# Supplementary material for: Understanding public health risk from unsafe dry fish consumption in Bangladesh
Source: PLoS One. 2024 Nov 13;19(11):e0310826. doi: 10.1371/journal.pone.0310826 (PMC11560022; doi:10.1371/journal.pone.0310826)
Supplement: S1 Dataset — (XLSX) [file pone.0310826.s004.xlsx]

## Sheet: Form responses (raw)
ID No	Timestamp	Do you wish to participate in this study? [আপনি কি এই গবেষণায় অংশ নিতে চান?]	2. Your Age (in years) [আপনার বয়স]	3. Gender	4. Religion [আপনার ধর্ম]	5. Your Division [আপনার বিভাগ]	6. Marital status [আপনার বৈবাহিক অবস্থা]	7. Education [আপনার শিক্ষাগত যোগ্যতা]	8. Your Profession [আপনার পেশা]	9. Monthly family income in BDT [আপনার মাসিক পারিবারিক আয়] (BDT= বাংলাদেশী টাকা)	10. Family size [আপনার পরিবারের সদস্য সংখ্যা]	11. Place of present resident [আপনার বর্তমান ঠিকানার এলাকা]	12. Place of permanent resident [আপনার স্থায়ী ঠিকানার এলাকা]	13. Do you live with your family? [আপনি কি আপনার পরিবারের সাথে বসবাস করেন?]	1. How often you/ your family consume dried fish? [আপনার কত ঘন ঘন শুটকি মাছ খাওয়া হয়?]	2. How much dried fish you bought in the last month? [গত মাসে কি পরিমাণ শুটকি কিনেছিলেন?]	3. How many types of dried fish you consumed in the last month? [আপনি গত মাসে কত ধরনের শুটকি খেয়েছেন?]	1. Any of your family members had cancer within the last 10 years? [আপনার পরিবারের কোন সদস্যের কি গত ১০ বছরে ক্যান্সার হয়েছে?]	2. Any of your family members had ulcer within the last 10 years? [আপনার পরিবারের কোন সদস্যের কি গত ১০ বছরে আলসার হয়েছে?]	3. Any of your family members had neurological disorder (autism/seizure/dementia/epilepsy)? by born? [আপনার পরিবারের কোন সদস্যের কি কখনো অটিজম, সিজার-মূর্ছা যাওয়া, ডিমেনশিয়া-স্মৃতিভ্রংশ, মৃগীরোগের মতো নিউরোলজিক্যাল রোগ হয়েছে?]	4. Any of your family members currently have neurological disorder? [আপনার পরিবারের কোন সদস্য কি এই মুহূর্তে কোন প্রকার নিউরোলজিক্যাল রোগে আক্রান্ত আছেন?]	5. Any of your family members have hypertension at present? [আপনার পরিবারের কোন সদস্যের কি উচ্চরক্তচাপ রয়েছে?]	6. Any of your family members have asthma at present? [আপনার পরিবারের কোন সদস্যের কি অ্যাজমা/হাঁপানি রোগ রয়েছে?]	7. Any of your married family members currently have infertility problem? [আপনার পরিবারের কোন সদস্যের কি বন্ধ্যাত্বজনিত সমস্যা রয়েছে?]	8. Any of your female family members experienced complications (i.e., miscarriage) while giving birth? [আপনার পরিবারের কোন মহিলা সদস্যের কি সন্তান জন্ম দিতে গিয়ে কোন প্রকার সমস্যা হয়েছে? (যেমন- গর্ভপাত)]	9. Any of your family members experienced vomiting or diarrhea after eating dried fish within the last 6 months? [শুঁটকি মাছ খাওয়ার পরে বিগত ৬ মাসে আপনার পরিবারের কোন সদস্যের কি ডায়েরিয়া/বমিজনিত কোনো সমস্যা হয়েছে]	1. Do you think consuming preservative free dried fish is good for health? [প্রিজারভেটিভসবিহীন শুঁটকি খাওয়াকে কি আপনার স্বাস্থ্যকর মনে হয়]	2. Do you think that dried fish is a good source of protein [আপনি কি মনে করেন শুঁটকি মাছ প্রোটিন অর্থাৎ আমিষের একটি ভালো উৎস?]	3. Do you know about the methods (natural and mechanical) of fish drying? [আপনি কি শুটকি মাছ তৈরির পদ্ধতি সম্পর্কে জানেন?]	4. Do you know the use of illegal pesticides (Organochlorine - DDT and aldrin; and Organophosphorus - acephate, diazinon, malathion, fenitrothion, quinalphos, chlorpyrifos and dimethoate) in dried fish? [শুঁটকি মাছ তৈরিতে অনেক সময় DDT এর মতো বিভিন্ন ক্ষতিকারক কীটনাশক ব্যবহার করা হয়- এ বিষয়ে কি আপনি ধারণা রাখেন?]	5. Do you know there can be presence of heavy metals (Pb, Cd, Cr, Hg, As, etc.) in dried fish? [শুঁটকি মাছে সীসা, ক্রোমিয়ামের মতো ক্ষতিকারক হেভি মেটাল উপস্থিত থাকতে পারে- এ বিষয়ে কি আপনি জানেন?]	6. Do you know there can be hydroperoxides and free radicals in dried fish? [আপনি কি জানেন শুঁটকিতে হাইড্রো-পারঅক্সাইড এবং ফ্রি-রেডিক্যাল থাকতে পারে?]	7. Do you know there can be presence of microplastics in dried fish? [শুটকি মাছে ক্ষতিকারক মাইক্রোপ্লাস্টিক উপস্থিত থাকতে পারে- এ সম্পর্কে আপনি জানেন কি?]	8. Do you know there can be pathogenic microbial contamination in dried fish? [শুঁটকি মাছে ক্ষতিকারক ব্যাকটেরিয়াল/ভাইরাল দূষণ হতে পারে- আপনি এটা জানেন কি?]	9. Do you know hazard-contaminated fishes can have same variations in color, texture, odor or taste? [আপনি কি জানেন দূষিত ক্ষতিকারক শুঁটকি আর ভালো শুঁটকি মাছ দেখতে, গন্ধে বা স্বাদে এক‌ইরকম হতে পারে?]	10. Do you know the risk associated with hazard-contaminated dried fish consumption (i.e., cancer due to DDT)? [ দূষিত ক্ষতিকারক শুঁটকি গ্রহণে ক্যান্সারের মতো স্বাস্থ্যঝুঁকি হতে পারে- এ বিষয়ে আপনি জানেন কি?]	11. Do you know the storage process for dried fish? [আপনি কি শুঁটকি মাছ সংরক্ষণ পদ্ধতি সম্পর্কে জানেন?]	12. Do you know the storage hazards (i.e., spoilage, beetles, mites, etc.) in dried fish? [শুঁটকি মাছ সংরক্ষণের সময় কি কি সমস্যা হতে পারে এ বিষয়ে আপনি জানেন কি? (যেমন- নষ্ট হ‌ওয়া, মাছি, পোকামাকড় দ্বারা আক্রান্ত ইত্যাদি)]	13. Do you know the average shelf life of naturally stored dried fish? [শুঁটকি মাছ গড়ে কতদিন প্রাকৃতিকভাবে সংরক্ষণ করে রাখা যায়- আপনি তা জানেন কি?]	1. Majority of the country’s people do not eat dry fish because of its smell and taste [শুঁটকি মাছের গন্ধ ও স্বাদের কারণে বেশিরভাগ মানুষ শুঁটকি খেতে চায় না]	2. Consumers should have some knowledge on the hazards of dried fish before buying [শুটকি মাছ কেনার আগে ক্রেতাদের এর ক্ষতিকারক দিকগুলো সম্বন্ধে ধারণা রাখা উচিত]	3. Buyers should ask questions about the use of chemicals (pesticides, insecticides, etc.) in dried fish to seller [শুঁটকি মাছ কেনার আগে ক্রেতাদের উচিত বিক্রেতাকে জিজ্ঞেস করা এতে কি কি রাসায়নিক দ্রব্য ব্যবহৃত হয়েছে]	4. Color of dried fish is an indicator of chemical contamination [শুঁটকি মাছের রং দেখে এর মধ্যে কোনো কেমিক্যাল মেশানো হয়েছে কিনা বোঝা যায়]	5. The price of chemical free dried fish is much more [কেমিক্যালবিহীন শুটকি মাছের দাম অন্য শুটকির চেয়ে বেশি]	6. Buyer should check ectoparasitic infestation (fleas, flies, mites, etc.) before buying [শুঁটকি কেনার আগে ক্রেতার উচিত এর মধ্যে মাছি, পোকামাকড় বা অন্য কিছু আছে কিনা তা ভালোভাবে দেখে নেয়া উচিত]	7. Final product of dried fish should come in an airtight polythene pouch or closed container [শুঁটকি মাছ বায়ুমুক্ত পলিব্যাগ বা বদ্ধ কৌটাতে প্যাকেট করে বিক্রি করা উচিত]	8. Dried fish should sometimes be sun-dried when stored at home [বাসাবাড়িতে শুঁটকি মাছ মাঝেমধ্যে রোদে শুকাতে দেওয়া উচিত]	9. Washing with warm water before cooking can reduce the level of chemicals [রান্না করার পূর্বে শুঁটকি মাছ গরম পানি দিয়ে ভালো করে ধুয়ে নিলে বিভিন্ন কেমিক্যাল এর তীব্রতা আগের চেয়ে কিছুটা কমতে পারে]	10. Cooking destroys all the hazards [রান্না করার পরে শুঁটকি খেতে আর কোনো ঝুঁকি থাকে না]
ID 1	2022-12-03 23:06:45	Yes	31-50	Male	Islam (ইসলাম ধর্ম)	Chattogram (চট্টগ্রাম)	Married (বিবাহিত)	Bachelor	Businessman	>30000	Medium (5-6 members/৫-৬ জন)	Urban (শহর)	Urban (শহর)	All the time (সবসময়)	Weekly (সাপ্তাহিক)	No dried fish bought (একটুও কেনা হয়নি)	2 types	No (না)	No (না)	No (না)	No (না)	No (না)	No (না)	No (না)	No (না)	Yes (হ্যাঁ)	Yes	No	Yes	Yes	No	No	No	Yes	No	No	Yes	Yes	No	Agree	Agree	Agree	Agree	Disagree	Agree	Agree	Agree	Agree	Disagree
ID 2	2022-12-03 23:23:25	Yes	51-65	Female	Islam (ইসলাম ধর্ম)	Chattogram (চট্টগ্রাম)	Married (বিবাহিত)	Intermediate (11-12)	Housewife	>30000	Small (≤4 members/৪ জনের কম)	Urban (শহর)	Urban (শহর)	All the time (সবসময়)	Every 3 months (ত্রৈমাসিক)	No dried fish bought (একটুও কেনা হয়নি)	2 types	No (না)	No (না)	No (না)	No (না)	Yes (হ্যাঁ)	No (না)	No (না)	No (না)	No (না)	Yes	No	Yes	Yes	Yes	No	Yes	Yes	Yes	Yes	Yes	Yes	No	Agree	Agree	Agree	Agree	Agree	Agree	Agree	Agree	Agree	Disagree
ID 3	2022-12-04 10:32:20	Yes	51-65	Male	Hinduism (হিন্দুধর্ম)	Chattogram (চট্টগ্রাম)	Married (বিবাহিত)	Secondary (6-10)	Businessman	>30000	Small (≤4 members/৪ জনের কম)	Urban (শহর)	Rural (গ্রাম)	Only on large vacations (শুধু বড় ছুটির সময়ে)	Yearly (বার্ষিক)	<1 KG	4 types	Yes (হ্যাঁ)	No (না)	No (না)	No (না)	No (না)	No (না)	No (না)	No (না)	No (না)	Yes	Don't know	Yes	Yes	Don't know	Don't know	Don't know	Yes	Yes	Yes	Yes	Yes	Yes	Agree	Undecided	Agree	Disagree	Agree	Agree	Agree	Agree	Agree	Agree
ID 4	2022-12-04 10:42:38	Yes	18-30	Female	Islam (ইসলাম ধর্ম)	Chattogram (চট্টগ্রাম)	Unmarried (অবিবাহিত)	Bachelor	Student	10000-30000	Small (≤4 members/৪ জনের কম)	Urban (শহর)	Urban (শহর)	Only on large vacations (শুধু বড় ছুটির সময়ে)	Weekly (সাপ্তাহিক)	<1 KG	2 types	No (না)	Yes (হ্যাঁ)	Yes (হ্যাঁ)	No (না)	No (না)	No (না)	No (না)	Yes (হ্যাঁ)	No (না)	Yes	Yes	Yes	Yes	Yes	Yes	Yes	Yes	Yes	Yes	Yes	Yes	Yes	Disagree	Agree	Agree	Disagree	Agree	Agree	Agree	Agree	Agree	Disagree
ID 5	2022-12-04 10:45:35	Yes	18-30	Female	Hinduism (হিন্দুধর্ম)	Chattogram (চট্টগ্রাম)	Unmarried (অবিবাহিত)	Bachelor	Student	<10000	Small (≤4 members/৪ জনের কম)	Urban (শহর)	Urban (শহর)	All the time (সবসময়)	Every 3 months (ত্রৈমাসিক)	<1 KG	2 types	Yes (হ্যাঁ)	No (না)	No (না)	No (না)	Yes (হ্যাঁ)	No (না)	No (না)	Yes (হ্যাঁ)	Yes (হ্যাঁ)	Don't know	Don't know	Yes	No	No	Don't know	Don't know	Don't know	No	Don't know	No	No	No	Agree	Agree	Agree	Undecided	Undecided	Agree	Undecided	Agree	Agree	Undecided
ID 6	2022-12-04 10:48:20	Yes	18-30	Female	Islam (ইসলাম ধর্ম)	Chattogram (চট্টগ্রাম)	Unmarried (অবিবাহিত)	Bachelor	Student	10000-30000	Small (≤4 members/৪ জনের কম)	Urban (শহর)	Rural (গ্রাম)	All the time (সবসময়)	Yearly (বার্ষিক)	No dried fish bought (একটুও কেনা হয়নি)	Did not consume	No (না)	No (না)	No (না)	No (না)	Yes (হ্যাঁ)	No (না)	No (না)	No (না)	No (না)	Don't know	Don't know	No	No	No	No	No	No	No	No	No	No	No	Agree	Agree	Agree	Agree	Undecided	Agree	Agree	Agree	Agree	Agree
ID 7	2022-12-04 11:11:33	Yes	18-30	Female	Islam (ইসলাম ধর্ম)	Chattogram (চট্টগ্রাম)	Unmarried (অবিবাহিত)	Bachelor	Student	<10000	Medium (5-6 members/৫-৬ জন)	Urban (শহর)	Rural (গ্রাম)	All the time (সবসময়)	Monthly (মাসিক)	<1 KG	2 types	No (না)	No (না)	No (না)	No (না)	Yes (হ্যাঁ)	Yes (হ্যাঁ)	No (না)	No (না)	No (না)	Don't know	No	No	Don't know	Don't know	Don't know	Don't know	Yes	Don't know	No	No	Don't know	No	Agree	Agree	Agree	Undecided	Agree	Agree	Agree	Undecided	Agree	Disagree
ID 8	2022-12-04 11:29:19	Yes	18-30	Male	Islam (ইসলাম ধর্ম)	Chattogram (চট্টগ্রাম)	Unmarried (অবিবাহিত)	Bachelor	Student	>30000	Small (≤4 members/৪ জনের কম)	Urban (শহর)	Urban (শহর)	All the time (সবসময়)	Weekly (সাপ্তাহিক)	<1 KG	2 types	No (না)	No (না)	No (না)	No (না)	No (না)	No (না)	No (না)	No (না)	Yes (হ্যাঁ)	Yes	Yes	Yes	Yes	Yes	Yes	No	Yes	No	No	Yes	Yes	Yes	Agree	Agree	Agree	Agree	Disagree	Agree	Agree	Agree	Agree	Agree
ID 9	2022-12-04 11:44:38	Yes	18-30	Female	Islam (ইসলাম ধর্ম)	Chattogram (চট্টগ্রাম)	Married (বিবাহিত)	Bachelor	Housewife	>30000	Large (≥6 members/৬ জনের বেশি)	Urban (শহর)	Semi-urban (মফস্বল)	All the time (সবসময়)	Daily (প্রতিদিন)	1-5 KG	5 types	No (না)	No (না)	Yes (হ্যাঁ)	No (না)	Yes (হ্যাঁ)	Yes (হ্যাঁ)	No (না)	Yes (হ্যাঁ)	No (না)	Yes	Yes	Yes	Yes	Yes	No	Yes	Yes	Yes	Yes	No	Yes	No	Agree	Agree	Agree	Agree	Agree	Agree	Disagree	Agree	Agree	Disagree
ID 10	2022-12-04 12:16:22	Yes	18-30	Male	Islam (ইসলাম ধর্ম)	Chattogram (চট্টগ্রাম)	Unmarried (অবিবাহিত)	Bachelor	Student	>30000	Medium (5-6 members/৫-৬ জন)	Urban (শহর)	Semi-urban (মফস্বল)	All the time (সবসময়)	Weekly (সাপ্তাহিক)	<1 KG	3 types	No (না)	No (না)	No (না)	No (না)	Yes (হ্যাঁ)	No (না)	No (না)	No (না)	No (না)	Yes	Yes	No	No	No	No	No	No	No	No	No	Don't know	Don't know	Undecided	Agree	Agree	Undecided	Undecided	Agree	Agree	Agree	Undecided	Agree
ID 11	2022-12-04 12:26:23	Yes	18-30	Male	Islam (ইসলাম ধর্ম)	Chattogram (চট্টগ্রাম)	Unmarried (অবিবাহিত)	Bachelor	Student	>30000	Small (≤4 members/৪ জনের কম)	Urban (শহর)	Urban (শহর)	All the time (সবসময়)	Weekly (সাপ্তাহিক)	<1 KG	3 types	No (না)	No (না)	No (না)	No (না)	Yes (হ্যাঁ)	No (না)	No (না)	No (না)	No (না)	No	Don't know	Yes	Yes	Yes	Don't know	Yes	Don't know	Don't know	No	Yes	Yes	No	Agree	Agree	Agree	Undecided	Agree	Agree	Agree	Agree	Agree	Undecided
ID 12	2022-12-04 12:26:37	Yes	18-30	Female	Islam (ইসলাম ধর্ম)	Chattogram (চট্টগ্রাম)	Unmarried (অবিবাহিত)	Bachelor	Student	10000-30000	Medium (5-6 members/৫-৬ জন)	Urban (শহর)	Semi-urban (মফস্বল)	Only on large vacations (শুধু বড় ছুটির সময়ে)	Monthly (মাসিক)	<1 KG	3 types	Yes (হ্যাঁ)	No (না)	No (না)	Yes (হ্যাঁ)	No (না)	No (না)	No (না)	No (না)	No (না)	Don't know	Yes	Yes	Don't know	No	Don't know	Don't know	Don't know	Yes	Yes	Yes	Yes	Yes	Disagree	Agree	Agree	Undecided	Agree	Agree	Agree	Agree	Agree	Agree
ID 13	2022-12-04 12:28:11	Yes	18-30	Female	Islam (ইসলাম ধর্ম)	Chattogram (চট্টগ্রাম)	Unmarried (অবিবাহিত)	Bachelor	Student	>30000	Medium (5-6 members/৫-৬ জন)	Urban (শহর)	Urban (শহর)	All the time (সবসময়)	Monthly (মাসিক)	1-5 KG	3 types	Yes (হ্যাঁ)	No (না)	No (না)	Yes (হ্যাঁ)	Yes (হ্যাঁ)	Yes (হ্যাঁ)	No (না)	No (না)	No (না)	No	Yes	No	No	Yes	No	Yes	Yes	No	Yes	No	No	No	Agree	Agree	Agree	Disagree	Undecided	Agree	Undecided	Agree	Agree	Undecided
ID 14	2022-12-04 12:30:08	Yes	31-50	Female	Islam (ইসলাম ধর্ম)	Chattogram (চট্টগ্রাম)	Married (বিবাহিত)	Intermediate (11-12)	Housewife	>30000	Small (≤4 members/৪ জনের কম)	Urban (শহর)	Urban (শহর)	All the time (সবসময়)	Weekly (সাপ্তাহিক)	<1 KG	3 types	No (না)	No (না)	No (না)	No (না)	Yes (হ্যাঁ)	No (না)	No (না)	No (না)	No (না)	Yes	Don't know	Yes	Don't know	Yes	Don't know	Don't know	Don't know	No	No	Yes	Yes	No	Agree	Agree	Agree	Undecided	Agree	Agree	Agree	Agree	Agree	Undecided
ID 15	2022-12-04 12:40:18	Yes	31-50	Female	Islam (ইসলাম ধর্ম)	Chattogram (চট্টগ্রাম)	Married (বিবাহিত)	Secondary (6-10)	Housewife	>30000	Small (≤4 members/৪ জনের কম)	Urban (শহর)	Rural (গ্রাম)	All the time (সবসময়)	Weekly (সাপ্তাহিক)	<1 KG	5 types	Yes (হ্যাঁ)	Yes (হ্যাঁ)	No (না)	No (না)	Yes (হ্যাঁ)	No (না)	No (না)	Yes (হ্যাঁ)	No (না)	Don't know	Don't know	Yes	No	No	No	Don't know	Don't know	Don't know	Don't know	Yes	Yes	Don't know	Agree	Agree	Agree	Undecided	Agree	Agree	Undecided	Undecided	Agree	Agree
ID 16	2022-12-04 12:40:34	Yes	18-30	Male	Islam (ইসলাম ধর্ম)	Chattogram (চট্টগ্রাম)	Unmarried (অবিবাহিত)	Bachelor	Student	>30000	Medium (5-6 members/৫-৬ জন)	Urban (শহর)	Urban (শহর)	All the time (সবসময়)	Weekly (সাপ্তাহিক)	<1 KG	3 types	Yes (হ্যাঁ)	Yes (হ্যাঁ)	Yes (হ্যাঁ)	Yes (হ্যাঁ)	Yes (হ্যাঁ)	Yes (হ্যাঁ)	No (না)	No (না)	No (না)	Yes	No	Yes	No	No	Yes	No	Yes	No	Yes	No	No	No	Disagree	Agree	Agree	Disagree	Agree	Disagree	Agree	Disagree	Agree	Disagree
ID 17	2022-12-04 12:40:55	Yes	18-30	Female	Islam (ইসলাম ধর্ম)	Chattogram (চট্টগ্রাম)	Unmarried (অবিবাহিত)	Higher education (above bachelor)	Student	>30000	Small (≤4 members/৪ জনের কম)	Urban (শহর)	Rural (গ্রাম)	All the time (সবসময়)	Weekly (সাপ্তাহিক)	<1 KG	5 types	Yes (হ্যাঁ)	Yes (হ্যাঁ)	No (না)	No (না)	Yes (হ্যাঁ)	No (না)	No (না)	Yes (হ্যাঁ)	No (না)	Don't know	Don't know	Yes	No	No	No	No	Don't know	Don't know	Don't know	Yes	Yes	Don't know	Agree	Agree	Agree	Undecided	Agree	Agree	Undecided	Undecided	Agree	Agree
ID 18	2022-12-04 12:41:08	Yes	18-30	Male	Islam (ইসলাম ধর্ম)	Chattogram (চট্টগ্রাম)	Unmarried (অবিবাহিত)	Bachelor	Student	10000-30000	Small (≤4 members/৪ জনের কম)	Urban (শহর)	Urban (শহর)	Only on large vacations (শুধু বড় ছুটির সময়ে)	Don't consume (খাই না)	No dried fish bought (একটুও কেনা হয়নি)	Did not consume	No (না)	No (না)	No (না)	No (না)	Yes (হ্যাঁ)	Yes (হ্যাঁ)	Yes (হ্যাঁ)	No (না)	No (না)	Don't know	Yes	Yes	Yes	Yes	No	No	No	Yes	Yes	Yes	Yes	No	Agree	Agree	Agree	Disagree	Disagree	Agree	Agree	Agree	Agree	Disagree
ID 19	2022-12-04 12:43:43	Yes	18-30	Male	Islam (ইসলাম ধর্ম)	Chattogram (চট্টগ্রাম)	Unmarried (অবিবাহিত)	Higher education (above bachelor)	Unemployed	<10000	Small (≤4 members/৪ জনের কম)	Rural (গ্রাম)	Rural (গ্রাম)	Rarely (খুব‌ই কম/মাঝেমধ্যে)	Yearly (বার্ষিক)	No dried fish bought (একটুও কেনা হয়নি)	Did not consume	No (না)	No (না)	No (না)	No (না)	Yes (হ্যাঁ)	No (না)	No (না)	No (না)	No (না)	Don't know	Don't know	Don't know	Don't know	Don't know	Don't know	Don't know	Don't know	Don't know	Don't know	Don't know	Don't know	Don't know	Disagree	Agree	Agree	Disagree	Undecided	Agree	Undecided	Undecided	Agree	Undecided
ID 20	2022-12-04 12:43:57	Yes	31-50	Male	Islam (ইসলাম ধর্ম)	Chattogram (চট্টগ্রাম)	Married (বিবাহিত)	Bachelor	Non-govt. employee	>30000	Small (≤4 members/৪ জনের কম)	Urban (শহর)	Rural (গ্রাম)	All the time (সবসময়)	Weekly (সাপ্তাহিক)	<1 KG	5 types	Yes (হ্যাঁ)	No (না)	No (না)	No (না)	Yes (হ্যাঁ)	No (না)	No (না)	Yes (হ্যাঁ)	No (না)	Don't know	Don't know	Yes	No	No	Don't know	No	Don't know	Don't know	Don't know	Yes	Yes	Don't know	Agree	Agree	Agree	Disagree	Agree	Agree	Undecided	Agree	Agree	Undecided
ID 21	2022-12-04 12:44:01	Yes	18-30	Female	Islam (ইসলাম ধর্ম)	Chattogram (চট্টগ্রাম)	Unmarried (অবিবাহিত)	Bachelor	Student	<10000	Small (≤4 members/৪ জনের কম)	Urban (শহর)	Semi-urban (মফস্বল)	All the time (সবসময়)	Don't consume (খাই না)	No dried fish bought (একটুও কেনা হয়নি)	Did not consume	No (না)	No (না)	No (না)	No (না)	Yes (হ্যাঁ)	No (না)	No (না)	No (না)	No (না)	Don't know	Don't know	Yes	No	No	No	Yes	Yes	Yes	Yes	Don't know	Don't know	Don't know	Agree	Agree	Agree	Undecided	Agree	Agree	Agree	Agree	Agree	Undecided
ID 22	2022-12-04 12:48:39	Yes	18-30	Male	Islam (ইসলাম ধর্ম)	Chattogram (চট্টগ্রাম)	Unmarried (অবিবাহিত)	Bachelor	Student	<10000	Medium (5-6 members/৫-৬ জন)	Urban (শহর)	Urban (শহর)	Only on large vacations (শুধু বড় ছুটির সময়ে)	Monthly (মাসিক)	<1 KG	2 types	No (না)	No (না)	No (না)	No (না)	No (না)	No (না)	No (না)	No (না)	No (না)	Yes	Don't know	Don't know	Don't know	Don't know	Don't know	Don't know	Don't know	Don't know	Don't know	No	Yes	No	Agree	Agree	Agree	Undecided	Agree	Agree	Agree	Undecided	Agree	Undecided
ID 23	2022-12-04 12:52:12	Yes	18-30	Female	Islam (ইসলাম ধর্ম)	Chattogram (চট্টগ্রাম)	Unmarried (অবিবাহিত)	Bachelor	Student	10000-30000	Medium (5-6 members/৫-৬ জন)	Semi-urban (মফস্বল)	Semi-urban (মফস্বল)	All the time (সবসময়)	Don't consume (খাই না)	>5 KG	2 types	No (না)	No (না)	No (না)	No (না)	Yes (হ্যাঁ)	Yes (হ্যাঁ)	No (না)	No (না)	No (না)	Don't know	Yes	No	No	No	No	No	No	No	Don't know	Don't know	Don't know	Don't know	Undecided	Agree	Agree	Disagree	Agree	Agree	Agree	Disagree	Agree	Agree
ID 24	2022-12-04 12:57:17	Yes	18-30	Female	Islam (ইসলাম ধর্ম)	Chattogram (চট্টগ্রাম)	Unmarried (অবিবাহিত)	Bachelor	Student	10000-30000	Medium (5-6 members/৫-৬ জন)	Urban (শহর)	Urban (শহর)	All the time (সবসময়)	Don't consume (খাই না)	No dried fish bought (একটুও কেনা হয়নি)	Did not consume	No (না)	No (না)	No (না)	No (না)	No (না)	No (না)	No (না)	No (না)	No (না)	Don't know	Don't know	No	Don't know	No	No	Don't know	No	Don't know	Don't know	No	No	No	Agree	Agree	Undecided	Undecided	Undecided	Agree	Undecided	Undecided	Undecided	Undecided
ID 25	2022-12-04 13:00:47	Yes	18-30	Female	Islam (ইসলাম ধর্ম)	Chattogram (চট্টগ্রাম)	Unmarried (অবিবাহিত)	Bachelor	Student	>30000	Medium (5-6 members/৫-৬ জন)	Urban (শহর)	Rural (গ্রাম)	Only on large vacations (শুধু বড় ছুটির সময়ে)	Every 3 months (ত্রৈমাসিক)	No dried fish bought (একটুও কেনা হয়নি)	Did not consume	No (না)	No (না)	No (না)	No (না)	No (না)	No (না)	No (না)	Yes (হ্যাঁ)	No (না)	Don't know	No	No	Don't know	Yes	Yes	Yes	Yes	No	Yes	No	Yes	No	Agree	Agree	Agree	Disagree	Disagree	Agree	Agree	Agree	Agree	Disagree
ID 26	2022-12-04 13:03:59	Yes	18-30	Female	Hinduism (হিন্দুধর্ম)	Chattogram (চট্টগ্রাম)	Unmarried (অবিবাহিত)	Bachelor	Student	10000-30000	Medium (5-6 members/৫-৬ জন)	Urban (শহর)	Urban (শহর)	All the time (সবসময়)	Every 3 months (ত্রৈমাসিক)	No dried fish bought (একটুও কেনা হয়নি)	Did not consume	No (না)	No (না)	No (না)	No (না)	Yes (হ্যাঁ)	No (না)	No (না)	No (না)	No (না)	Don't know	Don't know	Yes	Don't know	Don't know	Don't know	Don't know	Don't know	No	Don't know	Don't know	Yes	Don't know	Agree	Agree	Agree	Undecided	Undecided	Agree	Agree	Agree	Agree	Undecided
ID 27	2022-12-04 13:06:21	Yes	18-30	Female	Hinduism (হিন্দুধর্ম)	Chattogram (চট্টগ্রাম)	Married (বিবাহিত)	Intermediate (11-12)	Student	10000-30000	Small (≤4 members/৪ জনের কম)	Urban (শহর)	Semi-urban (মফস্বল)	Only on large vacations (শুধু বড় ছুটির সময়ে)	Don't consume (খাই না)	No dried fish bought (একটুও কেনা হয়নি)	Did not consume	Yes (হ্যাঁ)	Yes (হ্যাঁ)	No (না)	No (না)	Yes (হ্যাঁ)	No (না)	No (না)	No (না)	No (না)	No	No	No	Yes	Yes	No	No	Yes	Yes	Yes	No	Yes	No	Agree	Agree	Agree	Agree	Agree	Agree	Agree	Agree	Agree	Disagree
ID 28	2022-12-04 13:21:12	Yes	18-30	Male	Islam (ইসলাম ধর্ম)	Chattogram (চট্টগ্রাম)	Unmarried (অবিবাহিত)	Intermediate (11-12)	Student	<10000	Medium (5-6 members/৫-৬ জন)	Rural (গ্রাম)	Rural (গ্রাম)	All the time (সবসময়)	Monthly (মাসিক)	No dried fish bought (একটুও কেনা হয়নি)	1 type	No (না)	Yes (হ্যাঁ)	No (না)	No (না)	No (না)	No (না)	No (না)	No (না)	Yes (হ্যাঁ)	No	Yes	No	No	Yes	Don't know	Don't know	Yes	No	Don't know	Yes	Don't know	Don't know	Agree	Agree	Agree	Undecided	Agree	Agree	Agree	Agree	Agree	Undecided
ID 29	2022-12-04 13:21:31	Yes	18-30	Male	Islam (ইসলাম ধর্ম)	Chattogram (চট্টগ্রাম)	Unmarried (অবিবাহিত)	Bachelor	Student	10000-30000	Medium (5-6 members/৫-৬ জন)	Urban (শহর)	Rural (গ্রাম)	All the time (সবসময়)	Don't consume (খাই না)	No dried fish bought (একটুও কেনা হয়নি)	Did not consume	No (না)	No (না)	No (না)	No (না)	Yes (হ্যাঁ)	No (না)	No (না)	No (না)	No (না)	Don't know	Don't know	Don't know	Don't know	Don't know	Don't know	Don't know	Don't know	Don't know	Don't know	Don't know	Don't know	Don't know	Undecided	Agree	Undecided	Undecided	Undecided	Agree	Undecided	Undecided	Agree	Undecided
ID 30	2022-12-04 13:22:18	Yes	18-30	Male	Islam (ইসলাম ধর্ম)	Chattogram (চট্টগ্রাম)	Unmarried (অবিবাহিত)	Higher education (above bachelor)	Businessman	>30000	Medium (5-6 members/৫-৬ জন)	Urban (শহর)	Urban (শহর)	All the time (সবসময়)	Weekly (সাপ্তাহিক)	1-5 KG	3 types	No (না)	No (না)	No (না)	No (না)	Yes (হ্যাঁ)	Yes (হ্যাঁ)	No (না)	No (না)	No (না)	Yes	Yes	Yes	Yes	Yes	Yes	Yes	Yes	Yes	Yes	Yes	Yes	Yes	Agree	Agree	Agree	Disagree	Agree	Agree	Agree	Agree	Agree	Disagree
ID 31	2022-12-04 13:23:27	Yes	18-30	Female	Islam (ইসলাম ধর্ম)	Chattogram (চট্টগ্রাম)	Unmarried (অবিবাহিত)	Bachelor	Student	10000-30000	Medium (5-6 members/৫-৬ জন)	Urban (শহর)	Rural (গ্রাম)	All the time (সবসময়)	Monthly (মাসিক)	1-5 KG	Did not consume	No (না)	No (না)	No (না)	No (না)	Yes (হ্যাঁ)	No (না)	No (না)	No (না)	No (না)	Don't know	No	Yes	Yes	Yes	Yes	Yes	Yes	No	Yes	No	Yes	No	Disagree	Agree	Agree	Undecided	Undecided	Agree	Agree	Undecided	Agree	Disagree
ID 32	2022-12-04 13:30:11	Yes	18-30	Female	Hinduism (হিন্দুধর্ম)	Chattogram (চট্টগ্রাম)	Unmarried (অবিবাহিত)	Intermediate (11-12)	Student	>30000	Medium (5-6 members/৫-৬ জন)	Urban (শহর)	Urban (শহর)	All the time (সবসময়)	Don't consume (খাই না)	<1 KG	1 type	No (না)	No (না)	No (না)	No (না)	No (না)	Yes (হ্যাঁ)	No (না)	Yes (হ্যাঁ)	No (না)	Don't know	Yes	Yes	No	No	No	No	No	Yes	No	Yes	Yes	Yes	Agree	Agree	Agree	Disagree	Agree	Agree	Agree	Agree	Agree	Agree
ID 33	2022-12-04 13:30:32	Yes	18-30	Male	Hinduism (হিন্দুধর্ম)	Chattogram (চট্টগ্রাম)	Unmarried (অবিবাহিত)	Bachelor	Student	>30000	Small (≤4 members/৪ জনের কম)	Urban (শহর)	Urban (শহর)	All the time (সবসময়)	Every 3 months (ত্রৈমাসিক)	No dried fish bought (একটুও কেনা হয়নি)	Did not consume	No (না)	No (না)	No (না)	No (না)	No (না)	No (না)	No (না)	No (না)	No (না)	Don't know	No	Yes	Yes	Yes	No	Yes	Yes	No	Yes	No	No	No	Agree	Agree	Agree	Undecided	Undecided	Agree	Undecided	Undecided	Undecided	Undecided
ID 34	2022-12-04 13:31:46	Yes	18-30	Male	Islam (ইসলাম ধর্ম)	Chattogram (চট্টগ্রাম)	Unmarried (অবিবাহিত)	Intermediate (11-12)	Student	>30000	Medium (5-6 members/৫-৬ জন)	Urban (শহর)	Urban (শহর)	All the time (সবসময়)	Weekly (সাপ্তাহিক)	<1 KG	2 types	No (না)	No (না)	No (না)	No (না)	Yes (হ্যাঁ)	No (না)	No (না)	No (না)	No (না)	Yes	Yes	Don't know	Don't know	Don't know	Don't know	Don't know	Don't know	Don't know	Don't know	Yes	Yes	No	Agree	Agree	Agree	Disagree	Agree	Agree	Agree	Agree	Agree	Undecided
ID 35	2022-12-04 13:32:37	Yes	18-30	Female	Islam (ইসলাম ধর্ম)	Chattogram (চট্টগ্রাম)	Unmarried (অবিবাহিত)	Intermediate (11-12)	Student	<10000	Small (≤4 members/৪ জনের কম)	Urban (শহর)	Semi-urban (মফস্বল)	All the time (সবসময়)	Monthly (মাসিক)	No dried fish bought (একটুও কেনা হয়নি)	3 types	No (না)	Yes (হ্যাঁ)	Yes (হ্যাঁ)	No (না)	Yes (হ্যাঁ)	Yes (হ্যাঁ)	Yes (হ্যাঁ)	No (না)	No (না)	Don't know	Yes	Yes	No	No	No	No	Yes	No	No	Yes	No	No	Agree	Agree	Agree	Undecided	Undecided	Agree	Agree	Agree	Agree	Agree
ID 36	2022-12-04 13:32:39	Yes	18-30	Female	Islam (ইসলাম ধর্ম)	Chattogram (চট্টগ্রাম)	Unmarried (অবিবাহিত)	Bachelor	Student	10000-30000	Medium (5-6 members/৫-৬ জন)	Urban (শহর)	Urban (শহর)	All the time (সবসময়)	Daily (প্রতিদিন)	<1 KG	3 types	No (না)	No (না)	No (না)	No (না)	Yes (হ্যাঁ)	No (না)	No (না)	No (না)	No (না)	Don't know	Yes	Yes	No	No	No	No	Yes	Don't know	Don't know	Yes	Don't know	Don't know	Agree	Agree	Agree	Undecided	Undecided	Agree	Agree	Agree	Agree	Undecided
ID 37	2022-12-04 13:32:44	Yes	18-30	Female	Islam (ইসলাম ধর্ম)	Chattogram (চট্টগ্রাম)	Unmarried (অবিবাহিত)	Higher education (above bachelor)	Unemployed	>30000	Medium (5-6 members/৫-৬ জন)	Urban (শহর)	Rural (গ্রাম)	Only on large vacations (শুধু বড় ছুটির সময়ে)	Weekly (সাপ্তাহিক)	No dried fish bought (একটুও কেনা হয়নি)	2 types	No (না)	No (না)	No (না)	Yes (হ্যাঁ)	Yes (হ্যাঁ)	Yes (হ্যাঁ)	No (না)	No (না)	No (না)	No	No	Yes	No	No	No	No	No	No	Yes	Yes	Yes	Yes	Agree	Agree	Agree	Agree	Undecided	Agree	Agree	Agree	Agree	Disagree
ID 38	2022-12-04 13:34:44	Yes	18-30	Male	Islam (ইসলাম ধর্ম)	Chattogram (চট্টগ্রাম)	Unmarried (অবিবাহিত)	Intermediate (11-12)	Student	<10000	Large (≥6 members/৬ জনের বেশি)	Rural (গ্রাম)	Rural (গ্রাম)	All the time (সবসময়)	Weekly (সাপ্তাহিক)	No dried fish bought (একটুও কেনা হয়নি)	1 type	No (না)	No (না)	No (না)	No (না)	Yes (হ্যাঁ)	No (না)	No (না)	No (না)	No (না)	No	No	No	No	No	No	Yes	Yes	No	No	No	Yes	No	Agree	Agree	Agree	Agree	Agree	Agree	Disagree	Undecided	Disagree	Agree
ID 39	2022-12-04 13:35:21	Yes	18-30	Female	Hinduism (হিন্দুধর্ম)	Chattogram (চট্টগ্রাম)	Unmarried (অবিবাহিত)	Higher education (above bachelor)	Student	10000-30000	Small (≤4 members/৪ জনের কম)	Urban (শহর)	Urban (শহর)	All the time (সবসময়)	Don't consume (খাই না)	<1 KG	1 type	No (না)	No (না)	No (না)	No (না)	No (না)	No (না)	No (না)	No (না)	No (না)	No	No	Yes	Yes	Yes	Yes	Yes	Yes	Yes	Yes	Yes	Yes	No	Agree	Agree	Agree	Agree	Agree	Agree	Agree	Agree	Agree	Disagree
ID 40	2022-12-04 13:36:42	Yes	51-65	Male	Islam (ইসলাম ধর্ম)	Chattogram (চট্টগ্রাম)	Married (বিবাহিত)	Bachelor	Non-govt. employee	10000-30000	Small (≤4 members/৪ জনের কম)	Urban (শহর)	Urban (শহর)	In the Weekend (সাপ্তাহিক ছুটির দিনে)	Monthly (মাসিক)	<1 KG	2 types	No (না)	No (না)	No (না)	No (না)	Yes (হ্যাঁ)	No (না)	No (না)	No (না)	No (না)	Yes	Yes	Don't know	No	No	Don't know	Don't know	Yes	No	No	Yes	No	No	Undecided	Agree	Agree	Undecided	Agree	Agree	Agree	Agree	Agree	Agree
ID 41	2022-12-04 13:39:26	Yes	31-50	Male	Islam (ইসলাম ধর্ম)	Chattogram (চট্টগ্রাম)	Married (বিবাহিত)	Bachelor	Businessman	>30000	Medium (5-6 members/৫-৬ জন)	Urban (শহর)	Urban (শহর)	All the time (সবসময়)	Weekly (সাপ্তাহিক)	<1 KG	2 types	No (না)	No (না)	No (না)	No (না)	Yes (হ্যাঁ)	No (না)	No (না)	No (না)	No (না)	Yes	Yes	Yes	Don't know	Don't know	Don't know	Don't know	Don't know	Don't know	Don't know	Yes	Yes	Yes	Agree	Agree	Agree	Undecided	Agree	Agree	Agree	Agree	Agree	Undecided
ID 42	2022-12-04 13:41:05	Yes	18-30	Female	Islam (ইসলাম ধর্ম)	Chattogram (চট্টগ্রাম)	Unmarried (অবিবাহিত)	Higher education (above bachelor)	Student	10000-30000	Medium (5-6 members/৫-৬ জন)	Urban (শহর)	Rural (গ্রাম)	All the time (সবসময়)	Every 3 months (ত্রৈমাসিক)	No dried fish bought (একটুও কেনা হয়নি)	1 type	No (না)	No (না)	No (না)	No (না)	No (না)	No (না)	No (না)	No (না)	No (না)	Yes	No	No	No	No	No	No	No	No	Yes	No	No	No	Agree	Agree	Disagree	Disagree	Undecided	Agree	Agree	Agree	Agree	Disagree
ID 43	2022-12-04 13:41:35	Yes	18-30	Female	Islam (ইসলাম ধর্ম)	Chattogram (চট্টগ্রাম)	Unmarried (অবিবাহিত)	Bachelor	Student	>30000	Medium (5-6 members/৫-৬ জন)	Urban (শহর)	Urban (শহর)	All the time (সবসময়)	Yearly (বার্ষিক)	No dried fish bought (একটুও কেনা হয়নি)	Did not consume	No (না)	Yes (হ্যাঁ)	No (না)	No (না)	Yes (হ্যাঁ)	Yes (হ্যাঁ)	No (না)	No (না)	No (না)	No	No	Don't know	Yes	Don't know	Yes	Yes	Yes	Don't know	Yes	No	No	No	Disagree	Agree	Agree	Disagree	Agree	Agree	Agree	Undecided	Undecided	Disagree
ID 44	2022-12-04 13:43:15	Yes	31-50	Female	Islam (ইসলাম ধর্ম)	Chattogram (চট্টগ্রাম)	Married (বিবাহিত)	Bachelor	Housewife	>30000	Medium (5-6 members/৫-৬ জন)	Urban (শহর)	Urban (শহর)	All the time (সবসময়)	Weekly (সাপ্তাহিক)	<1 KG	2 types	No (না)	No (না)	No (না)	No (না)	Yes (হ্যাঁ)	No (না)	No (না)	No (না)	No (না)	Yes	Yes	Yes	Don't know	Don't know	Don't know	Don't know	Don't know	Don't know	Don't know	Yes	Yes	Yes	Agree	Agree	Agree	Disagree	Agree	Agree	Agree	Agree	Agree	Undecided
ID 45	2022-12-04 13:44:40	Yes	18-30	Female	Islam (ইসলাম ধর্ম)	Chattogram (চট্টগ্রাম)	Unmarried (অবিবাহিত)	Bachelor	Student	<10000	Small (≤4 members/৪ জনের কম)	Urban (শহর)	Urban (শহর)	All the time (সবসময়)	Weekly (সাপ্তাহিক)	1-5 KG	5 types	No (না)	Yes (হ্যাঁ)	Yes (হ্যাঁ)	No (না)	Yes (হ্যাঁ)	No (না)	No (না)	No (না)	No (না)	Don't know	No	No	Don't know	Don't know	Yes	No	Yes	No	Yes	Yes	Yes	No	Agree	Agree	Agree	Disagree	Agree	Agree	Agree	Agree	Agree	Disagree
ID 46	2022-12-04 13:46:11	Yes	18-30	Female	Islam (ইসলাম ধর্ম)	Chattogram (চট্টগ্রাম)	Unmarried (অবিবাহিত)	Bachelor	Student	10000-30000	Small (≤4 members/৪ জনের কম)	Urban (শহর)	Rural (গ্রাম)	All the time (সবসময়)	Monthly (মাসিক)	<1 KG	3 types	No (না)	No (না)	No (না)	No (না)	Yes (হ্যাঁ)	Yes (হ্যাঁ)	No (না)	No (না)	No (না)	Don't know	Don't know	No	Don't know	Don't know	No	Don't know	No	No	No	No	No	Don't know	Agree	Agree	Agree	Undecided	Undecided	Agree	Agree	Undecided	Undecided	Undecided
ID 47	2022-12-04 13:48:20	Yes	18-30	Female	Islam (ইসলাম ধর্ম)	Chattogram (চট্টগ্রাম)	Unmarried (অবিবাহিত)	Intermediate (11-12)	Others	<10000	Small (≤4 members/৪ জনের কম)	Urban (শহর)	Urban (শহর)	All the time (সবসময়)	Weekly (সাপ্তাহিক)	<1 KG	4 types	No (না)	No (না)	No (না)	No (না)	Yes (হ্যাঁ)	No (না)	No (না)	No (না)	No (না)	Don't know	Yes	No	No	No	Don't know	Don't know	Don't know	No	Don't know	No	No	Don't know	Agree	Agree	Agree	Undecided	Undecided	Agree	Undecided	Agree	Agree	Undecided
ID 48	2022-12-04 13:48:25	Yes	18-30	Male	Islam (ইসলাম ধর্ম)	Chattogram (চট্টগ্রাম)	Unmarried (অবিবাহিত)	Intermediate (11-12)	Student	<10000	Medium (5-6 members/৫-৬ জন)	Urban (শহর)	Urban (শহর)	All the time (সবসময়)	Every 3 months (ত্রৈমাসিক)	1-5 KG	3 types	No (না)	No (না)	Yes (হ্যাঁ)	No (না)	Yes (হ্যাঁ)	No (না)	No (না)	Yes (হ্যাঁ)	No (না)	Yes	Yes	Yes	No	No	No	No	No	No	Yes	Yes	Yes	No	Agree	Agree	Agree	Disagree	Disagree	Agree	Agree	Agree	Agree	Undecided
ID 49	2022-12-04 13:51:00	Yes	18-30	Female	Hinduism (হিন্দুধর্ম)	Chattogram (চট্টগ্রাম)	Unmarried (অবিবাহিত)	Bachelor	Student	>30000	Medium (5-6 members/৫-৬ জন)	Urban (শহর)	Urban (শহর)	All the time (সবসময়)	Monthly (মাসিক)	1-5 KG	3 types	No (না)	No (না)	Yes (হ্যাঁ)	No (না)	Yes (হ্যাঁ)	Yes (হ্যাঁ)	No (না)	No (না)	No (না)	Don't know	No	No	Yes	Yes	No	Yes	Yes	No	Yes	No	No	No	Agree	Agree	Agree	Agree	Agree	Agree	Agree	Agree	Agree	Disagree
ID 50	2022-12-04 13:51:57	Yes	18-30	Female	Buddhism (বৌদ্ধধর্ম)	Chattogram (চট্টগ্রাম)	Unmarried (অবিবাহিত)	Intermediate (11-12)	Student	>30000	Small (≤4 members/৪ জনের কম)	Urban (শহর)	Rural (গ্রাম)	All the time (সবসময়)	Daily (প্রতিদিন)	<1 KG	2 types	Yes (হ্যাঁ)	Yes (হ্যাঁ)	No (না)	No (না)	No (না)	Yes (হ্যাঁ)	No (না)	No (না)	No (না)	Don't know	Yes	No	Yes	Yes	No	No	Yes	Yes	Yes	No	Yes	No	Agree	Agree	Agree	Disagree	Undecided	Agree	Agree	Agree	Agree	Disagree
ID 51	2022-12-04 13:56:27	Yes	18-30	Male	Islam (ইসলাম ধর্ম)	Chattogram (চট্টগ্রাম)	Unmarried (অবিবাহিত)	Bachelor	Student	<10000	Small (≤4 members/৪ জনের কম)	Urban (শহর)	Urban (শহর)	All the time (সবসময়)	Monthly (মাসিক)	<1 KG	2 types	No (না)	Yes (হ্যাঁ)	No (না)	No (না)	Yes (হ্যাঁ)	No (না)	No (না)	No (না)	No (না)	Don't know	Don't know	Yes	Don't know	Don't know	Don't know	Don't know	Don't know	Don't know	Yes	No	Don't know	Don't know	Agree	Agree	Agree	Agree	Undecided	Agree	Agree	Agree	Agree	Undecided
ID 52	2022-12-04 13:58:56	Yes	18-30	Male	Islam (ইসলাম ধর্ম)	Chattogram (চট্টগ্রাম)	Unmarried (অবিবাহিত)	Intermediate (11-12)	Student	<10000	Medium (5-6 members/৫-৬ জন)	Urban (শহর)	Rural (গ্রাম)	All the time (সবসময়)	Every 3 months (ত্রৈমাসিক)	No dried fish bought (একটুও কেনা হয়নি)	Did not consume	No (না)	No (না)	No (না)	No (না)	Yes (হ্যাঁ)	No (না)	No (না)	No (না)	Yes (হ্যাঁ)	Don't know	Don't know	Yes	No	No	No	No	No	No	No	No	No	No	Agree	Agree	Agree	Agree	Agree	Agree	Agree	Agree	Agree	Undecided
ID 53	2022-12-04 13:59:35	Yes	51-65	Female	Islam (ইসলাম ধর্ম)	Chattogram (চট্টগ্রাম)	Married (বিবাহিত)	Intermediate (11-12)	Housewife	>30000	Large (≥6 members/৬ জনের বেশি)	Urban (শহর)	Semi-urban (মফস্বল)	All the time (সবসময়)	Weekly (সাপ্তাহিক)	1-5 KG	3 types	Yes (হ্যাঁ)	No (না)	No (না)	No (না)	Yes (হ্যাঁ)	No (না)	No (না)	No (না)	No (না)	Yes	Don't know	No	No	No	Don't know	Yes	Yes	No	Don't know	Yes	Yes	No	Disagree	Undecided	Undecided	Disagree	Undecided	Agree	Agree	Agree	Agree	Agree
ID 54	2022-12-04 14:00:32	Yes	51-65	Male	Islam (ইসলাম ধর্ম)	Chattogram (চট্টগ্রাম)	Married (বিবাহিত)	Higher education (above bachelor)	Businessman	10000-30000	Small (≤4 members/৪ জনের কম)	Urban (শহর)	Rural (গ্রাম)	All the time (সবসময়)	Monthly (মাসিক)	<1 KG	3 types	No (না)	No (না)	No (না)	No (না)	Yes (হ্যাঁ)	Yes (হ্যাঁ)	No (না)	No (না)	No (না)	Don't know	No	Yes	Don't know	Don't know	No	No	No	Don't know	No	No	Don't know	No	Agree	Agree	Agree	Undecided	Undecided	Agree	Agree	Undecided	Undecided	Undecided
ID 55	2022-12-04 14:06:27	Yes	18-30	Female	Hinduism (হিন্দুধর্ম)	Chattogram (চট্টগ্রাম)	Unmarried (অবিবাহিত)	Bachelor	Student	10000-30000	Small (≤4 members/৪ জনের কম)	Urban (শহর)	Semi-urban (মফস্বল)	Only on large vacations (শুধু বড় ছুটির সময়ে)	Every 3 months (ত্রৈমাসিক)	No dried fish bought (একটুও কেনা হয়নি)	More than 5 types	No (না)	Yes (হ্যাঁ)	No (না)	No (না)	Yes (হ্যাঁ)	Yes (হ্যাঁ)	No (না)	No (না)	No (না)	Yes	No	Yes	No	No	No	No	No	No	No	Don't know	Yes	Don't know	Agree	Agree	Agree	Disagree	Undecided	Agree	Agree	Agree	Agree	Undecided
ID 56	2022-12-04 14:07:06	Yes	18-30	Male	Hinduism (হিন্দুধর্ম)	Chattogram (চট্টগ্রাম)	Unmarried (অবিবাহিত)	Bachelor	Non-govt. employee	10000-30000	Small (≤4 members/৪ জনের কম)	Urban (শহর)	Rural (গ্রাম)	All the time (সবসময়)	Monthly (মাসিক)	1-5 KG	3 types	No (না)	No (না)	No (না)	No (না)	Yes (হ্যাঁ)	No (না)	No (না)	No (না)	No (না)	Yes	Yes	Yes	Yes	Yes	Yes	Yes	Yes	No	Yes	Yes	Yes	No	Agree	Agree	Agree	Undecided	Undecided	Agree	Agree	Agree	Undecided	Undecided
ID 57	2022-12-04 14:09:06	Yes	51-65	Female	Islam (ইসলাম ধর্ম)	Chattogram (চট্টগ্রাম)	Married (বিবাহিত)	Higher education (above bachelor)	Housewife	10000-30000	Small (≤4 members/৪ জনের কম)	Urban (শহর)	Rural (গ্রাম)	All the time (সবসময়)	Monthly (মাসিক)	<1 KG	3 types	No (না)	No (না)	No (না)	No (না)	Yes (হ্যাঁ)	Yes (হ্যাঁ)	No (না)	No (না)	No (না)	Don't know	No	Yes	Don't know	Don't know	Don't know	Don't know	No	No	No	No	No	No	Agree	Agree	Agree	Disagree	Undecided	Agree	Agree	Undecided	Undecided	Undecided
ID 58	2022-12-04 14:12:42	Yes	31-50	Male	Islam (ইসলাম ধর্ম)	Chattogram (চট্টগ্রাম)	Married (বিবাহিত)	Intermediate (11-12)	Businessman	10000-30000	Small (≤4 members/৪ জনের কম)	Urban (শহর)	Semi-urban (মফস্বল)	All the time (সবসময়)	Monthly (মাসিক)	<1 KG	2 types	Yes (হ্যাঁ)	No (না)	No (না)	No (না)	Yes (হ্যাঁ)	No (না)	No (না)	No (না)	No (না)	Don't know	Don't know	No	No	No	No	Don't know	Yes	Don't know	No	Yes	Yes	No	Agree	Undecided	Agree	Disagree	Agree	Agree	Agree	Undecided	Undecided	Agree
ID 59	2022-12-04 14:15:49	Yes	18-30	Male	Islam (ইসলাম ধর্ম)	Chattogram (চট্টগ্রাম)	Unmarried (অবিবাহিত)	Bachelor	Student	10000-30000	Small (≤4 members/৪ জনের কম)	Urban (শহর)	Rural (গ্রাম)	All the time (সবসময়)	Monthly (মাসিক)	<1 KG	3 types	No (না)	No (না)	No (না)	No (না)	Yes (হ্যাঁ)	Yes (হ্যাঁ)	No (না)	No (না)	No (না)	Don't know	No	Yes	Don't know	Don't know	No	Don't know	No	No	No	No	No	Don't know	Agree	Agree	Agree	Disagree	Undecided	Agree	Agree	Undecided	Undecided	Undecided
ID 60	2022-12-04 14:17:45	Yes	31-50	Female	Islam (ইসলাম ধর্ম)	Chattogram (চট্টগ্রাম)	Married (বিবাহিত)	Intermediate (11-12)	Housewife	>30000	Small (≤4 members/৪ জনের কম)	Urban (শহর)	Rural (গ্রাম)	All the time (সবসময়)	Weekly (সাপ্তাহিক)	1-5 KG	3 types	No (না)	No (না)	No (না)	No (না)	No (না)	No (না)	No (না)	No (না)	No (না)	Yes	Yes	No	No	Don't know	Don't know	Don't know	Yes	Yes	No	Yes	Yes	Don't know	Agree	Undecided	Agree	Disagree	Agree	Agree	Agree	Agree	Disagree	Agree
ID 61	2022-12-04 14:19:07	Yes	18-30	Female	Islam (ইসলাম ধর্ম)	Chattogram (চট্টগ্রাম)	Unmarried (অবিবাহিত)	Bachelor	Student	10000-30000	Large (≥6 members/৬ জনের বেশি)	Urban (শহর)	Urban (শহর)	All the time (সবসময়)	Weekly (সাপ্তাহিক)	1-5 KG	3 types	No (না)	Yes (হ্যাঁ)	No (না)	No (না)	Yes (হ্যাঁ)	No (না)	No (না)	Yes (হ্যাঁ)	No (না)	No	Yes	Yes	No	No	No	No	Yes	Yes	Yes	Yes	Yes	No	Agree	Agree	Agree	Agree	Disagree	Agree	Disagree	Agree	Agree	Disagree
ID 62	2022-12-04 14:19:50	Yes	18-30	Female	Islam (ইসলাম ধর্ম)	Chattogram (চট্টগ্রাম)	Unmarried (অবিবাহিত)	Bachelor	Student	<10000	Small (≤4 members/৪ জনের কম)	Urban (শহর)	Rural (গ্রাম)	In the Weekend (সাপ্তাহিক ছুটির দিনে)	Every 3 months (ত্রৈমাসিক)	No dried fish bought (একটুও কেনা হয়নি)	Did not consume	No (না)	No (না)	Yes (হ্যাঁ)	No (না)	Yes (হ্যাঁ)	No (না)	No (না)	Yes (হ্যাঁ)	No (না)	Don't know	No	No	Yes	Yes	No	Yes	Yes	Yes	Yes	No	Yes	No	Agree	Agree	Agree	Agree	Agree	Undecided	Agree	Agree	Undecided	Disagree
ID 63	2022-12-04 14:20:57	Yes	18-30	Male	Islam (ইসলাম ধর্ম)	Chattogram (চট্টগ্রাম)	Unmarried (অবিবাহিত)	Bachelor	Student	<10000	Small (≤4 members/৪ জনের কম)	Urban (শহর)	Urban (শহর)	All the time (সবসময়)	Yearly (বার্ষিক)	No dried fish bought (একটুও কেনা হয়নি)	1 type	No (না)	Yes (হ্যাঁ)	No (না)	No (না)	Yes (হ্যাঁ)	No (না)	No (না)	No (না)	No (না)	Don't know	Yes	Yes	Yes	Yes	No	Yes	Yes	Yes	Yes	Yes	No	No	Agree	Agree	Agree	Undecided	Undecided	Agree	Agree	Agree	Undecided	Disagree
ID 64	2022-12-04 14:23:06	Yes	51-65	Male	Islam (ইসলাম ধর্ম)	Chattogram (চট্টগ্রাম)	Married (বিবাহিত)	Higher education (above bachelor)	Non-govt. employee	10000-30000	Medium (5-6 members/৫-৬ জন)	Urban (শহর)	Urban (শহর)	All the time (সবসময়)	Monthly (মাসিক)	1-5 KG	3 types	No (না)	No (না)	No (না)	No (না)	Yes (হ্যাঁ)	Yes (হ্যাঁ)	No (না)	No (না)	No (না)	Don't know	No	Yes	Don't know	Don't know	Don't know	Don't know	Don't know	No	No	Don't know	Don't know	No	Agree	Agree	Agree	Undecided	Agree	Agree	Agree	Undecided	Undecided	Undecided
ID 65	2022-12-04 14:24:16	Yes	18-30	Female	Hinduism (হিন্দুধর্ম)	Chattogram (চট্টগ্রাম)	Unmarried (অবিবাহিত)	Intermediate (11-12)	Student	>30000	Small (≤4 members/৪ জনের কম)	Urban (শহর)	Rural (গ্রাম)	All the time (সবসময়)	Weekly (সাপ্তাহিক)	<1 KG	4 types	No (না)	No (না)	No (না)	Yes (হ্যাঁ)	Yes (হ্যাঁ)	Yes (হ্যাঁ)	No (না)	No (না)	No (না)	Don't know	Don't know	Yes	Yes	Don't know	Don't know	Don't know	Yes	Yes	Yes	Yes	Yes	No	Agree	Agree	Agree	Undecided	Agree	Agree	Undecided	Agree	Agree	Undecided
ID 66	2022-12-04 14:24:51	Yes	18-30	Female	Islam (ইসলাম ধর্ম)	Chattogram (চট্টগ্রাম)	Unmarried (অবিবাহিত)	Bachelor	Student	10000-30000	Small (≤4 members/৪ জনের কম)	Urban (শহর)	Rural (গ্রাম)	All the time (সবসময়)	Don't consume (খাই না)	1-5 KG	Did not consume	No (না)	No (না)	No (না)	Yes (হ্যাঁ)	Yes (হ্যাঁ)	No (না)	No (না)	No (না)	No (না)	Yes	Yes	Yes	Yes	Yes	Don't know	Don't know	Don't know	Yes	Yes	Yes	Yes	Yes	Agree	Agree	Agree	Agree	Agree	Agree	Agree	Agree	Agree	Undecided
ID 67	2022-12-04 14:28:08	Yes	31-50	Male	Hinduism (হিন্দুধর্ম)	Chattogram (চট্টগ্রাম)	Married (বিবাহিত)	Higher education (above bachelor)	Non-govt. employee	>30000	Medium (5-6 members/৫-৬ জন)	Urban (শহর)	Semi-urban (মফস্বল)	All the time (সবসময়)	Weekly (সাপ্তাহিক)	<1 KG	4 types	No (না)	No (না)	No (না)	No (না)	Yes (হ্যাঁ)	No (না)	No (না)	No (না)	No (না)	Yes	Yes	Yes	Yes	Yes	Yes	Yes	Yes	No	Yes	No	Yes	Yes	Agree	Agree	Agree	Agree	Agree	Agree	Agree	Agree	Agree	Disagree
ID 68	2022-12-04 14:29:40	Yes	31-50	Female	Islam (ইসলাম ধর্ম)	Chattogram (চট্টগ্রাম)	Married (বিবাহিত)	Higher education (above bachelor)	Housewife	10000-30000	Medium (5-6 members/৫-৬ জন)	Urban (শহর)	Urban (শহর)	All the time (সবসময়)	Monthly (মাসিক)	1-5 KG	3 types	No (না)	No (না)	No (না)	No (না)	Yes (হ্যাঁ)	No (না)	No (না)	No (না)	No (না)	Don't know	No	Yes	Don't know	Don't know	Don't know	No	Don't know	No	Don't know	Don't know	Don't know	Don't know	Agree	Agree	Agree	Disagree	Agree	Agree	Agree	Undecided	Undecided	Undecided
ID 69	2022-12-04 14:34:08	Yes	31-50	Male	Hinduism (হিন্দুধর্ম)	Dhaka (ঢাকা)	Married (বিবাহিত)	Higher education (above bachelor)	Non-govt. employee	10000-30000	Small (≤4 members/৪ জনের কম)	Urban (শহর)	Rural (গ্রাম)	All the time (সবসময়)	Weekly (সাপ্তাহিক)	1-5 KG	3 types	No (না)	No (না)	No (না)	No (না)	Yes (হ্যাঁ)	No (না)	No (না)	No (না)	Yes (হ্যাঁ)	Don't know	No	Yes	Yes	Yes	Don't know	Yes	Don't know	Yes	Don't know	No	Yes	No	Agree	Agree	Agree	Undecided	Undecided	Agree	Agree	Agree	Undecided	Undecided
ID 70	2022-12-04 14:40:58	Yes	18-30	Male	Islam (ইসলাম ধর্ম)	Chattogram (চট্টগ্রাম)	Unmarried (অবিবাহিত)	Intermediate (11-12)	Student	<10000	Medium (5-6 members/৫-৬ জন)	Urban (শহর)	Rural (গ্রাম)	All the time (সবসময়)	Every 3 months (ত্রৈমাসিক)	<1 KG	3 types	No (না)	No (না)	No (না)	No (না)	Yes (হ্যাঁ)	No (না)	No (না)	No (না)	No (না)	Don't know	Yes	Yes	No	No	No	No	Yes	Yes	No	Yes	Yes	No	Agree	Agree	Agree	Disagree	Agree	Agree	Agree	Agree	Agree	Agree
ID 71	2022-12-04 14:41:26	Yes	18-30	Male	Islam (ইসলাম ধর্ম)	Dhaka (ঢাকা)	Unmarried (অবিবাহিত)	Bachelor	Student	>30000	Medium (5-6 members/৫-৬ জন)	Urban (শহর)	Urban (শহর)	All the time (সবসময়)	Monthly (মাসিক)	<1 KG	2 types	No (না)	No (না)	No (না)	No (না)	No (না)	No (না)	No (না)	Yes (হ্যাঁ)	No (না)	No	Yes	No	No	No	No	No	No	No	No	No	No	No	Agree	Agree	Agree	Undecided	Undecided	Agree	Agree	Agree	Agree	Undecided
ID 72	2022-12-04 14:42:05	Yes	18-30	Male	Islam (ইসলাম ধর্ম)	Chattogram (চট্টগ্রাম)	Unmarried (অবিবাহিত)	Bachelor	Student	>30000	Small (≤4 members/৪ জনের কম)	Urban (শহর)	Rural (গ্রাম)	All the time (সবসময়)	Weekly (সাপ্তাহিক)	<1 KG	2 types	Yes (হ্যাঁ)	Yes (হ্যাঁ)	No (না)	No (না)	Yes (হ্যাঁ)	No (না)	No (না)	No (না)	No (না)	Yes	Yes	Yes	Yes	Yes	No	No	Yes	No	Yes	Yes	Yes	No	Agree	Agree	Agree	Disagree	Agree	Agree	Agree	Undecided	Agree	Agree
ID 73	2022-12-04 14:45:51	Yes	51-65	Male	Islam (ইসলাম ধর্ম)	Dhaka (ঢাকা)	Married (বিবাহিত)	Bachelor	Unemployed	>30000	Medium (5-6 members/৫-৬ জন)	Urban (শহর)	Urban (শহর)	All the time (সবসময়)	Monthly (মাসিক)	1-5 KG	2 types	No (না)	No (না)	No (না)	No (না)	No (না)	No (না)	No (না)	No (না)	No (না)	No	Yes	Yes	No	No	No	No	No	No	Yes	Yes	Yes	Yes	Agree	Agree	Agree	Undecided	Agree	Agree	Agree	Agree	Agree	Undecided
ID 74	2022-12-04 14:45:53	Yes	18-30	Male	Hinduism (হিন্দুধর্ম)	Dhaka (ঢাকা)	Unmarried (অবিবাহিত)	Bachelor	Student	10000-30000	Small (≤4 members/৪ জনের কম)	Urban (শহর)	Urban (শহর)	All the time (সবসময়)	Weekly (সাপ্তাহিক)	<1 KG	4 types	No (না)	No (না)	No (না)	No (না)	Yes (হ্যাঁ)	No (না)	No (না)	No (না)	No (না)	No	Yes	Yes	Yes	Don't know	Don't know	Don't know	Yes	No	Yes	Yes	Yes	Yes	Agree	Agree	Agree	Agree	Agree	Agree	Agree	Agree	Agree	Agree
ID 75	2022-12-04 14:48:42	Yes	18-30	Male	Islam (ইসলাম ধর্ম)	Chattogram (চট্টগ্রাম)	Unmarried (অবিবাহিত)	Intermediate (11-12)	Student	>30000	Small (≤4 members/৪ জনের কম)	Urban (শহর)	Urban (শহর)	All the time (সবসময়)	Monthly (মাসিক)	<1 KG	2 types	No (না)	No (না)	No (না)	Yes (হ্যাঁ)	Yes (হ্যাঁ)	No (না)	No (না)	No (না)	No (না)	No	No	Yes	No	No	Yes	Yes	Yes	Yes	No	Yes	Yes	Yes	Agree	Agree	Agree	Disagree	Agree	Agree	Agree	Agree	Agree	Undecided
ID 76	2022-12-04 14:50:05	Yes	18-30	Male	Islam (ইসলাম ধর্ম)	Chattogram (চট্টগ্রাম)	Unmarried (অবিবাহিত)	Intermediate (11-12)	Student	<10000	Small (≤4 members/৪ জনের কম)	Urban (শহর)	Semi-urban (মফস্বল)	All the time (সবসময়)	Monthly (মাসিক)	<1 KG	1 type	Yes (হ্যাঁ)	No (না)	No (না)	Yes (হ্যাঁ)	No (না)	Yes (হ্যাঁ)	No (না)	No (না)	No (না)	Don't know	Yes	Yes	Yes	Yes	Yes	Yes	Yes	Yes	Yes	No	No	Don't know	Agree	Agree	Agree	Agree	Agree	Agree	Agree	Agree	Agree	Undecided
ID 77	2022-12-04 14:54:44	Yes	18-30	Male	Hinduism (হিন্দুধর্ম)	Chattogram (চট্টগ্রাম)	Unmarried (অবিবাহিত)	Intermediate (11-12)	Student	10000-30000	Small (≤4 members/৪ জনের কম)	Urban (শহর)	Rural (গ্রাম)	All the time (সবসময়)	Monthly (মাসিক)	<1 KG	2 types	Yes (হ্যাঁ)	Yes (হ্যাঁ)	No (না)	No (না)	Yes (হ্যাঁ)	No (না)	Yes (হ্যাঁ)	No (না)	No (না)	Don't know	No	No	No	Don't know	Don't know	Don't know	Don't know	Yes	Yes	No	No	No	Disagree	Agree	Agree	Undecided	Undecided	Agree	Agree	Agree	Agree	Disagree
ID 78	2022-12-04 14:58:21	Yes	18-30	Male	Hinduism (হিন্দুধর্ম)	Chattogram (চট্টগ্রাম)	Unmarried (অবিবাহিত)	Bachelor	Student	10000-30000	Small (≤4 members/৪ জনের কম)	Urban (শহর)	Rural (গ্রাম)	Only on large vacations (শুধু বড় ছুটির সময়ে)	Weekly (সাপ্তাহিক)	<1 KG	3 types	No (না)	Yes (হ্যাঁ)	No (না)	No (না)	Yes (হ্যাঁ)	Yes (হ্যাঁ)	No (না)	No (না)	Yes (হ্যাঁ)	No	Yes	Yes	Yes	Yes	Yes	No	Yes	Don't know	No	Yes	Yes	No	Agree	Agree	Disagree	Disagree	Undecided	Agree	Agree	Agree	Agree	Agree
ID 79	2022-12-04 15:01:30	Yes	18-30	Male	Islam (ইসলাম ধর্ম)	Chattogram (চট্টগ্রাম)	Unmarried (অবিবাহিত)	Bachelor	Student	10000-30000	Medium (5-6 members/৫-৬ জন)	Rural (গ্রাম)	Rural (গ্রাম)	Only on large vacations (শুধু বড় ছুটির সময়ে)	Every 3 months (ত্রৈমাসিক)	No dried fish bought (একটুও কেনা হয়নি)	Did not consume	No (না)	No (না)	No (না)	No (না)	Yes (হ্যাঁ)	No (না)	No (না)	No (না)	No (না)	No	Yes	No	No	No	No	No	No	No	No	No	No	No	Agree	Agree	Agree	Disagree	Agree	Agree	Agree	Agree	Agree	Agree
ID 80	2022-12-04 15:02:20	Yes	18-30	Male	Islam (ইসলাম ধর্ম)	Chattogram (চট্টগ্রাম)	Unmarried (অবিবাহিত)	Intermediate (11-12)	Student	<10000	Small (≤4 members/৪ জনের কম)	Urban (শহর)	Rural (গ্রাম)	All the time (সবসময়)	Monthly (মাসিক)	<1 KG	2 types	No (না)	No (না)	No (না)	No (না)	No (না)	No (না)	No (না)	No (না)	No (না)	Don't know	Don't know	No	No	No	No	No	No	Don't know	No	No	No	No	Agree	Agree	Agree	Agree	Agree	Agree	Agree	Agree	Agree	Agree
ID 81	2022-12-04 15:04:24	Yes	31-50	Female	Hinduism (হিন্দুধর্ম)	Dhaka (ঢাকা)	Married (বিবাহিত)	Intermediate (11-12)	Housewife	10000-30000	Small (≤4 members/৪ জনের কম)	Urban (শহর)	Urban (শহর)	All the time (সবসময়)	Weekly (সাপ্তাহিক)	<1 KG	4 types	No (না)	No (না)	No (না)	No (না)	No (না)	No (না)	No (না)	No (না)	No (না)	No	Yes	Yes	Yes	Don't know	Don't know	Don't know	Yes	No	Yes	Yes	Yes	Don't know	Agree	Agree	Agree	Agree	Agree	Agree	Agree	Agree	Agree	Agree
ID 82	2022-12-04 15:16:27	Yes	31-50	Female	Islam (ইসলাম ধর্ম)	Chattogram (চট্টগ্রাম)	Widowed (বিধবা/বিপত্নীক)	Intermediate (11-12)	Housewife	<10000	Small (≤4 members/৪ জনের কম)	Urban (শহর)	Rural (গ্রাম)	All the time (সবসময়)	Weekly (সাপ্তাহিক)	<1 KG	2 types	No (না)	No (না)	No (না)	No (না)	Yes (হ্যাঁ)	No (না)	No (না)	Yes (হ্যাঁ)	No (না)	Yes	Don't know	Don't know	Don't know	Don't know	Don't know	Don't know	Don't know	Yes	No	Yes	Yes	Don't know	Undecided	Agree	Agree	Undecided	Undecided	Agree	Undecided	Agree	Undecided	Agree
ID 83	2022-12-04 15:16:39	Yes	18-30	Male	Islam (ইসলাম ধর্ম)	Chattogram (চট্টগ্রাম)	Unmarried (অবিবাহিত)	Bachelor	Student	10000-30000	Small (≤4 members/৪ জনের কম)	Urban (শহর)	Urban (শহর)	All the time (সবসময়)	Yearly (বার্ষিক)	<1 KG	1 type	No (না)	Yes (হ্যাঁ)	No (না)	No (না)	Yes (হ্যাঁ)	Yes (হ্যাঁ)	No (না)	No (না)	Yes (হ্যাঁ)	No	No	Yes	Yes	Yes	Yes	Yes	Yes	Yes	Yes	Yes	Yes	Yes	Agree	Agree	Undecided	Agree	Agree	Agree	Agree	Agree	Agree	Agree
ID 84	2022-12-04 15:16:43	Yes	51-65	Female	Islam (ইসলাম ধর্ম)	Dhaka (ঢাকা)	Married (বিবাহিত)	Bachelor	Housewife	>30000	Medium (5-6 members/৫-৬ জন)	Urban (শহর)	Urban (শহর)	All the time (সবসময়)	Every 3 months (ত্রৈমাসিক)	1-5 KG	2 types	No (না)	No (না)	No (না)	No (না)	No (না)	No (না)	No (না)	No (না)	No (না)	No	Yes	Yes	No	No	No	No	No	No	No	No	No	No	Agree	Agree	Agree	Undecided	Undecided	Agree	Agree	Agree	Agree	Agree
ID 85	2022-12-04 15:21:40	Yes	31-50	Male	Islam (ইসলাম ধর্ম)	Dhaka (ঢাকা)	Married (বিবাহিত)	Bachelor	Govt. employee	>30000	Medium (5-6 members/৫-৬ জন)	Urban (শহর)	Urban (শহর)	All the time (সবসময়)	Every 3 months (ত্রৈমাসিক)	1-5 KG	2 types	No (না)	No (না)	No (না)	No (না)	No (না)	No (না)	No (না)	No (না)	No (না)	No	Yes	No	No	No	No	No	No	No	No	No	No	No	Agree	Agree	Agree	Agree	Agree	Agree	Agree	Agree	Agree	Undecided
ID 86	2022-12-04 15:21:49	Yes	31-50	Female	Islam (ইসলাম ধর্ম)	Chattogram (চট্টগ্রাম)	Married (বিবাহিত)	Bachelor	Housewife	<10000	Small (≤4 members/৪ জনের কম)	Urban (শহর)	Rural (গ্রাম)	All the time (সবসময়)	Daily (প্রতিদিন)	No dried fish bought (একটুও কেনা হয়নি)	2 types	No (না)	No (না)	Yes (হ্যাঁ)	No (না)	Yes (হ্যাঁ)	Yes (হ্যাঁ)	No (না)	No (না)	No (না)	Yes	No	Yes	Yes	Yes	Yes	Yes	Yes	No	Yes	Yes	Yes	No	Agree	Agree	Agree	Agree	Agree	Agree	Undecided	Agree	Agree	Disagree
ID 87	2022-12-04 15:25:32	Yes	18-30	Male	Islam (ইসলাম ধর্ম)	Mymensingh (ময়মনসিংহ)	Unmarried (অবিবাহিত)	Bachelor	Student	<10000	Small (≤4 members/৪ জনের কম)	Urban (শহর)	Rural (গ্রাম)	Only on large vacations (শুধু বড় ছুটির সময়ে)	Weekly (সাপ্তাহিক)	No dried fish bought (একটুও কেনা হয়নি)	Did not consume	Yes (হ্যাঁ)	No (না)	No (না)	No (না)	Yes (হ্যাঁ)	Yes (হ্যাঁ)	No (না)	No (না)	No (না)	Yes	No	Yes	Don't know	Don't know	Don't know	Don't know	No	Don't know	Don't know	No	Yes	No	Agree	Agree	Undecided	Undecided	Undecided	Agree	Agree	Agree	Agree	Undecided
ID 88	2022-12-04 15:30:53	Yes	31-50	Female	Hinduism (হিন্দুধর্ম)	Dhaka (ঢাকা)	Married (বিবাহিত)	Higher education (above bachelor)	Non-govt. employee	>30000	Small (≤4 members/৪ জনের কম)	Urban (শহর)	Urban (শহর)	All the time (সবসময়)	Monthly (মাসিক)	No dried fish bought (একটুও কেনা হয়নি)	2 types	Yes (হ্যাঁ)	No (না)	No (না)	No (না)	No (না)	No (না)	No (না)	No (না)	No (না)	Yes	No	No	No	No	No	No	Yes	Yes	Yes	No	Yes	No	Disagree	Agree	Agree	Disagree	Disagree	Agree	Undecided	Agree	Agree	Undecided
ID 89	2022-12-04 15:37:13	Yes	18-30	Female	Islam (ইসলাম ধর্ম)	Chattogram (চট্টগ্রাম)	Married (বিবাহিত)	Bachelor	Housewife	<10000	Small (≤4 members/৪ জনের কম)	Urban (শহর)	Urban (শহর)	All the time (সবসময়)	Monthly (মাসিক)	<1 KG	3 types	Yes (হ্যাঁ)	Yes (হ্যাঁ)	No (না)	No (না)	Yes (হ্যাঁ)	Yes (হ্যাঁ)	Yes (হ্যাঁ)	Yes (হ্যাঁ)	No (না)	Don't know	Don't know	No	No	Yes	Don't know	Don't know	Don't know	Yes	No	Yes	Yes	Don't know	Agree	Agree	Agree	Undecided	Agree	Agree	Agree	Agree	Agree	Disagree
ID 90	2022-12-04 15:41:48	Yes	18-30	Male	Islam (ইসলাম ধর্ম)	Chattogram (চট্টগ্রাম)	Unmarried (অবিবাহিত)	Bachelor	Student	<10000	Medium (5-6 members/৫-৬ জন)	Semi-urban (মফস্বল)	Rural (গ্রাম)	Only on large vacations (শুধু বড় ছুটির সময়ে)	Yearly (বার্ষিক)	No dried fish bought (একটুও কেনা হয়নি)	Did not consume	No (না)	No (না)	No (না)	No (না)	Yes (হ্যাঁ)	No (না)	No (না)	No (না)	No (না)	No	Don't know	Don't know	Don't know	Don't know	Don't know	Don't know	Yes	Yes	Yes	No	Yes	No	Agree	Agree	Agree	Undecided	Agree	Agree	Undecided	Agree	Agree	Undecided
ID 91	2022-12-04 15:43:12	Yes	31-50	Male	Hinduism (হিন্দুধর্ম)	Dhaka (ঢাকা)	Unmarried (অবিবাহিত)	Bachelor	Non-govt. employee	>30000	Medium (5-6 members/৫-৬ জন)	Urban (শহর)	Urban (শহর)	All the time (সবসময়)	Monthly (মাসিক)	No dried fish bought (একটুও কেনা হয়নি)	1 type	No (না)	No (না)	Yes (হ্যাঁ)	Yes (হ্যাঁ)	Yes (হ্যাঁ)	No (না)	No (না)	No (না)	No (না)	Don't know	Yes	No	Don't know	Don't know	Don't know	Don't know	Don't know	Don't know	Don't know	Don't know	Don't know	Don't know	Agree	Agree	Agree	Undecided	Undecided	Agree	Agree	Agree	Undecided	Undecided
ID 92	2022-12-04 15:48:35	Yes	18-30	Female	Islam (ইসলাম ধর্ম)	Chattogram (চট্টগ্রাম)	Unmarried (অবিবাহিত)	Bachelor	Student	>30000	Small (≤4 members/৪ জনের কম)	Urban (শহর)	Semi-urban (মফস্বল)	All the time (সবসময়)	Monthly (মাসিক)	<1 KG	2 types	Yes (হ্যাঁ)	Yes (হ্যাঁ)	Yes (হ্যাঁ)	No (না)	Yes (হ্যাঁ)	No (না)	No (না)	Yes (হ্যাঁ)	No (না)	Yes	Yes	Yes	Don't know	Don't know	Don't know	Don't know	Don't know	Yes	Don't know	No	Yes	No	Agree	Agree	Agree	Disagree	Disagree	Agree	Agree	Agree	Disagree	Undecided
ID 93	2022-12-04 16:29:48	Yes	18-30	Female	Hinduism (হিন্দুধর্ম)	Dhaka (ঢাকা)	Unmarried (অবিবাহিত)	Higher education (above bachelor)	Student	<10000	Small (≤4 members/৪ জনের কম)	Urban (শহর)	Rural (গ্রাম)	Only on large vacations (শুধু বড় ছুটির সময়ে)	Monthly (মাসিক)	<1 KG	2 types	No (না)	No (না)	No (না)	No (না)	Yes (হ্যাঁ)	No (না)	No (না)	No (না)	No (না)	Don't know	Yes	Don't know	Don't know	Don't know	Don't know	Don't know	Yes	Don't know	Yes	No	Yes	No	Agree	Agree	Agree	Undecided	Agree	Agree	Undecided	Undecided	Agree	Undecided
ID 94	2022-12-04 16:35:33	Yes	18-30	Female	Islam (ইসলাম ধর্ম)	Dhaka (ঢাকা)	Unmarried (অবিবাহিত)	Bachelor	Student	<10000	Small (≤4 members/৪ জনের কম)	Urban (শহর)	Urban (শহর)	Rarely (খুব‌ই কম/মাঝেমধ্যে)	Every 3 months (ত্রৈমাসিক)	<1 KG	3 types	No (না)	No (না)	No (না)	No (না)	No (না)	No (না)	No (না)	No (না)	No (না)	Yes	Yes	Yes	No	No	Don't know	Yes	Yes	Yes	No	Yes	No	Don't know	Agree	Agree	Agree	Agree	Agree	Agree	Agree	Undecided	Undecided	Agree
ID 95	2022-12-04 16:38:25	Yes	18-30	Female	Islam (ইসলাম ধর্ম)	Chattogram (চট্টগ্রাম)	Unmarried (অবিবাহিত)	Bachelor	Student	<10000	Medium (5-6 members/৫-৬ জন)	Urban (শহর)	Urban (শহর)	All the time (সবসময়)	Weekly (সাপ্তাহিক)	<1 KG	2 types	No (না)	No (না)	No (না)	No (না)	Yes (হ্যাঁ)	No (না)	No (না)	Yes (হ্যাঁ)	No (না)	No	Don't know	No	No	Don't know	Don't know	No	Yes	Don't know	No	Don't know	Don't know	Don't know	Agree	Agree	Agree	Undecided	Agree	Agree	Undecided	Agree	Agree	Undecided
ID 96	2022-12-04 16:42:58	Yes	18-30	Female	Hinduism (হিন্দুধর্ম)	Dhaka (ঢাকা)	Married (বিবাহিত)	Higher education (above bachelor)	Govt. employee	>30000	Medium (5-6 members/৫-৬ জন)	Urban (শহর)	Urban (শহর)	All the time (সবসময়)	Monthly (মাসিক)	No dried fish bought (একটুও কেনা হয়নি)	Did not consume	No (না)	No (না)	No (না)	No (না)	Yes (হ্যাঁ)	No (না)	No (না)	No (না)	No (না)	Yes	Yes	Yes	No	No	No	No	No	No	Yes	No	No	No	Agree	Agree	Agree	Agree	Agree	Agree	Agree	Agree	Agree	Agree
ID 97	2022-12-04 16:54:03	Yes	18-30	Male	Islam (ইসলাম ধর্ম)	Chattogram (চট্টগ্রাম)	Unmarried (অবিবাহিত)	Bachelor	Student	>30000	Small (≤4 members/৪ জনের কম)	Urban (শহর)	Rural (গ্রাম)	All the time (সবসময়)	Weekly (সাপ্তাহিক)	1-5 KG	2 types	No (না)	No (না)	No (না)	No (না)	Yes (হ্যাঁ)	Yes (হ্যাঁ)	No (না)	No (না)	No (না)	No	No	Yes	No	Yes	No	Yes	Yes	Yes	Yes	Yes	Yes	No	Agree	Agree	Agree	Undecided	Undecided	Agree	Agree	Agree	Agree	Undecided
ID 98	2022-12-04 17:21:36	Yes	31-50	Female	Islam (ইসলাম ধর্ম)	Dhaka (ঢাকা)	Married (বিবাহিত)	Intermediate (11-12)	Housewife	>30000	Large (≥6 members/৬ জনের বেশি)	Urban (শহর)	Urban (শহর)	All the time (সবসময়)	Weekly (সাপ্তাহিক)	1-5 KG	3 types	No (না)	No (না)	No (না)	No (না)	No (না)	No (না)	No (না)	No (না)	No (না)	Yes	Yes	Don't know	No	No	No	No	No	Don't know	Don't know	No	Don't know	Don't know	Agree	Disagree	Agree	Disagree	Disagree	Agree	Agree	Undecided	Agree	Agree
ID 99	2022-12-04 17:22:06	Yes	31-50	Male	Buddhism (বৌদ্ধধর্ম)	Chattogram (চট্টগ্রাম)	Unmarried (অবিবাহিত)	Higher education (above bachelor)	Govt. employee	10000-30000	Medium (5-6 members/৫-৬ জন)	Rural (গ্রাম)	Rural (গ্রাম)	All the time (সবসময়)	Weekly (সাপ্তাহিক)	No dried fish bought (একটুও কেনা হয়নি)	Did not consume	No (না)	No (না)	No (না)	No (না)	Yes (হ্যাঁ)	No (না)	No (না)	No (না)	No (না)	Don't know	Yes	No	Yes	No	No	No	No	No	Yes	No	Yes	No	Agree	Agree	Agree	Disagree	Undecided	Agree	Agree	Agree	Agree	Disagree
ID 100	2022-12-04 17:28:48	Yes	18-30	Male	Hinduism (হিন্দুধর্ম)	Khulna (খুলনা)	Unmarried (অবিবাহিত)	Bachelor	Student	<10000	Medium (5-6 members/৫-৬ জন)	Urban (শহর)	Rural (গ্রাম)	Only on large vacations (শুধু বড় ছুটির সময়ে)	Don't consume (খাই না)	No dried fish bought (একটুও কেনা হয়নি)	Did not consume	No (না)	No (না)	No (না)	No (না)	No (না)	Yes (হ্যাঁ)	No (না)	No (না)	No (না)	Don't know	Yes	No	No	Yes	Yes	Yes	Yes	No	Yes	No	No	No	Agree	Agree	Agree	Disagree	Agree	Agree	Agree	Agree	Agree	Agree
ID 101	2022-12-04 17:31:38	Yes	51-65	Male	Islam (ইসলাম ধর্ম)	Dhaka (ঢাকা)	Married (বিবাহিত)	Intermediate (11-12)	Govt. employee	>30000	Small (≤4 members/৪ জনের কম)	Urban (শহর)	Semi-urban (মফস্বল)	All the time (সবসময়)	Weekly (সাপ্তাহিক)	<1 KG	3 types	No (না)	No (না)	No (না)	No (না)	Yes (হ্যাঁ)	No (না)	No (না)	No (না)	No (না)	Yes	Yes	Yes	Yes	No	No	Yes	Yes	No	No	Yes	Yes	No	Undecided	Agree	Disagree	Disagree	Undecided	Agree	Agree	Agree	Disagree	Undecided
ID 102	2022-12-04 17:46:33	Yes	18-30	Male	Islam (ইসলাম ধর্ম)	Chattogram (চট্টগ্রাম)	Unmarried (অবিবাহিত)	Bachelor	Student	10000-30000	Small (≤4 members/৪ জনের কম)	Urban (শহর)	Urban (শহর)	All the time (সবসময়)	Monthly (মাসিক)	<1 KG	2 types	No (না)	No (না)	No (না)	No (না)	Yes (হ্যাঁ)	No (না)	No (না)	No (না)	No (না)	No	Don't know	Yes	Don't know	Yes	No	Yes	Yes	No	No	Yes	Yes	No	Agree	Agree	Agree	Agree	Undecided	Agree	Agree	Agree	Agree	Undecided
ID 103	2022-12-04 17:59:34	Yes	18-30	Female	Islam (ইসলাম ধর্ম)	Chattogram (চট্টগ্রাম)	Unmarried (অবিবাহিত)	Bachelor	Student	>30000	Small (≤4 members/৪ জনের কম)	Urban (শহর)	Rural (গ্রাম)	All the time (সবসময়)	Weekly (সাপ্তাহিক)	<1 KG	2 types	No (না)	No (না)	No (না)	No (না)	Yes (হ্যাঁ)	No (না)	No (না)	Yes (হ্যাঁ)	No (না)	Don't know	Yes	No	No	Yes	No	Yes	Yes	No	No	No	No	No	Agree	Agree	Agree	Undecided	Undecided	Agree	Agree	Agree	Undecided	Undecided
ID 104	2022-12-04 18:01:30	Yes	18-30	Female	Islam (ইসলাম ধর্ম)	Khulna (খুলনা)	Unmarried (অবিবাহিত)	Bachelor	Student	>30000	Small (≤4 members/৪ জনের কম)	Urban (শহর)	Urban (শহর)	In the Weekend (সাপ্তাহিক ছুটির দিনে)	Don't consume (খাই না)	No dried fish bought (একটুও কেনা হয়নি)	Did not consume	No (না)	No (না)	No (না)	No (না)	No (না)	No (না)	No (না)	No (না)	No (না)	Don't know	Don't know	Yes	No	Don't know	Don't know	Don't know	Don't know	Don't know	Don't know	Don't know	Don't know	Don't know	Agree	Agree	Agree	Undecided	Undecided	Agree	Undecided	Agree	Undecided	Undecided
ID 105	2022-12-04 18:02:48	Yes	18-30	Female	Islam (ইসলাম ধর্ম)	Chattogram (চট্টগ্রাম)	Unmarried (অবিবাহিত)	Bachelor	Student	>30000	Large (≥6 members/৬ জনের বেশি)	Urban (শহর)	Urban (শহর)	In the Weekend (সাপ্তাহিক ছুটির দিনে)	Monthly (মাসিক)	1-5 KG	3 types	No (না)	No (না)	No (না)	No (না)	Yes (হ্যাঁ)	No (না)	No (না)	No (না)	No (না)	Don't know	Yes	Yes	Don't know	No	No	No	No	No	Yes	No	No	No	Agree	Agree	Agree	Undecided	Undecided	Agree	Undecided	Undecided	Agree	Disagree
ID 106	2022-12-04 18:08:15	Yes	51-65	Female	Islam (ইসলাম ধর্ম)	Chattogram (চট্টগ্রাম)	Married (বিবাহিত)	Bachelor	Housewife	>30000	Small (≤4 members/৪ জনের কম)	Urban (শহর)	Rural (গ্রাম)	All the time (সবসময়)	Weekly (সাপ্তাহিক)	<1 KG	4 types	No (না)	No (না)	No (না)	Yes (হ্যাঁ)	Yes (হ্যাঁ)	No (না)	No (না)	Yes (হ্যাঁ)	No (না)	No	Yes	No	No	No	No	No	No	No	Yes	Yes	No	Yes	Agree	Agree	Agree	Undecided	Agree	Agree	Agree	Agree	Agree	Agree
ID 107	2022-12-04 18:10:06	Yes	18-30	Female	Islam (ইসলাম ধর্ম)	Chattogram (চট্টগ্রাম)	Unmarried (অবিবাহিত)	Bachelor	Student	<10000	Large (≥6 members/৬ জনের বেশি)	Urban (শহর)	Rural (গ্রাম)	All the time (সবসময়)	Yearly (বার্ষিক)	No dried fish bought (একটুও কেনা হয়নি)	Did not consume	No (না)	Yes (হ্যাঁ)	Yes (হ্যাঁ)	Yes (হ্যাঁ)	Yes (হ্যাঁ)	Yes (হ্যাঁ)	Yes (হ্যাঁ)	Yes (হ্যাঁ)	No (না)	Yes	Yes	No	No	No	No	No	Yes	No	Yes	Yes	Yes	No	Agree	Agree	Agree	Undecided	Undecided	Agree	Agree	Agree	Agree	Agree
ID 108	2022-12-04 18:27:10	Yes	18-30	Female	Islam (ইসলাম ধর্ম)	Khulna (খুলনা)	Unmarried (অবিবাহিত)	Higher education (above bachelor)	Student	>30000	Medium (5-6 members/৫-৬ জন)	Urban (শহর)	Urban (শহর)	All the time (সবসময়)	Don't consume (খাই না)	No dried fish bought (একটুও কেনা হয়নি)	Did not consume	No (না)	No (না)	No (না)	No (না)	No (না)	No (না)	No (না)	No (না)	No (না)	Don't know	Don't know	Don't know	Don't know	Don't know	Don't know	Don't know	Don't know	Don't know	Don't know	Don't know	Don't know	Don't know	Agree	Agree	Agree	Undecided	Undecided	Undecided	Undecided	Undecided	Undecided	Undecided
ID 109	2022-12-04 18:27:47	Yes	51-65	Male	Islam (ইসলাম ধর্ম)	Chattogram (চট্টগ্রাম)	Married (বিবাহিত)	Higher education (above bachelor)	Non-govt. employee	>30000	Small (≤4 members/৪ জনের কম)	Urban (শহর)	Rural (গ্রাম)	All the time (সবসময়)	Every 3 months (ত্রৈমাসিক)	1-5 KG	3 types	No (না)	No (না)	No (না)	No (না)	Yes (হ্যাঁ)	No (না)	No (না)	No (না)	No (না)	No	No	Don't know	Don't know	Don't know	Don't know	Don't know	Don't know	No	No	No	No	Don't know	Agree	Agree	Agree	Disagree	Agree	Agree	Agree	Undecided	Undecided	Undecided
ID 110	2022-12-04 18:31:27	Yes	18-30	Female	Islam (ইসলাম ধর্ম)	Khulna (খুলনা)	Unmarried (অবিবাহিত)	Bachelor	Student	10000-30000	Large (≥6 members/৬ জনের বেশি)	Urban (শহর)	Urban (শহর)	All the time (সবসময়)	Don't consume (খাই না)	No dried fish bought (একটুও কেনা হয়নি)	Did not consume	No (না)	No (না)	No (না)	No (না)	No (না)	No (না)	No (না)	No (না)	No (না)	Don't know	Don't know	Yes	No	Don't know	Don't know	Don't know	Don't know	Don't know	Don't know	Don't know	Yes	No	Agree	Agree	Agree	Disagree	Undecided	Agree	Agree	Undecided	Agree	Undecided
ID 111	2022-12-04 18:33:30	Yes	18-30	Female	Hinduism (হিন্দুধর্ম)	Chattogram (চট্টগ্রাম)	Unmarried (অবিবাহিত)	Higher education (above bachelor)	Student	10000-30000	Medium (5-6 members/৫-৬ জন)	Urban (শহর)	Rural (গ্রাম)	All the time (সবসময়)	Monthly (মাসিক)	<1 KG	3 types	Yes (হ্যাঁ)	No (না)	No (না)	No (না)	No (না)	No (না)	No (না)	No (না)	No (না)	No	Yes	No	No	No	No	No	No	Don't know	Don't know	Don't know	Don't know	Don't know	Agree	Agree	Agree	Disagree	Agree	Agree	Agree	Agree	Agree	Agree
ID 112	2022-12-04 18:35:21	Yes	31-50	Female	Islam (ইসলাম ধর্ম)	Chattogram (চট্টগ্রাম)	Married (বিবাহিত)	Higher education (above bachelor)	Housewife	>30000	Small (≤4 members/৪ জনের কম)	Urban (শহর)	Rural (গ্রাম)	All the time (সবসময়)	Every 3 months (ত্রৈমাসিক)	1-5 KG	3 types	No (না)	No (না)	No (না)	No (না)	Yes (হ্যাঁ)	No (না)	No (না)	No (না)	No (না)	Don't know	No	No	Don't know	No	Don't know	No	No	No	Don't know	No	No	Don't know	Agree	Agree	Agree	Disagree	Undecided	Agree	Agree	Undecided	Undecided	Undecided
ID 113	2022-12-04 18:35:33	Yes	18-30	Male	Islam (ইসলাম ধর্ম)	Dhaka (ঢাকা)	Unmarried (অবিবাহিত)	Bachelor	Student	10000-30000	Small (≤4 members/৪ জনের কম)	Urban (শহর)	Rural (গ্রাম)	Only on large vacations (শুধু বড় ছুটির সময়ে)	Every 3 months (ত্রৈমাসিক)	<1 KG	1 type	No (না)	No (না)	No (না)	No (না)	No (না)	No (না)	No (না)	No (না)	No (না)	Yes	Yes	Yes	No	Yes	No	No	Yes	No	No	Yes	Yes	Yes	Agree	Agree	Agree	Agree	Agree	Agree	Agree	Agree	Agree	Agree
ID 114	2022-12-04 18:37:23	Yes	18-30	Male	Hinduism (হিন্দুধর্ম)	Dhaka (ঢাকা)	Unmarried (অবিবাহিত)	Bachelor	Student	10000-30000	Small (≤4 members/৪ জনের কম)	Urban (শহর)	Rural (গ্রাম)	Only on large vacations (শুধু বড় ছুটির সময়ে)	Every 3 months (ত্রৈমাসিক)	No dried fish bought (একটুও কেনা হয়নি)	1 type	No (না)	No (না)	No (না)	No (না)	Yes (হ্যাঁ)	No (না)	No (না)	No (না)	Yes (হ্যাঁ)	No	Don't know	Yes	Don't know	Don't know	Don't know	Don't know	Don't know	Don't know	Yes	Yes	Yes	Don't know	Agree	Agree	Agree	Undecided	Agree	Agree	Agree	Agree	Agree	Agree
ID 115	2022-12-04 18:41:23	Yes	18-30	Female	Islam (ইসলাম ধর্ম)	Chattogram (চট্টগ্রাম)	Unmarried (অবিবাহিত)	Bachelor	Student	>30000	Small (≤4 members/৪ জনের কম)	Urban (শহর)	Rural (গ্রাম)	All the time (সবসময়)	Every 3 months (ত্রৈমাসিক)	1-5 KG	3 types	No (না)	No (না)	No (না)	No (না)	Yes (হ্যাঁ)	No (না)	No (না)	No (না)	No (না)	Don't know	No	No	Don't know	No	No	Don't know	Don't know	No	No	Don't know	Don't know	Don't know	Agree	Agree	Agree	Disagree	Undecided	Agree	Agree	Undecided	Agree	Undecided
ID 116	2022-12-04 18:51:09	Yes	18-30	Male	Islam (ইসলাম ধর্ম)	Khulna (খুলনা)	Unmarried (অবিবাহিত)	Bachelor	Student	<10000	Small (≤4 members/৪ জনের কম)	Semi-urban (মফস্বল)	Semi-urban (মফস্বল)	All the time (সবসময়)	Yearly (বার্ষিক)	1-5 KG	Did not consume	No (না)	No (না)	No (না)	No (না)	Yes (হ্যাঁ)	No (না)	No (না)	Yes (হ্যাঁ)	No (না)	Yes	Yes	No	No	No	No	No	No	No	No	No	No	No	Agree	Agree	Agree	Disagree	Agree	Agree	Agree	Agree	Agree	Disagree
ID 117	2022-12-04 18:55:05	Yes	18-30	Male	Buddhism (বৌদ্ধধর্ম)	Chattogram (চট্টগ্রাম)	Unmarried (অবিবাহিত)	Intermediate (11-12)	Student	>30000	Small (≤4 members/৪ জনের কম)	Urban (শহর)	Rural (গ্রাম)	All the time (সবসময়)	Weekly (সাপ্তাহিক)	1-5 KG	More than 5 types	No (না)	No (না)	No (না)	No (না)	Yes (হ্যাঁ)	No (না)	No (না)	No (না)	No (না)	Don't know	Yes	Yes	No	No	No	Don't know	No	Yes	No	Yes	Yes	Yes	Agree	Agree	Agree	Disagree	Undecided	Agree	Agree	Agree	Agree	Undecided
ID 118	2022-12-04 18:55:13	Yes	31-50	Female	Hinduism (হিন্দুধর্ম)	Chattogram (চট্টগ্রাম)	Married (বিবাহিত)	Bachelor	Housewife	<10000	Small (≤4 members/৪ জনের কম)	Urban (শহর)	Urban (শহর)	All the time (সবসময়)	Every 3 months (ত্রৈমাসিক)	<1 KG	3 types	Yes (হ্যাঁ)	No (না)	No (না)	No (না)	Yes (হ্যাঁ)	No (না)	No (না)	Yes (হ্যাঁ)	Yes (হ্যাঁ)	No	Yes	Yes	Yes	Yes	No	Don't know	No	No	No	Yes	No	No	Agree	Agree	Agree	Disagree	Undecided	Agree	Agree	Agree	Agree	Undecided
ID 119	2022-12-04 19:00:50	Yes	18-30	Male	Hinduism (হিন্দুধর্ম)	Chattogram (চট্টগ্রাম)	Unmarried (অবিবাহিত)	Bachelor	Student	>30000	Small (≤4 members/৪ জনের কম)	Urban (শহর)	Urban (শহর)	All the time (সবসময়)	Yearly (বার্ষিক)	No dried fish bought (একটুও কেনা হয়নি)	Did not consume	Yes (হ্যাঁ)	No (না)	No (না)	No (না)	Yes (হ্যাঁ)	No (না)	No (না)	No (না)	No (না)	No	Don't know	Yes	No	No	No	No	No	No	Yes	No	Yes	No	Agree	Agree	Agree	Undecided	Agree	Agree	Undecided	Undecided	Agree	Disagree
ID 120	2022-12-04 19:01:19	Yes	18-30	Female	Islam (ইসলাম ধর্ম)	Chattogram (চট্টগ্রাম)	Unmarried (অবিবাহিত)	Bachelor	Student	<10000	Medium (5-6 members/৫-৬ জন)	Urban (শহর)	Urban (শহর)	Only on large vacations (শুধু বড় ছুটির সময়ে)	Weekly (সাপ্তাহিক)	<1 KG	1 type	No (না)	No (না)	No (না)	No (না)	Yes (হ্যাঁ)	No (না)	No (না)	No (না)	No (না)	Don't know	Don't know	Don't know	Don't know	Don't know	Don't know	Don't know	Don't know	Don't know	Don't know	No	Don't know	Don't know	Disagree	Agree	Undecided	Undecided	Undecided	Agree	Agree	Undecided	Undecided	Disagree
ID 121	2022-12-04 19:09:58	Yes	31-50	Female	Islam (ইসলাম ধর্ম)	Chattogram (চট্টগ্রাম)	Married (বিবাহিত)	Intermediate (11-12)	Housewife	<10000	Medium (5-6 members/৫-৬ জন)	Urban (শহর)	Urban (শহর)	All the time (সবসময়)	Monthly (মাসিক)	No dried fish bought (একটুও কেনা হয়নি)	1 type	No (না)	No (না)	Yes (হ্যাঁ)	No (না)	Yes (হ্যাঁ)	No (না)	No (না)	No (না)	Yes (হ্যাঁ)	Don't know	Don't know	Don't know	No	No	No	No	No	No	No	No	No	No	Agree	Agree	Agree	Agree	Agree	Agree	Agree	Agree	Agree	Undecided
ID 122	2022-12-04 19:48:46	Yes	18-30	Male	Islam (ইসলাম ধর্ম)	Chattogram (চট্টগ্রাম)	Unmarried (অবিবাহিত)	Bachelor	Student	10000-30000	Medium (5-6 members/৫-৬ জন)	Urban (শহর)	Urban (শহর)	All the time (সবসময়)	Weekly (সাপ্তাহিক)	<1 KG	2 types	No (না)	No (না)	No (না)	No (না)	Yes (হ্যাঁ)	Yes (হ্যাঁ)	No (না)	No (না)	No (না)	Yes	Yes	Yes	Yes	Yes	No	No	Yes	Yes	Yes	Yes	Yes	Yes	Agree	Agree	Agree	Agree	Agree	Agree	Agree	Agree	Agree	Agree
ID 123	2022-12-04 20:02:09	Yes	18-30	Male	Islam (ইসলাম ধর্ম)	Chattogram (চট্টগ্রাম)	Unmarried (অবিবাহিত)	Bachelor	Student	<10000	Medium (5-6 members/৫-৬ জন)	Urban (শহর)	Rural (গ্রাম)	All the time (সবসময়)	Monthly (মাসিক)	<1 KG	2 types	No (না)	No (না)	No (না)	No (না)	Yes (হ্যাঁ)	No (না)	No (না)	No (না)	No (না)	No	Don't know	Don't know	Don't know	Don't know	Don't know	Don't know	Don't know	Don't know	Yes	Don't know	Don't know	Don't know	Agree	Agree	Agree	Undecided	Agree	Agree	Agree	Agree	Agree	Agree
ID 124	2022-12-04 20:05:07	Yes	18-30	Male	Islam (ইসলাম ধর্ম)	Chattogram (চট্টগ্রাম)	Unmarried (অবিবাহিত)	Secondary (6-10)	Student	<10000	Small (≤4 members/৪ জনের কম)	Urban (শহর)	Rural (গ্রাম)	All the time (সবসময়)	Don't consume (খাই না)	No dried fish bought (একটুও কেনা হয়নি)	Did not consume	No (না)	No (না)	No (না)	No (না)	No (না)	No (না)	No (না)	No (না)	No (না)	No	Don't know	No	No	No	Yes	Yes	No	No	Don't know	No	No	Don't know	Agree	Agree	Disagree	Agree	Undecided	Agree	Undecided	Agree	Agree	Undecided
ID 125	2022-12-04 20:24:34	Yes	31-50	Female	Hinduism (হিন্দুধর্ম)	Chattogram (চট্টগ্রাম)	Married (বিবাহিত)	Intermediate (11-12)	Housewife	<10000	Small (≤4 members/৪ জনের কম)	Urban (শহর)	Semi-urban (মফস্বল)	All the time (সবসময়)	Monthly (মাসিক)	No dried fish bought (একটুও কেনা হয়নি)	2 types	No (না)	No (না)	No (না)	Yes (হ্যাঁ)	Yes (হ্যাঁ)	No (না)	No (না)	No (না)	No (না)	Yes	Yes	Yes	Yes	No	No	No	No	No	Yes	Yes	No	No	Agree	Agree	Agree	Disagree	Agree	Agree	Agree	Agree	Agree	Agree
ID 126	2022-12-04 20:37:30	Yes	31-50	Female	Islam (ইসলাম ধর্ম)	Chattogram (চট্টগ্রাম)	Widowed (বিধবা/বিপত্নীক)	Secondary (6-10)	Housewife	<10000	Small (≤4 members/৪ জনের কম)	Urban (শহর)	Urban (শহর)	All the time (সবসময়)	Monthly (মাসিক)	<1 KG	2 types	No (না)	No (না)	No (না)	No (না)	Yes (হ্যাঁ)	No (না)	No (না)	No (না)	No (না)	No	Don't know	Yes	No	Yes	No	Yes	Yes	No	No	Don't know	Yes	No	Undecided	Agree	Agree	Agree	Undecided	Agree	Agree	Agree	Agree	Undecided
ID 127	2022-12-04 22:16:20	Yes	>65	Male	Islam (ইসলাম ধর্ম)	Chattogram (চট্টগ্রাম)	Married (বিবাহিত)	Intermediate (11-12)	Businessman	>30000	Large (≥6 members/৬ জনের বেশি)	Urban (শহর)	Semi-urban (মফস্বল)	All the time (সবসময়)	Weekly (সাপ্তাহিক)	1-5 KG	3 types	No (না)	No (না)	No (না)	No (না)	Yes (হ্যাঁ)	No (না)	No (না)	No (না)	No (না)	Don't know	Don't know	Don't know	No	No	No	No	No	Don't know	Don't know	Yes	Yes	Don't know	Disagree	Undecided	Agree	Agree	Disagree	Agree	Agree	Undecided	Agree	Agree
ID 128	2022-12-04 22:19:53	Yes	18-30	Male	Hinduism (হিন্দুধর্ম)	Chattogram (চট্টগ্রাম)	Unmarried (অবিবাহিত)	Higher education (above bachelor)	Student	>30000	Medium (5-6 members/৫-৬ জন)	Urban (শহর)	Rural (গ্রাম)	All the time (সবসময়)	Monthly (মাসিক)	No dried fish bought (একটুও কেনা হয়নি)	2 types	No (না)	No (না)	No (না)	Yes (হ্যাঁ)	No (না)	No (না)	No (না)	No (না)	No (না)	Don't know	Don't know	Don't know	Don't know	Don't know	Don't know	Don't know	Don't know	Don't know	Yes	Don't know	Don't know	Don't know	Agree	Agree	Agree	Undecided	Undecided	Agree	Agree	Undecided	Agree	Undecided
ID 129	2022-12-04 22:21:20	Yes	31-50	Male	Hinduism (হিন্দুধর্ম)	Dhaka (ঢাকা)	Married (বিবাহিত)	MBBS	Govt. employee	>30000	Small (≤4 members/৪ জনের কম)	Urban (শহর)	Rural (গ্রাম)	In the Weekend (সাপ্তাহিক ছুটির দিনে)	Every 3 months (ত্রৈমাসিক)	No dried fish bought (একটুও কেনা হয়নি)	Did not consume	No (না)	No (না)	No (না)	No (না)	Yes (হ্যাঁ)	No (না)	No (না)	No (না)	No (না)	Yes	Yes	Yes	No	Yes	Yes	Yes	Yes	Don't know	Don't know	Yes	Yes	No	Agree	Agree	Agree	Undecided	Agree	Agree	Agree	Agree	Agree	Undecided
ID 130	2022-12-04 22:29:21	Yes	51-65	Male	Islam (ইসলাম ধর্ম)	Chattogram (চট্টগ্রাম)	Married (বিবাহিত)	Bachelor	Govt. employee	10000-30000	Small (≤4 members/৪ জনের কম)	Urban (শহর)	Rural (গ্রাম)	All the time (সবসময়)	Weekly (সাপ্তাহিক)	1-5 KG	4 types	Yes (হ্যাঁ)	No (না)	No (না)	No (না)	Yes (হ্যাঁ)	No (না)	No (না)	No (না)	No (না)	Don't know	Don't know	Don't know	Don't know	Don't know	Don't know	Don't know	Yes	No	No	No	Don't know	Don't know	Agree	Agree	Disagree	Agree	Agree	Agree	Agree	Disagree	Disagree	Agree
ID 131	2022-12-04 22:33:43	Yes	31-50	Male	Islam (ইসলাম ধর্ম)	Chattogram (চট্টগ্রাম)	Married (বিবাহিত)	Secondary (6-10)	Businessman	>30000	Small (≤4 members/৪ জনের কম)	Urban (শহর)	Urban (শহর)	All the time (সবসময়)	Monthly (মাসিক)	<1 KG	2 types	No (না)	No (না)	No (না)	No (না)	No (না)	No (না)	No (না)	No (না)	No (না)	Don't know	Don't know	Yes	Yes	No	No	Don't know	Yes	No	No	Yes	No	Yes	Agree	Disagree	Disagree	Undecided	Agree	Agree	Agree	Agree	Disagree	Agree
ID 132	2022-12-04 22:34:10	Yes	18-30	Male	Islam (ইসলাম ধর্ম)	Chattogram (চট্টগ্রাম)	Unmarried (অবিবাহিত)	Bachelor	Student	>30000	Small (≤4 members/৪ জনের কম)	Urban (শহর)	Rural (গ্রাম)	In the Weekend (সাপ্তাহিক ছুটির দিনে)	Monthly (মাসিক)	<1 KG	2 types	No (না)	No (না)	No (না)	No (না)	Yes (হ্যাঁ)	Yes (হ্যাঁ)	No (না)	No (না)	No (না)	Yes	Don't know	Yes	Yes	Don't know	Don't know	Don't know	Don't know	Don't know	Yes	No	Don't know	No	Agree	Agree	Agree	Disagree	Undecided	Agree	Agree	Undecided	Undecided	Agree
ID 133	2022-12-04 22:35:16	Yes	18-30	Male	Hinduism (হিন্দুধর্ম)	Dhaka (ঢাকা)	Unmarried (অবিবাহিত)	Bachelor	Non-govt. employee	>30000	Small (≤4 members/৪ জনের কম)	Urban (শহর)	Urban (শহর)	All the time (সবসময়)	Monthly (মাসিক)	<1 KG	2 types	No (না)	No (না)	No (না)	No (না)	No (না)	No (না)	No (না)	No (না)	No (না)	No	No	Yes	Yes	No	No	No	No	Yes	Yes	Yes	No	No	Agree	Agree	Agree	Agree	Agree	Agree	Agree	Disagree	Agree	Agree
ID 134	2022-12-04 22:44:08	Yes	18-30	Male	Hinduism (হিন্দুধর্ম)	Chattogram (চট্টগ্রাম)	Unmarried (অবিবাহিত)	Bachelor	Student	<10000	Medium (5-6 members/৫-৬ জন)	Urban (শহর)	Rural (গ্রাম)	All the time (সবসময়)	Every 3 months (ত্রৈমাসিক)	No dried fish bought (একটুও কেনা হয়নি)	2 types	No (না)	No (না)	No (না)	No (না)	No (না)	No (না)	No (না)	No (না)	No (না)	Don't know	No	Yes	No	No	No	No	No	No	No	Yes	Yes	Yes	Agree	Agree	Agree	Disagree	Disagree	Agree	Agree	Agree	Agree	Agree
ID 135	2022-12-04 22:44:28	Yes	18-30	Male	Islam (ইসলাম ধর্ম)	Dhaka (ঢাকা)	Unmarried (অবিবাহিত)	Bachelor	Student	>30000	Medium (5-6 members/৫-৬ জন)	Semi-urban (মফস্বল)	Semi-urban (মফস্বল)	All the time (সবসময়)	Every 3 months (ত্রৈমাসিক)	<1 KG	2 types	Yes (হ্যাঁ)	Yes (হ্যাঁ)	No (না)	Yes (হ্যাঁ)	Yes (হ্যাঁ)	Yes (হ্যাঁ)	No (না)	No (না)	No (না)	Yes	Yes	No	No	No	No	No	No	No	No	No	No	No	Agree	Agree	Agree	Undecided	Agree	Agree	Agree	Undecided	Agree	Disagree
ID 136	2022-12-04 22:46:45	Yes	18-30	Male	Islam (ইসলাম ধর্ম)	Chattogram (চট্টগ্রাম)	Unmarried (অবিবাহিত)	Bachelor	Student	<10000	Small (≤4 members/৪ জনের কম)	Urban (শহর)	Semi-urban (মফস্বল)	All the time (সবসময়)	Yearly (বার্ষিক)	No dried fish bought (একটুও কেনা হয়নি)	1 type	No (না)	No (না)	No (না)	No (না)	No (না)	No (না)	No (না)	No (না)	No (না)	Yes	Yes	Yes	Yes	Don't know	Don't know	Yes	Yes	No	Don't know	Don't know	Don't know	No	Undecided	Undecided	Disagree	Agree	Agree	Agree	Agree	Agree	Agree	Agree
ID 137	2022-12-04 22:47:05	Yes	18-30	Male	Islam (ইসলাম ধর্ম)	Dhaka (ঢাকা)	Unmarried (অবিবাহিত)	Higher education (above bachelor)	Student	10000-30000	Small (≤4 members/৪ জনের কম)	Urban (শহর)	Semi-urban (মফস্বল)	Only on large vacations (শুধু বড় ছুটির সময়ে)	Don't consume (খাই না)	No dried fish bought (একটুও কেনা হয়নি)	Did not consume	No (না)	Yes (হ্যাঁ)	Yes (হ্যাঁ)	Yes (হ্যাঁ)	Yes (হ্যাঁ)	Yes (হ্যাঁ)	No (না)	No (না)	No (না)	Don't know	Don't know	Don't know	Yes	Yes	Yes	Yes	Yes	Yes	Yes	Don't know	Don't know	Don't know	Agree	Agree	Agree	Disagree	Agree	Agree	Agree	Agree	Agree	Disagree
ID 138	2022-12-04 22:48:21	Yes	18-30	Male	Islam (ইসলাম ধর্ম)	Dhaka (ঢাকা)	Unmarried (অবিবাহিত)	Bachelor	Student	>30000	Small (≤4 members/৪ জনের কম)	Urban (শহর)	Urban (শহর)	All the time (সবসময়)	Weekly (সাপ্তাহিক)	1-5 KG	2 types	No (না)	No (না)	No (না)	No (না)	No (না)	No (না)	No (না)	No (না)	No (না)	Don't know	Yes	Yes	Yes	Yes	Yes	Yes	Yes	Yes	Yes	Yes	Yes	Yes	Agree	Agree	Agree	Agree	Undecided	Agree	Agree	Agree	Agree	Agree
ID 139	2022-12-04 22:54:25	Yes	51-65	Male	Islam (ইসলাম ধর্ম)	Dhaka (ঢাকা)	Married (বিবাহিত)	Intermediate (11-12)	Govt. employee	>30000	Medium (5-6 members/৫-৬ জন)	Urban (শহর)	Rural (গ্রাম)	All the time (সবসময়)	Weekly (সাপ্তাহিক)	<1 KG	3 types	No (না)	No (না)	No (না)	No (না)	Yes (হ্যাঁ)	No (না)	No (না)	No (না)	No (না)	Yes	No	Yes	No	Don't know	Don't know	Don't know	Don't know	Don't know	Don't know	Yes	Yes	Yes	Agree	Agree	Agree	Disagree	Disagree	Agree	Agree	Disagree	Agree	Agree
ID 140	2022-12-04 22:56:58	Yes	18-30	Female	Islam (ইসলাম ধর্ম)	Chattogram (চট্টগ্রাম)	Unmarried (অবিবাহিত)	Bachelor	Student	<10000	Medium (5-6 members/৫-৬ জন)	Urban (শহর)	Urban (শহর)	Only on large vacations (শুধু বড় ছুটির সময়ে)	Monthly (মাসিক)	No dried fish bought (একটুও কেনা হয়নি)	2 types	No (না)	No (না)	No (না)	No (না)	Yes (হ্যাঁ)	No (না)	No (না)	Yes (হ্যাঁ)	No (না)	Don't know	Yes	Yes	Yes	Yes	No	No	No	No	No	No	No	No	Agree	Agree	Agree	Agree	Agree	Agree	Agree	Agree	Agree	Disagree
ID 141	2022-12-04 23:03:34	Yes	18-30	Male	Islam (ইসলাম ধর্ম)	Dhaka (ঢাকা)	Unmarried (অবিবাহিত)	Bachelor	Student	>30000	Small (≤4 members/৪ জনের কম)	Urban (শহর)	Rural (গ্রাম)	All the time (সবসময়)	Don't consume (খাই না)	No dried fish bought (একটুও কেনা হয়নি)	Did not consume	No (না)	Yes (হ্যাঁ)	No (না)	No (না)	Yes (হ্যাঁ)	No (না)	No (না)	No (না)	No (না)	No	No	No	No	No	No	No	Yes	No	Yes	No	No	Don't know	Agree	Agree	Agree	Undecided	Agree	Agree	Agree	Undecided	Undecided	Disagree
ID 142	2022-12-04 23:10:36	Yes	18-30	Male	Islam (ইসলাম ধর্ম)	Chattogram (চট্টগ্রাম)	Unmarried (অবিবাহিত)	Bachelor	Student	<10000	Small (≤4 members/৪ জনের কম)	Urban (শহর)	Rural (গ্রাম)	All the time (সবসময়)	Every 3 months (ত্রৈমাসিক)	<1 KG	1 type	No (না)	Yes (হ্যাঁ)	No (না)	No (না)	Yes (হ্যাঁ)	No (না)	No (না)	No (না)	No (না)	Don't know	Yes	Yes	Yes	Yes	No	No	No	Yes	No	Yes	No	No	Agree	Agree	Undecided	Disagree	Agree	Agree	Agree	Agree	Agree	Agree
ID 143	2022-12-04 23:14:10	Yes	18-30	Male	Islam (ইসলাম ধর্ম)	Chattogram (চট্টগ্রাম)	Unmarried (অবিবাহিত)	Bachelor	Student	10000-30000	Small (≤4 members/৪ জনের কম)	Urban (শহর)	Rural (গ্রাম)	All the time (সবসময়)	Daily (প্রতিদিন)	<1 KG	3 types	No (না)	Yes (হ্যাঁ)	No (না)	Yes (হ্যাঁ)	Yes (হ্যাঁ)	No (না)	No (না)	No (না)	No (না)	Yes	Yes	Yes	Yes	Yes	No	No	No	Don't know	Yes	Yes	No	Yes	Agree	Agree	Disagree	Undecided	Undecided	Agree	Agree	Agree	Undecided	Agree
ID 144	2022-12-04 23:20:13	Yes	18-30	Female	Islam (ইসলাম ধর্ম)	Dhaka (ঢাকা)	Unmarried (অবিবাহিত)	Bachelor	Student	10000-30000	Small (≤4 members/৪ জনের কম)	Urban (শহর)	Rural (গ্রাম)	Only on large vacations (শুধু বড় ছুটির সময়ে)	Yearly (বার্ষিক)	No dried fish bought (একটুও কেনা হয়নি)	1 type	No (না)	No (না)	No (না)	No (না)	Yes (হ্যাঁ)	Yes (হ্যাঁ)	No (না)	No (না)	No (না)	Don't know	No	No	No	No	No	No	No	No	No	No	No	No	Disagree	Agree	Agree	Undecided	Agree	Agree	Undecided	Agree	Agree	Undecided
ID 145	2022-12-04 23:37:09	Yes	18-30	Female	Islam (ইসলাম ধর্ম)	Chattogram (চট্টগ্রাম)	Unmarried (অবিবাহিত)	Bachelor	Student	<10000	Medium (5-6 members/৫-৬ জন)	Urban (শহর)	Urban (শহর)	All the time (সবসময়)	Don't consume (খাই না)	No dried fish bought (একটুও কেনা হয়নি)	Did not consume	Yes (হ্যাঁ)	No (না)	No (না)	No (না)	No (না)	No (না)	Yes (হ্যাঁ)	No (না)	No (না)	No	Don't know	Yes	Yes	Yes	Yes	Yes	Yes	Yes	Yes	Yes	Yes	Yes	Agree	Agree	Agree	Agree	Agree	Agree	Undecided	Agree	Agree	Agree
ID 146	2022-12-04 23:39:45	Yes	18-30	Male	Islam (ইসলাম ধর্ম)	Chattogram (চট্টগ্রাম)	Unmarried (অবিবাহিত)	Bachelor	Student	10000-30000	Medium (5-6 members/৫-৬ জন)	Urban (শহর)	Urban (শহর)	All the time (সবসময়)	Monthly (মাসিক)	1-5 KG	2 types	No (না)	Yes (হ্যাঁ)	No (না)	No (না)	Yes (হ্যাঁ)	Yes (হ্যাঁ)	No (না)	No (না)	No (না)	No	Yes	Yes	Don't know	Don't know	Don't know	Don't know	Don't know	Don't know	Yes	No	Don't know	Don't know	Agree	Agree	Agree	Undecided	Agree	Agree	Agree	Agree	Agree	Agree
ID 147	2022-12-04 23:51:12	Yes	18-30	Female	Islam (ইসলাম ধর্ম)	Chattogram (চট্টগ্রাম)	Unmarried (অবিবাহিত)	Bachelor	Student	<10000	Medium (5-6 members/৫-৬ জন)	Urban (শহর)	Semi-urban (মফস্বল)	All the time (সবসময়)	Monthly (মাসিক)	<1 KG	1 type	Yes (হ্যাঁ)	Yes (হ্যাঁ)	No (না)	No (না)	Yes (হ্যাঁ)	No (না)	No (না)	No (না)	No (না)	Yes	Don't know	Yes	Yes	Yes	Yes	Yes	Yes	Yes	No	Yes	Yes	No	Agree	Agree	Agree	Undecided	Undecided	Agree	Agree	Agree	Agree	Agree
ID 148	2022-12-05 00:03:19	Yes	18-30	Female	Islam (ইসলাম ধর্ম)	Dhaka (ঢাকা)	Unmarried (অবিবাহিত)	Bachelor	Student	<10000	Small (≤4 members/৪ জনের কম)	Urban (শহর)	Semi-urban (মফস্বল)	All the time (সবসময়)	Monthly (মাসিক)	<1 KG	1 type	No (না)	No (না)	No (না)	No (না)	Yes (হ্যাঁ)	Yes (হ্যাঁ)	No (না)	No (না)	No (না)	Yes	Yes	No	Yes	Yes	No	No	Yes	No	No	Yes	Yes	No	Agree	Agree	Agree	Agree	Agree	Agree	Agree	Agree	Agree	Disagree
ID 149	2022-12-05 00:18:19	Yes	18-30	Male	Hinduism (হিন্দুধর্ম)	Chattogram (চট্টগ্রাম)	Unmarried (অবিবাহিত)	Bachelor	Student	10000-30000	Small (≤4 members/৪ জনের কম)	Urban (শহর)	Rural (গ্রাম)	Rarely (খুব‌ই কম/মাঝেমধ্যে)	Yearly (বার্ষিক)	<1 KG	1 type	No (না)	No (না)	No (না)	Yes (হ্যাঁ)	Yes (হ্যাঁ)	No (না)	No (না)	No (না)	No (না)	No	Yes	Yes	Yes	Don't know	Don't know	Don't know	Don't know	Yes	Yes	Yes	Yes	Yes	Agree	Agree	Agree	Disagree	Undecided	Agree	Agree	Agree	Agree	Agree
ID 150	2022-12-05 01:42:53	Yes	51-65	Male	Hinduism (হিন্দুধর্ম)	Chattogram (চট্টগ্রাম)	Married (বিবাহিত)	Higher education (above bachelor)	Others	<10000	Small (≤4 members/৪ জনের কম)	Urban (শহর)	Urban (শহর)	All the time (সবসময়)	Every 3 months (ত্রৈমাসিক)	<1 KG	4 types	Yes (হ্যাঁ)	No (না)	No (না)	No (না)	Yes (হ্যাঁ)	No (না)	No (না)	No (না)	Yes (হ্যাঁ)	No	Don't know	Yes	Yes	No	Yes	Yes	Yes	Yes	Don't know	Yes	No	No	Agree	Agree	Agree	Disagree	Disagree	Agree	Agree	Agree	Agree	Undecided
ID 151	2022-12-05 05:35:54	Yes	18-30	Male	Islam (ইসলাম ধর্ম)	Dhaka (ঢাকা)	Unmarried (অবিবাহিত)	Bachelor	Student	<10000	Medium (5-6 members/৫-৬ জন)	Urban (শহর)	Semi-urban (মফস্বল)	All the time (সবসময়)	Weekly (সাপ্তাহিক)	No dried fish bought (একটুও কেনা হয়নি)	2 types	No (না)	No (না)	No (না)	No (না)	Yes (হ্যাঁ)	No (না)	No (না)	No (না)	No (না)	Yes	No	No	Don't know	Don't know	Don't know	Yes	Yes	Yes	No	No	Yes	No	Disagree	Agree	Agree	Disagree	Undecided	Agree	Agree	Agree	Agree	Undecided
ID 152	2022-12-05 07:37:45	Yes	18-30	Female	Islam (ইসলাম ধর্ম)	Chattogram (চট্টগ্রাম)	Married (বিবাহিত)	Intermediate (11-12)	Student	>30000	Large (≥6 members/৬ জনের বেশি)	Urban (শহর)	Semi-urban (মফস্বল)	All the time (সবসময়)	Every 3 months (ত্রৈমাসিক)	No dried fish bought (একটুও কেনা হয়নি)	Did not consume	No (না)	No (না)	No (না)	No (না)	No (না)	No (না)	No (না)	No (না)	No (না)	Yes	No	No	Yes	Yes	No	Yes	Yes	Yes	Yes	No	Yes	No	Agree	Agree	Agree	Disagree	Disagree	Agree	Undecided	Agree	Agree	Disagree
ID 153	2022-12-05 08:40:56	Yes	51-65	Male	Hinduism (হিন্দুধর্ম)	Chattogram (চট্টগ্রাম)	Married (বিবাহিত)	Intermediate (11-12)	Businessman	>30000	Small (≤4 members/৪ জনের কম)	Urban (শহর)	Rural (গ্রাম)	All the time (সবসময়)	Monthly (মাসিক)	<1 KG	3 types	Yes (হ্যাঁ)	No (না)	No (না)	No (না)	Yes (হ্যাঁ)	Yes (হ্যাঁ)	No (না)	No (না)	No (না)	Yes	Yes	No	Don't know	No	No	No	No	Don't know	Yes	No	Yes	No	Agree	Agree	Agree	Undecided	Agree	Agree	Agree	Undecided	Agree	Agree
ID 154	2022-12-05 09:09:24	Yes	18-30	Male	Islam (ইসলাম ধর্ম)	Dhaka (ঢাকা)	Unmarried (অবিবাহিত)	Bachelor	Student	<10000	Small (≤4 members/৪ জনের কম)	Urban (শহর)	Urban (শহর)	All the time (সবসময়)	Every 3 months (ত্রৈমাসিক)	No dried fish bought (একটুও কেনা হয়নি)	2 types	No (না)	No (না)	No (না)	No (না)	Yes (হ্যাঁ)	Yes (হ্যাঁ)	No (না)	No (না)	No (না)	No	Yes	No	Yes	Yes	Yes	Yes	Don't know	Don't know	Yes	Yes	No	No	Agree	Agree	Agree	Disagree	Disagree	Agree	Agree	Agree	Agree	Disagree
ID 155	2022-12-05 09:42:31	Yes	18-30	Female	Islam (ইসলাম ধর্ম)	Chattogram (চট্টগ্রাম)	Unmarried (অবিবাহিত)	Bachelor	Student	>30000	Medium (5-6 members/৫-৬ জন)	Urban (শহর)	Rural (গ্রাম)	Only on large vacations (শুধু বড় ছুটির সময়ে)	Monthly (মাসিক)	<1 KG	2 types	No (না)	No (না)	No (না)	No (না)	Yes (হ্যাঁ)	Yes (হ্যাঁ)	No (না)	Yes (হ্যাঁ)	No (না)	Don't know	Don't know	Yes	Yes	Yes	Yes	No	No	No	Yes	Yes	No	No	Agree	Agree	Undecided	Disagree	Agree	Agree	Undecided	Agree	Agree	Undecided
ID 156	2022-12-05 10:35:55	Yes	18-30	Female	Hinduism (হিন্দুধর্ম)	Dhaka (ঢাকা)	Unmarried (অবিবাহিত)	Bachelor	Student	10000-30000	Small (≤4 members/৪ জনের কম)	Urban (শহর)	Urban (শহর)	Rarely (খুব‌ই কম/মাঝেমধ্যে)	Don't consume (খাই না)	No dried fish bought (একটুও কেনা হয়নি)	Did not consume	No (না)	No (না)	No (না)	No (না)	No (না)	No (না)	No (না)	No (না)	No (না)	No	Yes	Yes	Don't know	Don't know	Don't know	Don't know	Don't know	Don't know	Don't know	Don't know	Don't know	Don't know	Agree	Agree	Agree	Undecided	Agree	Agree	Agree	Agree	Agree	Undecided
ID 157	2022-12-05 11:02:34	Yes	18-30	Male	Hinduism (হিন্দুধর্ম)	Mymensingh (ময়মনসিংহ)	Unmarried (অবিবাহিত)	Bachelor	Student	10000-30000	Medium (5-6 members/৫-৬ জন)	Urban (শহর)	Urban (শহর)	Only on large vacations (শুধু বড় ছুটির সময়ে)	Monthly (মাসিক)	<1 KG	2 types	No (না)	No (না)	No (না)	No (না)	Yes (হ্যাঁ)	Yes (হ্যাঁ)	No (না)	No (না)	No (না)	No	No	No	Yes	Yes	Yes	Yes	Yes	Yes	Yes	No	Yes	No	Agree	Agree	Agree	Agree	Agree	Agree	Agree	Agree	Agree	Disagree
ID 158	2022-12-05 11:02:41	Yes	18-30	Male	Hinduism (হিন্দুধর্ম)	Chattogram (চট্টগ্রাম)	Unmarried (অবিবাহিত)	Bachelor	Student	10000-30000	Large (≥6 members/৬ জনের বেশি)	Urban (শহর)	Rural (গ্রাম)	Rarely (খুব‌ই কম/মাঝেমধ্যে)	Weekly (সাপ্তাহিক)	>5 KG	4 types	No (না)	No (না)	No (না)	No (না)	Yes (হ্যাঁ)	No (না)	No (না)	No (না)	No (না)	No	Yes	Yes	Yes	Yes	Yes	Yes	Yes	Yes	Yes	Yes	Yes	No	Agree	Agree	Agree	Disagree	Disagree	Agree	Agree	Agree	Agree	Agree
ID 159	2022-12-05 11:09:46	Yes	18-30	Female	Islam (ইসলাম ধর্ম)	Chattogram (চট্টগ্রাম)	Unmarried (অবিবাহিত)	Intermediate (11-12)	Student	>30000	Small (≤4 members/৪ জনের কম)	Urban (শহর)	Urban (শহর)	All the time (সবসময়)	Don't consume (খাই না)	1-5 KG	Did not consume	No (না)	No (না)	No (না)	No (না)	No (না)	No (না)	No (না)	No (না)	No (না)	No	No	Don't know	Don't know	Don't know	No	No	No	Yes	No	Don't know	No	Don't know	Agree	Agree	Agree	Undecided	Agree	Agree	Agree	Agree	Disagree	Undecided
ID 160	2022-12-05 11:55:34	Yes	18-30	Male	Others (অন্যান্য)	Dhaka (ঢাকা)	Married (বিবাহিত)	Higher education (above bachelor)	Others	>30000	Small (≤4 members/৪ জনের কম)	Urban (শহর)	Urban (শহর)	All the time (সবসময়)	Every 3 months (ত্রৈমাসিক)	>5 KG	2 types	No (না)	No (না)	No (না)	No (না)	Yes (হ্যাঁ)	No (না)	No (না)	No (না)	No (না)	No	No	No	No	Yes	No	No	No	Yes	No	Yes	Yes	No	Disagree	Agree	Agree	Agree	Agree	Agree	Agree	Agree	Agree	Agree
ID 161	2022-12-05 12:00:21	Yes	18-30	Male	Islam (ইসলাম ধর্ম)	Chattogram (চট্টগ্রাম)	Unmarried (অবিবাহিত)	Bachelor	Student	10000-30000	Small (≤4 members/৪ জনের কম)	Urban (শহর)	Urban (শহর)	All the time (সবসময়)	Daily (প্রতিদিন)	<1 KG	2 types	No (না)	Yes (হ্যাঁ)	No (না)	No (না)	Yes (হ্যাঁ)	No (না)	No (না)	No (না)	Yes (হ্যাঁ)	Don't know	Yes	Yes	No	Yes	Don't know	No	Yes	Don't know	Yes	Don't know	Yes	Don't know	Disagree	Agree	Undecided	Undecided	Disagree	Agree	Agree	Agree	Agree	Undecided
ID 162	2022-12-05 12:03:21	Yes	31-50	Male	Islam (ইসলাম ধর্ম)	Chattogram (চট্টগ্রাম)	Married (বিবাহিত)	Intermediate (11-12)	Businessman	10000-30000	Small (≤4 members/৪ জনের কম)	Urban (শহর)	Urban (শহর)	In the Weekend (সাপ্তাহিক ছুটির দিনে)	Weekly (সাপ্তাহিক)	1-5 KG	3 types	No (না)	No (না)	No (না)	No (না)	Yes (হ্যাঁ)	No (না)	No (না)	No (না)	No (না)	Yes	Yes	Yes	No	No	No	No	Don't know	No	No	Yes	Yes	Yes	Agree	Undecided	Disagree	Undecided	Agree	Agree	Agree	Undecided	Disagree	Disagree
ID 163	2022-12-05 12:07:35	Yes	18-30	Female	Islam (ইসলাম ধর্ম)	Dhaka (ঢাকা)	Married (বিবাহিত)	Intermediate (11-12)	Student	10000-30000	Small (≤4 members/৪ জনের কম)	Urban (শহর)	Urban (শহর)	All the time (সবসময়)	Weekly (সাপ্তাহিক)	<1 KG	2 types	No (না)	No (না)	No (না)	No (না)	No (না)	No (না)	No (না)	No (না)	No (না)	Yes	Yes	Yes	No	Don't know	Don't know	Don't know	Don't know	Yes	Don't know	Yes	Yes	Yes	Agree	Agree	Agree	Agree	Disagree	Agree	Agree	Agree	Undecided	Agree
ID 164	2022-12-05 12:12:24	Yes	18-30	Male	Islam (ইসলাম ধর্ম)	Chattogram (চট্টগ্রাম)	Unmarried (অবিবাহিত)	Bachelor	Others	>30000	Medium (5-6 members/৫-৬ জন)	Urban (শহর)	Urban (শহর)	All the time (সবসময়)	Weekly (সাপ্তাহিক)	<1 KG	1 type	No (না)	No (না)	No (না)	No (না)	Yes (হ্যাঁ)	No (না)	Yes (হ্যাঁ)	No (না)	No (না)	Yes	Yes	Yes	No	No	No	No	No	No	Yes	Yes	Yes	Don't know	Agree	Agree	Agree	Undecided	Undecided	Agree	Agree	Agree	Agree	Disagree
ID 165	2022-12-05 12:23:22	Yes	18-30	Male	Islam (ইসলাম ধর্ম)	Chattogram (চট্টগ্রাম)	Unmarried (অবিবাহিত)	Bachelor	Student	10000-30000	Small (≤4 members/৪ জনের কম)	Urban (শহর)	Rural (গ্রাম)	All the time (সবসময়)	Monthly (মাসিক)	No dried fish bought (একটুও কেনা হয়নি)	2 types	No (না)	No (না)	No (না)	No (না)	Yes (হ্যাঁ)	Yes (হ্যাঁ)	No (না)	No (না)	No (না)	No	Yes	No	No	No	No	No	No	Yes	No	Yes	Yes	No	Agree	Agree	Agree	Undecided	Agree	Agree	Agree	Agree	Agree	Agree
ID 166	2022-12-05 12:25:19	Yes	18-30	Male	Islam (ইসলাম ধর্ম)	Chattogram (চট্টগ্রাম)	Unmarried (অবিবাহিত)	Higher education (above bachelor)	Student	>30000	Medium (5-6 members/৫-৬ জন)	Urban (শহর)	Urban (শহর)	All the time (সবসময়)	Don't consume (খাই না)	1-5 KG	Did not consume	No (না)	No (না)	Yes (হ্যাঁ)	No (না)	Yes (হ্যাঁ)	No (না)	No (না)	No (না)	No (না)	No	No	Yes	Yes	Yes	No	Yes	Yes	No	Yes	No	Yes	No	Agree	Agree	Agree	Disagree	Agree	Agree	Agree	Undecided	Agree	Disagree
ID 167	2022-12-05 12:34:16	Yes	18-30	Male	Islam (ইসলাম ধর্ম)	Barishal (বরিশাল)	Unmarried (অবিবাহিত)	Bachelor	Student	<10000	Medium (5-6 members/৫-৬ জন)	Semi-urban (মফস্বল)	Rural (গ্রাম)	Only on large vacations (শুধু বড় ছুটির সময়ে)	Don't consume (খাই না)	No dried fish bought (একটুও কেনা হয়নি)	Did not consume	No (না)	Yes (হ্যাঁ)	No (না)	No (না)	Yes (হ্যাঁ)	No (না)	No (না)	No (না)	No (না)	Yes	Yes	Yes	Yes	Yes	No	No	Yes	Yes	Yes	Yes	Yes	Yes	Agree	Agree	Agree	Agree	Agree	Agree	Agree	Agree	Agree	Agree
ID 168	2022-12-05 12:42:53	Yes	18-30	Male	Hinduism (হিন্দুধর্ম)	Sylhet (সিলেট)	Unmarried (অবিবাহিত)	Bachelor	Student	<10000	Medium (5-6 members/৫-৬ জন)	Urban (শহর)	Urban (শহর)	In the Weekend (সাপ্তাহিক ছুটির দিনে)	Every 3 months (ত্রৈমাসিক)	No dried fish bought (একটুও কেনা হয়নি)	Did not consume	No (না)	Yes (হ্যাঁ)	No (না)	No (না)	Yes (হ্যাঁ)	Yes (হ্যাঁ)	No (না)	No (না)	No (না)	Don't know	Yes	No	No	No	No	No	No	No	No	No	No	No	Undecided	Agree	Agree	Disagree	Agree	Agree	Agree	Agree	Agree	Undecided
ID 169	2022-12-05 12:52:54	Yes	51-65	Male	Islam (ইসলাম ধর্ম)	Chattogram (চট্টগ্রাম)	Married (বিবাহিত)	Secondary (6-10)	Businessman	10000-30000	Large (≥6 members/৬ জনের বেশি)	Urban (শহর)	Urban (শহর)	All the time (সবসময়)	Weekly (সাপ্তাহিক)	1-5 KG	3 types	No (না)	No (না)	No (না)	No (না)	No (না)	No (না)	No (না)	No (না)	No (না)	Yes	Yes	Yes	Yes	Don't know	Don't know	Don't know	Don't know	No	No	Yes	Yes	Yes	Undecided	Undecided	Undecided	Undecided	Disagree	Agree	Agree	Agree	Agree	Agree
ID 170	2022-12-05 12:55:36	Yes	18-30	Male	Islam (ইসলাম ধর্ম)	Chattogram (চট্টগ্রাম)	Unmarried (অবিবাহিত)	Bachelor	Student	10000-30000	Medium (5-6 members/৫-৬ জন)	Urban (শহর)	Rural (গ্রাম)	All the time (সবসময়)	Monthly (মাসিক)	No dried fish bought (একটুও কেনা হয়নি)	1 type	No (না)	No (না)	No (না)	No (না)	Yes (হ্যাঁ)	No (না)	No (না)	No (না)	No (না)	No	No	Don't know	Yes	No	No	No	Yes	No	No	Don't know	Yes	No	Agree	Agree	Agree	Disagree	Undecided	Agree	Undecided	Agree	Agree	Undecided
ID 171	2022-12-05 12:56:21	Yes	18-30	Female	Islam (ইসলাম ধর্ম)	Chattogram (চট্টগ্রাম)	Unmarried (অবিবাহিত)	Bachelor	Student	10000-30000	Large (≥6 members/৬ জনের বেশি)	Urban (শহর)	Urban (শহর)	All the time (সবসময়)	Monthly (মাসিক)	<1 KG	3 types	No (না)	No (না)	No (না)	No (না)	No (না)	No (না)	No (না)	No (না)	No (না)	Yes	Yes	No	Don't know	No	No	No	No	Yes	No	No	Yes	No	Agree	Agree	Agree	Agree	Agree	Agree	Agree	Agree	Agree	Agree
ID 172	2022-12-05 12:56:45	Yes	31-50	Female	Islam (ইসলাম ধর্ম)	Chattogram (চট্টগ্রাম)	Widowed (বিধবা/বিপত্নীক)	Secondary (6-10)	Housewife	<10000	Small (≤4 members/৪ জনের কম)	Urban (শহর)	Urban (শহর)	All the time (সবসময়)	Weekly (সাপ্তাহিক)	<1 KG	2 types	No (না)	Yes (হ্যাঁ)	No (না)	No (না)	No (না)	No (না)	No (না)	No (না)	No (না)	No	Yes	Yes	No	No	No	No	Yes	No	No	No	No	No	Agree	Agree	Undecided	Undecided	Agree	Agree	Agree	Disagree	Agree	Agree
ID 173	2022-12-05 13:14:07	Yes	18-30	Male	Islam (ইসলাম ধর্ম)	Chattogram (চট্টগ্রাম)	Unmarried (অবিবাহিত)	Bachelor	Student	<10000	Medium (5-6 members/৫-৬ জন)	Urban (শহর)	Urban (শহর)	All the time (সবসময়)	Monthly (মাসিক)	1-5 KG	1 type	No (না)	No (না)	No (না)	No (না)	Yes (হ্যাঁ)	No (না)	No (না)	No (না)	No (না)	Yes	Don't know	No	Don't know	Don't know	Don't know	Don't know	No	No	Yes	No	No	No	Undecided	Undecided	Undecided	Undecided	Undecided	Undecided	Undecided	Undecided	Undecided	Undecided
ID 174	2022-12-05 13:14:13	Yes	18-30	Male	Islam (ইসলাম ধর্ম)	Chattogram (চট্টগ্রাম)	Unmarried (অবিবাহিত)	Bachelor	Student	<10000	Medium (5-6 members/৫-৬ জন)	Urban (শহর)	Urban (শহর)	All the time (সবসময়)	Monthly (মাসিক)	No dried fish bought (একটুও কেনা হয়নি)	Did not consume	No (না)	No (না)	No (না)	No (না)	Yes (হ্যাঁ)	Yes (হ্যাঁ)	No (না)	No (না)	No (না)	Don't know	Don't know	Yes	No	No	No	No	No	No	No	No	No	No	Agree	Agree	Agree	Disagree	Agree	Agree	Agree	Agree	Agree	Agree
ID 175	2022-12-05 13:17:48	Yes	18-30	Male	Islam (ইসলাম ধর্ম)	Chattogram (চট্টগ্রাম)	Unmarried (অবিবাহিত)	Bachelor	Student	10000-30000	Small (≤4 members/৪ জনের কম)	Urban (শহর)	Semi-urban (মফস্বল)	In the Weekend (সাপ্তাহিক ছুটির দিনে)	Weekly (সাপ্তাহিক)	<1 KG	3 types	No (না)	Yes (হ্যাঁ)	No (না)	No (না)	Yes (হ্যাঁ)	Yes (হ্যাঁ)	No (না)	No (না)	Yes (হ্যাঁ)	No	Don't know	No	Yes	Yes	Yes	No	Yes	Yes	Yes	Yes	No	No	Agree	Agree	Agree	Disagree	Agree	Agree	Agree	Agree	Agree	Disagree
ID 176	2022-12-05 13:21:45	Yes	18-30	Male	Islam (ইসলাম ধর্ম)	Chattogram (চট্টগ্রাম)	Unmarried (অবিবাহিত)	Higher education (above bachelor)	Student	<10000	Small (≤4 members/৪ জনের কম)	Urban (শহর)	Rural (গ্রাম)	All the time (সবসময়)	Every 3 months (ত্রৈমাসিক)	<1 KG	2 types	No (না)	Yes (হ্যাঁ)	No (না)	No (না)	Yes (হ্যাঁ)	Yes (হ্যাঁ)	No (না)	No (না)	No (না)	No	Yes	No	No	Yes	Yes	Yes	Yes	No	Yes	No	Don't know	Don't know	Agree	Agree	Agree	Undecided	Undecided	Agree	Agree	Undecided	Undecided	Disagree
ID 177	2022-12-05 13:24:43	Yes	18-30	Male	Islam (ইসলাম ধর্ম)	Chattogram (চট্টগ্রাম)	Unmarried (অবিবাহিত)	Bachelor	Businessman	>30000	Medium (5-6 members/৫-৬ জন)	Urban (শহর)	Urban (শহর)	All the time (সবসময়)	Weekly (সাপ্তাহিক)	<1 KG	2 types	No (না)	No (না)	No (না)	No (না)	Yes (হ্যাঁ)	No (না)	No (না)	No (না)	Yes (হ্যাঁ)	Yes	Don't know	Yes	Yes	Yes	Don't know	Don't know	Don't know	Don't know	Yes	Yes	Yes	No	Agree	Agree	Agree	Undecided	Agree	Agree	Agree	Agree	Agree	Disagree
ID 178	2022-12-05 13:33:58	Yes	18-30	Male	Islam (ইসলাম ধর্ম)	Chattogram (চট্টগ্রাম)	Unmarried (অবিবাহিত)	Bachelor	Student	<10000	Small (≤4 members/৪ জনের কম)	Urban (শহর)	Urban (শহর)	Only on large vacations (শুধু বড় ছুটির সময়ে)	Don't consume (খাই না)	No dried fish bought (একটুও কেনা হয়নি)	Did not consume	No (না)	Yes (হ্যাঁ)	No (না)	No (না)	Yes (হ্যাঁ)	Yes (হ্যাঁ)	No (না)	No (না)	Yes (হ্যাঁ)	No	No	No	Yes	Yes	Yes	No	Yes	Yes	No	No	Yes	No	Agree	Agree	Agree	Agree	Agree	Agree	Agree	Agree	Disagree	Agree
ID 179	2022-12-05 13:41:11	Yes	18-30	Male	Hinduism (হিন্দুধর্ম)	Chattogram (চট্টগ্রাম)	Unmarried (অবিবাহিত)	Bachelor	Student	10000-30000	Small (≤4 members/৪ জনের কম)	Urban (শহর)	Rural (গ্রাম)	All the time (সবসময়)	Every 3 months (ত্রৈমাসিক)	No dried fish bought (একটুও কেনা হয়নি)	2 types	No (না)	No (না)	No (না)	No (না)	Yes (হ্যাঁ)	No (না)	No (না)	No (না)	No (না)	Don't know	Don't know	Yes	Yes	Yes	No	No	Don't know	Don't know	Don't know	Yes	Don't know	Don't know	Agree	Agree	Agree	Disagree	Agree	Agree	Agree	Agree	Agree	Undecided
ID 180	2022-12-05 13:41:59	Yes	18-30	Female	Islam (ইসলাম ধর্ম)	Chattogram (চট্টগ্রাম)	Unmarried (অবিবাহিত)	Bachelor	Student	<10000	Medium (5-6 members/৫-৬ জন)	Urban (শহর)	Semi-urban (মফস্বল)	All the time (সবসময়)	Monthly (মাসিক)	<1 KG	2 types	No (না)	No (না)	No (না)	No (না)	Yes (হ্যাঁ)	No (না)	No (না)	No (না)	No (না)	No	Yes	Yes	Yes	No	No	No	Yes	No	No	No	No	Don't know	Agree	Agree	Agree	Disagree	Undecided	Agree	Agree	Agree	Agree	Undecided
ID 181	2022-12-05 13:44:36	Yes	18-30	Female	Hinduism (হিন্দুধর্ম)	Chattogram (চট্টগ্রাম)	Married (বিবাহিত)	Bachelor	Housewife	<10000	Medium (5-6 members/৫-৬ জন)	Urban (শহর)	Rural (গ্রাম)	All the time (সবসময়)	Monthly (মাসিক)	1-5 KG	3 types	No (না)	No (না)	No (না)	Yes (হ্যাঁ)	Yes (হ্যাঁ)	Yes (হ্যাঁ)	No (না)	No (না)	No (না)	Don't know	Yes	No	Don't know	No	Don't know	No	Don't know	No	Yes	No	Yes	No	Agree	Agree	Agree	Agree	Undecided	Agree	Agree	Agree	Agree	Agree
ID 182	2022-12-05 13:46:19	Yes	31-50	Male	Hinduism (হিন্দুধর্ম)	Chattogram (চট্টগ্রাম)	Unmarried (অবিবাহিত)	Intermediate (11-12)	Housewife	10000-30000	Medium (5-6 members/৫-৬ জন)	Semi-urban (মফস্বল)	Semi-urban (মফস্বল)	In the Weekend (সাপ্তাহিক ছুটির দিনে)	Don't consume (খাই না)	No dried fish bought (একটুও কেনা হয়নি)	Did not consume	No (না)	No (না)	No (না)	No (না)	No (না)	No (না)	No (না)	No (না)	No (না)	No	No	No	No	No	No	No	No	No	No	No	No	No	Agree	Agree	Disagree	Disagree	Agree	Agree	Disagree	Agree	Disagree	Disagree
ID 183	2022-12-05 13:50:06	Yes	18-30	Female	Hinduism (হিন্দুধর্ম)	Chattogram (চট্টগ্রাম)	Married (বিবাহিত)	Bachelor	Student	<10000	Small (≤4 members/৪ জনের কম)	Urban (শহর)	Urban (শহর)	All the time (সবসময়)	Every 3 months (ত্রৈমাসিক)	<1 KG	2 types	No (না)	No (না)	Yes (হ্যাঁ)	Yes (হ্যাঁ)	Yes (হ্যাঁ)	Yes (হ্যাঁ)	No (না)	No (না)	No (না)	No	No	Yes	No	Yes	Yes	No	No	Yes	Yes	No	Yes	No	Disagree	Agree	Agree	Disagree	Undecided	Agree	Agree	Agree	Agree	Disagree
ID 184	2022-12-05 13:58:05	Yes	18-30	Female	Islam (ইসলাম ধর্ম)	Chattogram (চট্টগ্রাম)	Unmarried (অবিবাহিত)	Masters	Student	10000-30000	Medium (5-6 members/৫-৬ জন)	Rural (গ্রাম)	Rural (গ্রাম)	All the time (সবসময়)	Don't consume (খাই না)	No dried fish bought (একটুও কেনা হয়নি)	Did not consume	No (না)	No (না)	No (না)	No (না)	Yes (হ্যাঁ)	Yes (হ্যাঁ)	Yes (হ্যাঁ)	No (না)	No (না)	No	Don't know	Don't know	Don't know	Don't know	Don't know	Don't know	Don't know	Don't know	Don't know	Don't know	Don't know	Don't know	Agree	Agree	Agree	Agree	Agree	Undecided	Undecided	Undecided	Agree	Undecided
ID 185	2022-12-05 14:14:42	Yes	18-30	Male	Islam (ইসলাম ধর্ম)	Chattogram (চট্টগ্রাম)	Unmarried (অবিবাহিত)	Bachelor	Student	<10000	Small (≤4 members/৪ জনের কম)	Rural (গ্রাম)	Rural (গ্রাম)	In the Weekend (সাপ্তাহিক ছুটির দিনে)	Monthly (মাসিক)	<1 KG	1 type	No (না)	No (না)	No (না)	No (না)	No (না)	No (না)	No (না)	No (না)	No (না)	Yes	Yes	Yes	Yes	Yes	Don't know	Don't know	Don't know	No	Yes	No	Yes	No	Disagree	Agree	Agree	Undecided	Undecided	Agree	Undecided	Agree	Agree	Disagree
ID 186	2022-12-05 14:28:31	Yes	18-30	Female	Islam (ইসলাম ধর্ম)	Chattogram (চট্টগ্রাম)	Unmarried (অবিবাহিত)	Intermediate (11-12)	Student	>30000	Medium (5-6 members/৫-৬ জন)	Urban (শহর)	Urban (শহর)	All the time (সবসময়)	Monthly (মাসিক)	No dried fish bought (একটুও কেনা হয়নি)	2 types	No (না)	No (না)	No (না)	No (না)	Yes (হ্যাঁ)	No (না)	No (না)	Yes (হ্যাঁ)	No (না)	No	No	No	Yes	Yes	No	Yes	Yes	No	Yes	Yes	No	No	Agree	Agree	Agree	Undecided	Undecided	Agree	Agree	Agree	Agree	Disagree
ID 187	2022-12-05 14:31:58	Yes	18-30	Female	Islam (ইসলাম ধর্ম)	Chattogram (চট্টগ্রাম)	Unmarried (অবিবাহিত)	Bachelor	Student	<10000	Small (≤4 members/৪ জনের কম)	Urban (শহর)	Semi-urban (মফস্বল)	All the time (সবসময়)	Yearly (বার্ষিক)	No dried fish bought (একটুও কেনা হয়নি)	Did not consume	No (না)	No (না)	No (না)	No (না)	Yes (হ্যাঁ)	No (না)	No (না)	Yes (হ্যাঁ)	No (না)	No	Yes	No	Don't know	Don't know	Don't know	Don't know	Yes	Don't know	Don't know	Don't know	Yes	Don't know	Agree	Agree	Agree	Undecided	Agree	Agree	Undecided	Undecided	Agree	Undecided
ID 188	2022-12-05 14:34:04	Yes	18-30	Female	Hinduism (হিন্দুধর্ম)	Chattogram (চট্টগ্রাম)	Unmarried (অবিবাহিত)	Bachelor	Student	>30000	Small (≤4 members/৪ জনের কম)	Urban (শহর)	Rural (গ্রাম)	All the time (সবসময়)	Monthly (মাসিক)	<1 KG	1 type	No (না)	No (না)	No (না)	No (না)	Yes (হ্যাঁ)	No (না)	Yes (হ্যাঁ)	Yes (হ্যাঁ)	No (না)	Don't know	Yes	Yes	Don't know	Yes	Don't know	No	No	No	Yes	Yes	Yes	Yes	Agree	Agree	Agree	Disagree	Undecided	Agree	Agree	Undecided	Agree	Undecided
ID 189	2022-12-05 14:38:29	Yes	18-30	Male	Hinduism (হিন্দুধর্ম)	Rajshahi (রাজশাহী)	Unmarried (অবিবাহিত)	Bachelor	Student	>30000	Small (≤4 members/৪ জনের কম)	Urban (শহর)	Urban (শহর)	Only on large vacations (শুধু বড় ছুটির সময়ে)	Don't consume (খাই না)	No dried fish bought (একটুও কেনা হয়নি)	Did not consume	No (না)	No (না)	No (না)	No (না)	No (না)	No (না)	No (না)	No (না)	No (না)	Yes	Yes	No	No	Yes	No	Yes	Yes	Yes	Yes	Don't know	Yes	No	Agree	Agree	Agree	Undecided	Agree	Agree	Agree	Agree	Agree	Disagree
ID 190	2022-12-05 14:46:14	Yes	18-30	Male	Islam (ইসলাম ধর্ম)	Chattogram (চট্টগ্রাম)	Unmarried (অবিবাহিত)	Bachelor	Student	10000-30000	Medium (5-6 members/৫-৬ জন)	Urban (শহর)	Rural (গ্রাম)	Rarely (খুব‌ই কম/মাঝেমধ্যে)	Weekly (সাপ্তাহিক)	<1 KG	1 type	No (না)	No (না)	No (না)	No (না)	Yes (হ্যাঁ)	No (না)	No (না)	No (না)	No (না)	Yes	Yes	Yes	No	Yes	No	No	Yes	Don't know	Yes	Don't know	Don't know	No	Agree	Agree	Agree	Agree	Agree	Agree	Agree	Agree	Agree	Undecided
ID 191	2022-12-05 14:59:07	Yes	31-50	Female	Islam (ইসলাম ধর্ম)	Chattogram (চট্টগ্রাম)	Married (বিবাহিত)	Higher education (above bachelor)	Housewife	10000-30000	Medium (5-6 members/৫-৬ জন)	Urban (শহর)	Urban (শহর)	All the time (সবসময়)	Monthly (মাসিক)	1-5 KG	2 types	No (না)	No (না)	No (না)	No (না)	Yes (হ্যাঁ)	No (না)	No (না)	No (না)	No (না)	Don't know	Yes	Yes	Don't know	Don't know	Don't know	Don't know	Don't know	Don't know	Don't know	Don't know	Yes	Yes	Agree	Agree	Undecided	Undecided	Agree	Agree	Agree	Undecided	Agree	Agree
ID 192	2022-12-05 15:10:56	Yes	18-30	Male	Islam (ইসলাম ধর্ম)	Chattogram (চট্টগ্রাম)	Unmarried (অবিবাহিত)	Bachelor	Unemployed	<10000	Medium (5-6 members/৫-৬ জন)	Urban (শহর)	Semi-urban (মফস্বল)	Only on large vacations (শুধু বড় ছুটির সময়ে)	Monthly (মাসিক)	No dried fish bought (একটুও কেনা হয়নি)	1 type	Yes (হ্যাঁ)	No (না)	No (না)	No (না)	No (না)	No (না)	No (না)	No (না)	No (না)	Yes	Don't know	Yes	Don't know	Don't know	Don't know	Don't know	Don't know	Don't know	Don't know	Don't know	Yes	Don't know	Agree	Agree	Agree	Disagree	Agree	Agree	Agree	Agree	Agree	Undecided
ID 193	2022-12-05 15:12:34	Yes	18-30	Male	Hinduism (হিন্দুধর্ম)	Sylhet (সিলেট)	Unmarried (অবিবাহিত)	Bachelor	Student	<10000	Large (≥6 members/৬ জনের বেশি)	Semi-urban (মফস্বল)	Semi-urban (মফস্বল)	All the time (সবসময়)	Weekly (সাপ্তাহিক)	<1 KG	1 type	Yes (হ্যাঁ)	No (না)	No (না)	No (না)	Yes (হ্যাঁ)	No (না)	No (না)	No (না)	No (না)	Don't know	Yes	Don't know	No	No	No	No	Yes	Yes	Yes	No	Yes	No	Agree	Agree	Agree	Agree	Agree	Agree	Agree	Agree	Agree	Agree
ID 194	2022-12-05 15:18:31	Yes	18-30	Female	Islam (ইসলাম ধর্ম)	Chattogram (চট্টগ্রাম)	Unmarried (অবিবাহিত)	Secondary (6-10)	Student	>30000	Small (≤4 members/৪ জনের কম)	Urban (শহর)	Urban (শহর)	All the time (সবসময়)	Yearly (বার্ষিক)	No dried fish bought (একটুও কেনা হয়নি)	Did not consume	No (না)	Yes (হ্যাঁ)	No (না)	No (না)	Yes (হ্যাঁ)	No (না)	No (না)	Yes (হ্যাঁ)	No (না)	Don't know	Yes	Yes	Yes	Yes	No	No	No	Yes	Yes	No	Yes	Yes	Agree	Agree	Agree	Disagree	Agree	Agree	Disagree	Agree	Agree	Agree
ID 195	2022-12-05 15:19:02	Yes	51-65	Male	Hinduism (হিন্দুধর্ম)	Chattogram (চট্টগ্রাম)	Married (বিবাহিত)	Bachelor	Others	10000-30000	Medium (5-6 members/৫-৬ জন)	Urban (শহর)	Urban (শহর)	All the time (সবসময়)	Monthly (মাসিক)	1-5 KG	4 types	No (না)	No (না)	No (না)	No (না)	No (না)	No (না)	No (না)	No (না)	No (না)	Yes	Yes	Yes	Yes	Yes	Yes	No	Yes	No	Yes	Yes	Yes	No	Agree	Agree	Agree	Agree	Agree	Agree	Agree	Agree	Agree	Agree
ID 196	2022-12-05 15:21:04	Yes	18-30	Male	Islam (ইসলাম ধর্ম)	Chattogram (চট্টগ্রাম)	Unmarried (অবিবাহিত)	Higher education (above bachelor)	Student	<10000	Small (≤4 members/৪ জনের কম)	Urban (শহর)	Rural (গ্রাম)	All the time (সবসময়)	Monthly (মাসিক)	<1 KG	1 type	No (না)	No (না)	No (না)	No (না)	No (না)	No (না)	No (না)	No (না)	No (না)	Don't know	Don't know	Yes	Don't know	Don't know	Don't know	Don't know	Don't know	Don't know	Yes	Yes	Yes	Don't know	Agree	Agree	Agree	Agree	Agree	Agree	Agree	Agree	Agree	Undecided
ID 197	2022-12-05 15:24:04	Yes	31-50	Female	Islam (ইসলাম ধর্ম)	Chattogram (চট্টগ্রাম)	Married (বিবাহিত)	Higher education (above bachelor)	Others	10000-30000	Small (≤4 members/৪ জনের কম)	Urban (শহর)	Urban (শহর)	All the time (সবসময়)	Monthly (মাসিক)	<1 KG	3 types	No (না)	No (না)	No (না)	No (না)	Yes (হ্যাঁ)	No (না)	Yes (হ্যাঁ)	No (না)	No (না)	Don't know	Don't know	No	Yes	Don't know	No	No	No	No	Yes	No	Yes	No	Agree	Agree	Undecided	Undecided	Agree	Agree	Agree	Agree	Agree	Undecided
ID 198	2022-12-05 16:04:18	Yes	31-50	Female	Islam (ইসলাম ধর্ম)	Chattogram (চট্টগ্রাম)	Married (বিবাহিত)	Intermediate (11-12)	Housewife	>30000	Medium (5-6 members/৫-৬ জন)	Urban (শহর)	Urban (শহর)	All the time (সবসময়)	Monthly (মাসিক)	No dried fish bought (একটুও কেনা হয়নি)	3 types	Yes (হ্যাঁ)	No (না)	No (না)	No (না)	Yes (হ্যাঁ)	No (না)	No (না)	No (না)	No (না)	Yes	Yes	Yes	Yes	Yes	No	Yes	Yes	Yes	Yes	Yes	Yes	No	Agree	Agree	Agree	Agree	Agree	Agree	Agree	Agree	Agree	Disagree
ID 199	2022-12-05 16:09:55	Yes	18-30	Male	Islam (ইসলাম ধর্ম)	Chattogram (চট্টগ্রাম)	Unmarried (অবিবাহিত)	Bachelor	Student	<10000	Small (≤4 members/৪ জনের কম)	Semi-urban (মফস্বল)	Rural (গ্রাম)	In the Weekend (সাপ্তাহিক ছুটির দিনে)	Monthly (মাসিক)	<1 KG	2 types	No (না)	No (না)	No (না)	No (না)	Yes (হ্যাঁ)	No (না)	No (না)	No (না)	No (না)	No	Yes	Yes	Yes	Yes	No	Yes	No	No	Yes	Yes	Yes	No	Agree	Agree	Agree	Disagree	Agree	Agree	Agree	Agree	Agree	Disagree
ID 200	2022-12-05 16:12:32	Yes	18-30	Female	Islam (ইসলাম ধর্ম)	Dhaka (ঢাকা)	Unmarried (অবিবাহিত)	Higher education (above bachelor)	Unemployed	<10000	Small (≤4 members/৪ জনের কম)	Urban (শহর)	Semi-urban (মফস্বল)	In the Weekend (সাপ্তাহিক ছুটির দিনে)	Don't consume (খাই না)	No dried fish bought (একটুও কেনা হয়নি)	Did not consume	No (না)	No (না)	Yes (হ্যাঁ)	No (না)	No (না)	No (না)	No (না)	No (না)	No (না)	Don't know	Yes	Don't know	Don't know	Don't know	Don't know	Don't know	Don't know	Don't know	Don't know	Don't know	Don't know	Yes	Agree	Agree	Agree	Undecided	Disagree	Undecided	Undecided	Disagree	Undecided	Undecided
ID 201	2022-12-05 16:14:04	Yes	18-30	Female	Hinduism (হিন্দুধর্ম)	Chattogram (চট্টগ্রাম)	Unmarried (অবিবাহিত)	Higher education (above bachelor)	Student	<10000	Small (≤4 members/৪ জনের কম)	Urban (শহর)	Urban (শহর)	All the time (সবসময়)	Weekly (সাপ্তাহিক)	<1 KG	3 types	No (না)	No (না)	No (না)	No (না)	Yes (হ্যাঁ)	Yes (হ্যাঁ)	No (না)	No (না)	Yes (হ্যাঁ)	Yes	Yes	Yes	No	No	No	No	No	No	Yes	Yes	No	No	Disagree	Agree	Agree	Disagree	Agree	Agree	Disagree	Agree	Agree	Disagree
ID 202	2022-12-05 16:30:44	Yes	18-30	Female	Islam (ইসলাম ধর্ম)	Dhaka (ঢাকা)	Unmarried (অবিবাহিত)	Bachelor	Student	10000-30000	Medium (5-6 members/৫-৬ জন)	Urban (শহর)	Urban (শহর)	Only on large vacations (শুধু বড় ছুটির সময়ে)	Weekly (সাপ্তাহিক)	<1 KG	2 types	Yes (হ্যাঁ)	No (না)	No (না)	No (না)	Yes (হ্যাঁ)	No (না)	No (না)	No (না)	No (না)	Yes	Yes	Yes	No	No	No	No	No	No	No	No	Yes	Don't know	Agree	Agree	Agree	Disagree	Agree	Agree	Agree	Agree	Agree	Disagree
ID 203	2022-12-05 16:30:46	Yes	18-30	Male	Hinduism (হিন্দুধর্ম)	Dhaka (ঢাকা)	Unmarried (অবিবাহিত)	Higher education (above bachelor)	Student	10000-30000	Large (≥6 members/৬ জনের বেশি)	Urban (শহর)	Urban (শহর)	Only on large vacations (শুধু বড় ছুটির সময়ে)	Monthly (মাসিক)	<1 KG	3 types	No (না)	No (না)	No (না)	No (না)	Yes (হ্যাঁ)	Yes (হ্যাঁ)	No (না)	No (না)	Yes (হ্যাঁ)	No	Yes	Yes	No	No	No	No	No	No	No	No	No	No	Agree	Agree	Agree	Disagree	Agree	Agree	Agree	Agree	Agree	Disagree
ID 204	2022-12-05 16:33:37	Yes	18-30	Male	Hinduism (হিন্দুধর্ম)	Sylhet (সিলেট)	Unmarried (অবিবাহিত)	Bachelor	Student	10000-30000	Large (≥6 members/৬ জনের বেশি)	Urban (শহর)	Urban (শহর)	In the Weekend (সাপ্তাহিক ছুটির দিনে)	Weekly (সাপ্তাহিক)	<1 KG	1 type	No (না)	No (না)	No (না)	Yes (হ্যাঁ)	Yes (হ্যাঁ)	Yes (হ্যাঁ)	No (না)	No (না)	No (না)	No	No	No	Don't know	Yes	Yes	Don't know	Don't know	No	Yes	No	Yes	No	Agree	Agree	Agree	Undecided	Agree	Agree	Agree	Agree	Agree	Agree
ID 205	2022-12-05 16:45:42	Yes	18-30	Female	Islam (ইসলাম ধর্ম)	Chattogram (চট্টগ্রাম)	Unmarried (অবিবাহিত)	Higher education (above bachelor)	Unemployed	10000-30000	Small (≤4 members/৪ জনের কম)	Urban (শহর)	Urban (শহর)	All the time (সবসময়)	Don't consume (খাই না)	No dried fish bought (একটুও কেনা হয়নি)	Did not consume	No (না)	No (না)	Yes (হ্যাঁ)	No (না)	Yes (হ্যাঁ)	No (না)	No (না)	No (না)	No (না)	Don't know	Don't know	Don't know	Don't know	Don't know	Don't know	Don't know	Don't know	Don't know	Don't know	Don't know	Don't know	Don't know	Undecided	Agree	Agree	Undecided	Agree	Agree	Undecided	Undecided	Undecided	Undecided
ID 206	2022-12-05 16:49:09	Yes	18-30	Female	Islam (ইসলাম ধর্ম)	Dhaka (ঢাকা)	Unmarried (অবিবাহিত)	Higher education (above bachelor)	Unemployed	10000-30000	Medium (5-6 members/৫-৬ জন)	Urban (শহর)	Semi-urban (মফস্বল)	Rarely (খুব‌ই কম/মাঝেমধ্যে)	Monthly (মাসিক)	<1 KG	1 type	Yes (হ্যাঁ)	No (না)	No (না)	No (না)	Yes (হ্যাঁ)	No (না)	No (না)	No (না)	No (না)	Yes	Yes	Yes	Yes	Yes	No	Yes	Yes	No	Yes	Yes	Yes	No	Undecided	Agree	Agree	Undecided	Agree	Agree	Agree	Agree	Agree	Undecided
ID 207	2022-12-05 16:54:21	Yes	18-30	Female	Islam (ইসলাম ধর্ম)	Dhaka (ঢাকা)	Unmarried (অবিবাহিত)	Higher education (above bachelor)	Student	>30000	Medium (5-6 members/৫-৬ জন)	Urban (শহর)	Rural (গ্রাম)	All the time (সবসময়)	Monthly (মাসিক)	<1 KG	1 type	No (না)	No (না)	No (না)	No (না)	Yes (হ্যাঁ)	Yes (হ্যাঁ)	No (না)	No (না)	No (না)	Don't know	No	Yes	Yes	No	No	No	No	No	Yes	Yes	No	No	Agree	Agree	Agree	Undecided	Undecided	Agree	Agree	Agree	Agree	Undecided
ID 208	2022-12-05 16:57:11	Yes	51-65	Male	Islam (ইসলাম ধর্ম)	Chattogram (চট্টগ্রাম)	Married (বিবাহিত)	Higher education (above bachelor)	Govt. employee	>30000	Medium (5-6 members/৫-৬ জন)	Urban (শহর)	Urban (শহর)	All the time (সবসময়)	Monthly (মাসিক)	>5 KG	3 types	No (না)	No (না)	No (না)	No (না)	Yes (হ্যাঁ)	No (না)	No (না)	No (না)	No (না)	No	Yes	Yes	Don't know	Don't know	Don't know	Don't know	Don't know	Don't know	Yes	Yes	Yes	Yes	Undecided	Agree	Undecided	Undecided	Agree	Agree	Undecided	Agree	Agree	Agree
ID 209	2022-12-05 17:00:23	Yes	18-30	Female	Islam (ইসলাম ধর্ম)	Chattogram (চট্টগ্রাম)	Unmarried (অবিবাহিত)	Higher education (above bachelor)	Unemployed	10000-30000	Small (≤4 members/৪ জনের কম)	Urban (শহর)	Rural (গ্রাম)	Only on large vacations (শুধু বড় ছুটির সময়ে)	Monthly (মাসিক)	<1 KG	2 types	No (না)	No (না)	No (না)	No (না)	No (না)	No (না)	No (না)	Yes (হ্যাঁ)	No (না)	Don't know	Yes	No	No	No	No	No	No	No	No	Yes	Yes	No	Agree	Agree	Undecided	Undecided	Agree	Agree	Agree	Agree	Agree	Disagree
ID 210	2022-12-05 17:38:14	Yes	18-30	Male	Buddhism (বৌদ্ধধর্ম)	Chattogram (চট্টগ্রাম)	Unmarried (অবিবাহিত)	Intermediate (11-12)	Govt. employee	10000-30000	Small (≤4 members/৪ জনের কম)	Semi-urban (মফস্বল)	Semi-urban (মফস্বল)	Only on large vacations (শুধু বড় ছুটির সময়ে)	Monthly (মাসিক)	<1 KG	1 type	No (না)	No (না)	No (না)	No (না)	No (না)	No (না)	No (না)	No (না)	No (না)	No	No	Don't know	No	No	No	No	No	Yes	No	No	Yes	No	Agree	Agree	Agree	Agree	Agree	Agree	Agree	Agree	Agree	Agree
ID 211	2022-12-05 17:40:58	Yes	31-50	Female	Islam (ইসলাম ধর্ম)	Chattogram (চট্টগ্রাম)	Married (বিবাহিত)	Intermediate (11-12)	Housewife	10000-30000	Small (≤4 members/৪ জনের কম)	Urban (শহর)	Semi-urban (মফস্বল)	All the time (সবসময়)	Monthly (মাসিক)	<1 KG	4 types	No (না)	No (না)	No (না)	No (না)	Yes (হ্যাঁ)	No (না)	No (না)	No (না)	No (না)	Yes	Yes	Don't know	No	No	Don't know	Don't know	Don't know	Don't know	No	Yes	Yes	Yes	Undecided	Disagree	Disagree	Disagree	Undecided	Agree	Agree	Agree	Agree	Agree
ID 212	2022-12-05 18:04:30	Yes	31-50	Male	Buddhism (বৌদ্ধধর্ম)	Chattogram (চট্টগ্রাম)	Married (বিবাহিত)	Intermediate (11-12)	Businessman	10000-30000	Small (≤4 members/৪ জনের কম)	Semi-urban (মফস্বল)	Semi-urban (মফস্বল)	All the time (সবসময়)	Monthly (মাসিক)	<1 KG	1 type	No (না)	No (না)	No (না)	No (না)	No (না)	No (না)	No (না)	No (না)	No (না)	No	No	No	No	No	No	No	No	Yes	No	No	Yes	No	Agree	Agree	Agree	Agree	Agree	Agree	Agree	Agree	Agree	Agree
ID 213	2022-12-05 18:07:08	Yes	31-50	Female	Buddhism (বৌদ্ধধর্ম)	Chattogram (চট্টগ্রাম)	Married (বিবাহিত)	Secondary (6-10)	Housewife	<10000	Small (≤4 members/৪ জনের কম)	Semi-urban (মফস্বল)	Semi-urban (মফস্বল)	All the time (সবসময়)	Monthly (মাসিক)	<1 KG	1 type	No (না)	No (না)	No (না)	No (না)	No (না)	No (না)	No (না)	No (না)	No (না)	No	No	No	No	No	No	No	No	Yes	No	No	Yes	No	Agree	Agree	Agree	Agree	Agree	Agree	Agree	Agree	Agree	Agree
ID 214	2022-12-05 18:13:16	Yes	18-30	Male	Islam (ইসলাম ধর্ম)	Chattogram (চট্টগ্রাম)	Unmarried (অবিবাহিত)	Bachelor	Student	>30000	Large (≥6 members/৬ জনের বেশি)	Urban (শহর)	Rural (গ্রাম)	Only on large vacations (শুধু বড় ছুটির সময়ে)	Weekly (সাপ্তাহিক)	1-5 KG	3 types	No (না)	No (না)	No (না)	No (না)	Yes (হ্যাঁ)	Yes (হ্যাঁ)	No (না)	No (না)	No (না)	Yes	Don't know	Yes	No	No	Don't know	Don't know	Don't know	Don't know	Don't know	Don't know	Yes	No	Disagree	Agree	Agree	Undecided	Agree	Agree	Agree	Agree	Agree	Agree
ID 215	2022-12-05 18:32:58	Yes	51-65	Female	Islam (ইসলাম ধর্ম)	Chattogram (চট্টগ্রাম)	Married (বিবাহিত)	Secondary (6-10)	Housewife	>30000	Large (≥6 members/৬ জনের বেশি)	Urban (শহর)	Rural (গ্রাম)	All the time (সবসময়)	Weekly (সাপ্তাহিক)	1-5 KG	3 types	No (না)	No (না)	No (না)	No (না)	Yes (হ্যাঁ)	Yes (হ্যাঁ)	No (না)	No (না)	No (না)	No	Yes	Yes	Yes	Don't know	Don't know	No	Don't know	Don't know	No	No	Yes	No	Disagree	Agree	Agree	Agree	Agree	Agree	Agree	Agree	Agree	Undecided
ID 216	2022-12-05 18:48:48	Yes	>65	Male	Islam (ইসলাম ধর্ম)	Chattogram (চট্টগ্রাম)	Married (বিবাহিত)	Secondary (6-10)	Others	>30000	Large (≥6 members/৬ জনের বেশি)	Urban (শহর)	Rural (গ্রাম)	All the time (সবসময়)	Weekly (সাপ্তাহিক)	1-5 KG	3 types	No (না)	No (না)	No (না)	No (না)	Yes (হ্যাঁ)	Yes (হ্যাঁ)	No (না)	No (না)	No (না)	Don't know	Yes	Yes	Don't know	Don't know	Don't know	Don't know	No	No	Don't know	Yes	No	Don't know	Disagree	Agree	Agree	Agree	Agree	Agree	Agree	Agree	Agree	Agree
ID 217	2022-12-05 19:05:14	Yes	18-30	Female	Islam (ইসলাম ধর্ম)	Chattogram (চট্টগ্রাম)	Unmarried (অবিবাহিত)	Bachelor	Student	>30000	Large (≥6 members/৬ জনের বেশি)	Urban (শহর)	Urban (শহর)	All the time (সবসময়)	Weekly (সাপ্তাহিক)	1-5 KG	3 types	No (না)	No (না)	No (না)	No (না)	Yes (হ্যাঁ)	Yes (হ্যাঁ)	No (না)	Yes (হ্যাঁ)	No (না)	Yes	Yes	Yes	Don't know	Don't know	Don't know	Don't know	Don't know	Don't know	Don't know	Yes	Don't know	No	Disagree	Agree	Agree	Undecided	Undecided	Agree	Agree	Agree	Agree	Agree
ID 218	2022-12-05 19:19:18	Yes	18-30	Female	Islam (ইসলাম ধর্ম)	Dhaka (ঢাকা)	Unmarried (অবিবাহিত)	Higher education (above bachelor)	Student	10000-30000	Medium (5-6 members/৫-৬ জন)	Rural (গ্রাম)	Semi-urban (মফস্বল)	All the time (সবসময়)	Don't consume (খাই না)	No dried fish bought (একটুও কেনা হয়নি)	Did not consume	No (না)	Yes (হ্যাঁ)	No (না)	No (না)	Yes (হ্যাঁ)	No (না)	No (না)	No (না)	No (না)	Don't know	Don't know	Don't know	Don't know	Don't know	Don't know	Don't know	Don't know	Don't know	Don't know	Don't know	Don't know	Don't know	Undecided	Undecided	Undecided	Undecided	Undecided	Undecided	Undecided	Undecided	Undecided	Undecided
ID 219	2022-12-05 19:24:09	Yes	18-30	Male	Islam (ইসলাম ধর্ম)	Chattogram (চট্টগ্রাম)	Unmarried (অবিবাহিত)	Bachelor	Others	10000-30000	Small (≤4 members/৪ জনের কম)	Urban (শহর)	Urban (শহর)	All the time (সবসময়)	Monthly (মাসিক)	<1 KG	2 types	Yes (হ্যাঁ)	Yes (হ্যাঁ)	Yes (হ্যাঁ)	Yes (হ্যাঁ)	Yes (হ্যাঁ)	Yes (হ্যাঁ)	Yes (হ্যাঁ)	Yes (হ্যাঁ)	Yes (হ্যাঁ)	Yes	Yes	Yes	Yes	Yes	Yes	Yes	Yes	Yes	Yes	Yes	Yes	Yes	Disagree	Agree	Agree	Disagree	Agree	Agree	Agree	Agree	Agree	Disagree
ID 220	2022-12-05 19:40:27	Yes	18-30	Female	Islam (ইসলাম ধর্ম)	Chattogram (চট্টগ্রাম)	Unmarried (অবিবাহিত)	Bachelor	Student	>30000	Large (≥6 members/৬ জনের বেশি)	Urban (শহর)	Urban (শহর)	All the time (সবসময়)	Weekly (সাপ্তাহিক)	1-5 KG	3 types	No (না)	No (না)	No (না)	Yes (হ্যাঁ)	No (না)	Yes (হ্যাঁ)	No (না)	No (না)	No (না)	No	Don't know	Don't know	No	Don't know	Don't know	Don't know	Don't know	Don't know	Don't know	Don't know	Don't know	Don't know	Disagree	Agree	Agree	Disagree	Agree	Agree	Agree	Agree	Agree	Undecided
ID 221	2022-12-05 19:46:09	Yes	18-30	Female	Islam (ইসলাম ধর্ম)	Chattogram (চট্টগ্রাম)	Married (বিবাহিত)	Bachelor	Student	>30000	Large (≥6 members/৬ জনের বেশি)	Urban (শহর)	Urban (শহর)	All the time (সবসময়)	Monthly (মাসিক)	1-5 KG	3 types	No (না)	No (না)	No (না)	No (না)	No (না)	No (না)	No (না)	No (না)	No (না)	Don't know	Don't know	Don't know	No	No	No	Don't know	No	No	Don't know	Don't know	No	Don't know	Disagree	Agree	Agree	Agree	Disagree	Agree	Agree	Agree	Agree	Undecided
ID 222	2022-12-05 19:49:08	Yes	51-65	Male	Islam (ইসলাম ধর্ম)	Chattogram (চট্টগ্রাম)	Married (বিবাহিত)	Bachelor	Businessman	>30000	Large (≥6 members/৬ জনের বেশি)	Urban (শহর)	Urban (শহর)	All the time (সবসময়)	Weekly (সাপ্তাহিক)	1-5 KG	3 types	No (না)	No (না)	No (না)	No (না)	No (না)	No (না)	No (না)	No (না)	No (না)	No	Don't know	No	No	No	Don't know	No	No	Don't know	Don't know	No	Don't know	No	Disagree	Agree	Agree	Undecided	Agree	Agree	Agree	Agree	Agree	Agree
ID 223	2022-12-05 21:25:49	Yes	18-30	Female	Islam (ইসলাম ধর্ম)	Dhaka (ঢাকা)	Unmarried (অবিবাহিত)	Bachelor	Student	<10000	Small (≤4 members/৪ জনের কম)	Urban (শহর)	Semi-urban (মফস্বল)	All the time (সবসময়)	Monthly (মাসিক)	<1 KG	1 type	Yes (হ্যাঁ)	No (না)	No (না)	No (না)	No (না)	No (না)	No (না)	Yes (হ্যাঁ)	No (না)	Don't know	No	Yes	No	No	No	No	Don't know	Yes	No	No	No	No	Agree	Agree	Agree	Disagree	Undecided	Agree	Agree	Agree	Undecided	Undecided
ID 224	2022-12-05 21:28:48	Yes	18-30	Female	Islam (ইসলাম ধর্ম)	Chattogram (চট্টগ্রাম)	Unmarried (অবিবাহিত)	Bachelor	Student	10000-30000	Small (≤4 members/৪ জনের কম)	Urban (শহর)	Urban (শহর)	All the time (সবসময়)	Every 3 months (ত্রৈমাসিক)	No dried fish bought (একটুও কেনা হয়নি)	2 types	No (না)	No (না)	No (না)	No (না)	Yes (হ্যাঁ)	No (না)	No (না)	No (না)	No (না)	No	No	No	Yes	Yes	No	No	No	No	Yes	No	Yes	No	Agree	Agree	Agree	Agree	Agree	Agree	Agree	Agree	Agree	Disagree
ID 225	2022-12-05 21:33:52	Yes	18-30	Male	Islam (ইসলাম ধর্ম)	Chattogram (চট্টগ্রাম)	Unmarried (অবিবাহিত)	Bachelor	Student	10000-30000	Small (≤4 members/৪ জনের কম)	Rural (গ্রাম)	Rural (গ্রাম)	All the time (সবসময়)	Monthly (মাসিক)	<1 KG	2 types	No (না)	No (না)	No (না)	No (না)	No (না)	No (না)	No (না)	No (না)	No (না)	No	Yes	No	Don't know	Don't know	Don't know	Yes	No	Don't know	No	No	Yes	Yes	Disagree	Agree	Agree	Undecided	Agree	Agree	Agree	Agree	Agree	Agree
ID 226	2022-12-05 21:48:49	Yes	18-30	Female	Islam (ইসলাম ধর্ম)	Rangpur (রংপুর)	Unmarried (অবিবাহিত)	Higher education (above bachelor)	Student	>30000	Medium (5-6 members/৫-৬ জন)	Urban (শহর)	Semi-urban (মফস্বল)	Only on large vacations (শুধু বড় ছুটির সময়ে)	Monthly (মাসিক)	<1 KG	1 type	No (না)	No (না)	No (না)	Yes (হ্যাঁ)	Yes (হ্যাঁ)	Yes (হ্যাঁ)	No (না)	No (না)	No (না)	Don't know	Yes	No	Yes	Yes	No	No	Don't know	Yes	Yes	No	No	No	Agree	Agree	Agree	Undecided	Undecided	Agree	Undecided	Agree	Agree	Disagree
ID 227	2022-12-05 21:57:18	Yes	18-30	Female	Islam (ইসলাম ধর্ম)	Dhaka (ঢাকা)	Unmarried (অবিবাহিত)	Bachelor	Student	>30000	Medium (5-6 members/৫-৬ জন)	Urban (শহর)	Rural (গ্রাম)	All the time (সবসময়)	Don't consume (খাই না)	No dried fish bought (একটুও কেনা হয়নি)	Did not consume	No (না)	No (না)	No (না)	No (না)	Yes (হ্যাঁ)	No (না)	No (না)	No (না)	No (না)	Yes	Yes	No	No	No	No	No	No	No	No	Yes	Yes	No	Agree	Agree	Agree	Undecided	Agree	Agree	Agree	Agree	Agree	Agree
ID 228	2022-12-05 22:10:18	Yes	18-30	Male	Islam (ইসলাম ধর্ম)	Mymensingh (ময়মনসিংহ)	Unmarried (অবিবাহিত)	Intermediate (11-12)	Student	<10000	Small (≤4 members/৪ জনের কম)	Semi-urban (মফস্বল)	Rural (গ্রাম)	All the time (সবসময়)	Every 3 months (ত্রৈমাসিক)	<1 KG	1 type	No (না)	No (না)	No (না)	No (না)	No (না)	No (না)	No (না)	No (না)	No (না)	Yes	Yes	Yes	Yes	Yes	Yes	Yes	Yes	Yes	Yes	Yes	Yes	Yes	Agree	Agree	Agree	Agree	Agree	Agree	Agree	Agree	Agree	Agree
ID 229	2022-12-05 22:10:39	Yes	18-30	Female	Islam (ইসলাম ধর্ম)	Rajshahi (রাজশাহী)	Unmarried (অবিবাহিত)	Bachelor	Student	>30000	Small (≤4 members/৪ জনের কম)	Urban (শহর)	Urban (শহর)	All the time (সবসময়)	Every 3 months (ত্রৈমাসিক)	<1 KG	3 types	Yes (হ্যাঁ)	Yes (হ্যাঁ)	No (না)	No (না)	Yes (হ্যাঁ)	Yes (হ্যাঁ)	No (না)	Yes (হ্যাঁ)	No (না)	Yes	Yes	No	Yes	Yes	Yes	Yes	Yes	No	No	No	No	No	Agree	Agree	Agree	Disagree	Disagree	Agree	Agree	Agree	Agree	Disagree
ID 230	2022-12-05 22:16:58	Yes	18-30	Female	Islam (ইসলাম ধর্ম)	Rangpur (রংপুর)	Unmarried (অবিবাহিত)	Bachelor	Student	>30000	Medium (5-6 members/৫-৬ জন)	Urban (শহর)	Urban (শহর)	All the time (সবসময়)	Monthly (মাসিক)	<1 KG	1 type	No (না)	No (না)	No (না)	No (না)	No (না)	No (না)	No (না)	No (না)	No (না)	No	Yes	No	Yes	Yes	Yes	Yes	Yes	Yes	Yes	No	No	No	Agree	Agree	Agree	Agree	Agree	Agree	Agree	Agree	Agree	Agree
ID 231	2022-12-05 22:25:29	Yes	18-30	Male	Islam (ইসলাম ধর্ম)	Chattogram (চট্টগ্রাম)	Unmarried (অবিবাহিত)	Bachelor	Student	10000-30000	Small (≤4 members/৪ জনের কম)	Urban (শহর)	Rural (গ্রাম)	Rarely (খুব‌ই কম/মাঝেমধ্যে)	Monthly (মাসিক)	<1 KG	2 types	No (না)	Yes (হ্যাঁ)	No (না)	No (না)	Yes (হ্যাঁ)	No (না)	Yes (হ্যাঁ)	No (না)	Yes (হ্যাঁ)	No	No	No	Yes	Yes	Yes	Yes	Yes	Yes	Yes	No	Yes	No	Agree	Agree	Agree	Disagree	Agree	Agree	Agree	Agree	Agree	Disagree
ID 232	2022-12-05 22:25:56	Yes	18-30	Male	Hinduism (হিন্দুধর্ম)	Chattogram (চট্টগ্রাম)	Unmarried (অবিবাহিত)	Bachelor	Student	>30000	Medium (5-6 members/৫-৬ জন)	Urban (শহর)	Rural (গ্রাম)	Only on large vacations (শুধু বড় ছুটির সময়ে)	Yearly (বার্ষিক)	No dried fish bought (একটুও কেনা হয়নি)	Did not consume	No (না)	No (না)	No (না)	No (না)	Yes (হ্যাঁ)	Yes (হ্যাঁ)	No (না)	Yes (হ্যাঁ)	No (না)	Yes	Yes	Yes	Yes	Yes	Yes	Yes	Yes	Yes	Yes	Don't know	Yes	Don't know	Agree	Agree	Agree	Undecided	Disagree	Agree	Undecided	Agree	Agree	Undecided
ID 233	2022-12-05 22:38:32	Yes	18-30	Female	Islam (ইসলাম ধর্ম)	Rajshahi (রাজশাহী)	Unmarried (অবিবাহিত)	Bachelor	Student	<10000	Large (≥6 members/৬ জনের বেশি)	Urban (শহর)	Semi-urban (মফস্বল)	All the time (সবসময়)	Don't consume (খাই না)	No dried fish bought (একটুও কেনা হয়নি)	Did not consume	No (না)	No (না)	No (না)	No (না)	No (না)	No (না)	No (না)	No (না)	No (না)	No	Yes	Yes	No	No	No	No	Yes	No	Don't know	Yes	Don't know	Yes	Agree	Agree	Agree	Disagree	Undecided	Undecided	Agree	Agree	Agree	Agree
ID 234	2022-12-05 22:39:07	Yes	51-65	Male	Islam (ইসলাম ধর্ম)	Chattogram (চট্টগ্রাম)	Married (বিবাহিত)	Higher education (above bachelor)	Others	>30000	Medium (5-6 members/৫-৬ জন)	Urban (শহর)	Rural (গ্রাম)	All the time (সবসময়)	Every 3 months (ত্রৈমাসিক)	1-5 KG	4 types	No (না)	No (না)	No (না)	No (না)	No (না)	No (না)	No (না)	No (না)	No (না)	No	No	Yes	Don't know	Don't know	Don't know	Don't know	No	No	No	No	No	Don't know	Agree	Agree	Agree	Disagree	Agree	Agree	Agree	Agree	Agree	Undecided
ID 235	2022-12-05 22:46:45	Yes	31-50	Female	Islam (ইসলাম ধর্ম)	Chattogram (চট্টগ্রাম)	Married (বিবাহিত)	Higher education (above bachelor)	Housewife	>30000	Medium (5-6 members/৫-৬ জন)	Urban (শহর)	Rural (গ্রাম)	All the time (সবসময়)	Yearly (বার্ষিক)	1-5 KG	4 types	No (না)	No (না)	No (না)	No (না)	No (না)	No (না)	No (না)	No (না)	No (না)	No	No	Yes	No	No	No	No	Don't know	No	No	No	No	Don't know	Agree	Agree	Agree	Disagree	Agree	Agree	Agree	Undecided	Undecided	Undecided
ID 236	2022-12-05 22:54:21	Yes	18-30	Male	Islam (ইসলাম ধর্ম)	Chattogram (চট্টগ্রাম)	Unmarried (অবিবাহিত)	Bachelor	Student	>30000	Medium (5-6 members/৫-৬ জন)	Urban (শহর)	Rural (গ্রাম)	All the time (সবসময়)	Every 3 months (ত্রৈমাসিক)	1-5 KG	4 types	No (না)	No (না)	No (না)	No (না)	No (না)	No (না)	No (না)	No (না)	No (না)	Don't know	No	No	No	No	No	No	Don't know	Don't know	No	No	No	No	Agree	Agree	Agree	Disagree	Agree	Agree	Agree	Undecided	Undecided	Undecided
ID 237	2022-12-05 22:58:18	Yes	18-30	Female	Islam (ইসলাম ধর্ম)	Chattogram (চট্টগ্রাম)	Unmarried (অবিবাহিত)	Bachelor	Student	10000-30000	Small (≤4 members/৪ জনের কম)	Urban (শহর)	Rural (গ্রাম)	All the time (সবসময়)	Every 3 months (ত্রৈমাসিক)	<1 KG	1 type	No (না)	No (না)	No (না)	No (না)	Yes (হ্যাঁ)	Yes (হ্যাঁ)	No (না)	No (না)	No (না)	No	Yes	Yes	Yes	Yes	Yes	No	No	No	Yes	Yes	Yes	Yes	Agree	Agree	Agree	Disagree	Undecided	Undecided	Undecided	Agree	Agree	Disagree
ID 238	2022-12-05 23:06:52	Yes	31-50	Male	Islam (ইসলাম ধর্ম)	Chattogram (চট্টগ্রাম)	Married (বিবাহিত)	Higher education (above bachelor)	Non-govt. employee	>30000	Small (≤4 members/৪ জনের কম)	Urban (শহর)	Rural (গ্রাম)	All the time (সবসময়)	Yearly (বার্ষিক)	1-5 KG	4 types	No (না)	No (না)	No (না)	No (না)	No (না)	No (না)	No (না)	No (না)	No (না)	No	No	No	No	Don't know	Don't know	Don't know	Don't know	No	Don't know	Don't know	Don't know	Don't know	Agree	Agree	Agree	Disagree	Agree	Agree	Agree	Undecided	Undecided	Undecided
ID 239	2022-12-05 23:09:59	Yes	18-30	Male	Islam (ইসলাম ধর্ম)	Chattogram (চট্টগ্রাম)	Unmarried (অবিবাহিত)	Higher education (above bachelor)	Non-govt. employee	>30000	Large (≥6 members/৬ জনের বেশি)	Urban (শহর)	Rural (গ্রাম)	All the time (সবসময়)	Every 3 months (ত্রৈমাসিক)	No dried fish bought (একটুও কেনা হয়নি)	Did not consume	No (না)	No (না)	No (না)	No (না)	Yes (হ্যাঁ)	No (না)	No (না)	No (না)	Yes (হ্যাঁ)	Don't know	Don't know	Yes	Don't know	Yes	No	Yes	Yes	No	No	No	Yes	No	Agree	Agree	Agree	Disagree	Undecided	Agree	Agree	Agree	Agree	Undecided
ID 240	2022-12-05 23:14:23	Yes	31-50	Female	Islam (ইসলাম ধর্ম)	Chattogram (চট্টগ্রাম)	Married (বিবাহিত)	Higher education (above bachelor)	Housewife	>30000	Small (≤4 members/৪ জনের কম)	Urban (শহর)	Rural (গ্রাম)	All the time (সবসময়)	Yearly (বার্ষিক)	1-5 KG	4 types	No (না)	No (না)	No (না)	No (না)	No (না)	No (না)	No (না)	No (না)	No (না)	Don't know	No	No	Don't know	Don't know	Don't know	Don't know	Don't know	No	Don't know	Don't know	Don't know	Don't know	Agree	Agree	Agree	Disagree	Agree	Agree	Agree	Undecided	Undecided	Undecided
ID 241	2022-12-05 23:53:45	Yes	31-50	Male	Islam (ইসলাম ধর্ম)	Dhaka (ঢাকা)	Married (বিবাহিত)	Higher education (above bachelor)	Non-govt. employee	10000-30000	Small (≤4 members/৪ জনের কম)	Urban (শহর)	Semi-urban (মফস্বল)	All the time (সবসময়)	Every 3 months (ত্রৈমাসিক)	<1 KG	2 types	No (না)	No (না)	No (না)	No (না)	No (না)	Yes (হ্যাঁ)	No (না)	No (না)	No (না)	No	Yes	Yes	No	No	No	No	No	No	No	No	No	No	Agree	Agree	Agree	Agree	Agree	Agree	Agree	Agree	Agree	Agree
ID 242	2022-12-06 00:20:49	Yes	18-30	Female	Islam (ইসলাম ধর্ম)	Dhaka (ঢাকা)	Unmarried (অবিবাহিত)	Higher education (above bachelor)	Student	10000-30000	Small (≤4 members/৪ জনের কম)	Urban (শহর)	Urban (শহর)	Rarely (খুব‌ই কম/মাঝেমধ্যে)	Monthly (মাসিক)	<1 KG	Did not consume	No (না)	Yes (হ্যাঁ)	No (না)	No (না)	No (না)	No (না)	No (না)	No (না)	No (না)	Yes	Yes	Yes	No	No	No	No	Yes	Yes	Yes	Yes	Yes	Yes	Agree	Agree	Agree	Agree	Agree	Agree	Agree	Agree	Agree	Agree
ID 243	2022-12-06 01:02:43	Yes	18-30	Male	Hinduism (হিন্দুধর্ম)	Chattogram (চট্টগ্রাম)	Unmarried (অবিবাহিত)	Bachelor	Student	10000-30000	Medium (5-6 members/৫-৬ জন)	Urban (শহর)	Rural (গ্রাম)	All the time (সবসময়)	Monthly (মাসিক)	<1 KG	2 types	No (না)	No (না)	No (না)	No (না)	Yes (হ্যাঁ)	No (না)	No (না)	No (না)	No (না)	No	Yes	Yes	No	Yes	No	No	No	Yes	No	Yes	No	No	Disagree	Agree	Agree	Undecided	Disagree	Agree	Agree	Agree	Agree	Agree
ID 244	2022-12-06 10:14:57	Yes	18-30	Male	Islam (ইসলাম ধর্ম)	Chattogram (চট্টগ্রাম)	Unmarried (অবিবাহিত)	Higher education (above bachelor)	Student	>30000	Small (≤4 members/৪ জনের কম)	Urban (শহর)	Rural (গ্রাম)	All the time (সবসময়)	Don't consume (খাই না)	No dried fish bought (একটুও কেনা হয়নি)	Did not consume	No (না)	No (না)	No (না)	No (না)	Yes (হ্যাঁ)	No (না)	No (না)	No (না)	No (না)	Don't know	Yes	No	No	Don't know	Don't know	No	No	Yes	Yes	No	Yes	No	Agree	Agree	Agree	Undecided	Undecided	Agree	Undecided	Undecided	Undecided	Disagree
ID 245	2022-12-06 10:51:02	Yes	31-50	Female	Islam (ইসলাম ধর্ম)	Chattogram (চট্টগ্রাম)	Widowed (বিধবা/বিপত্নীক)	Bachelor	Housewife	10000-30000	Small (≤4 members/৪ জনের কম)	Urban (শহর)	Rural (গ্রাম)	All the time (সবসময়)	Every 3 months (ত্রৈমাসিক)	<1 KG	1 type	No (না)	No (না)	No (না)	No (না)	Yes (হ্যাঁ)	Yes (হ্যাঁ)	No (না)	No (না)	No (না)	No	Yes	Yes	No	Yes	No	No	No	Yes	Yes	Yes	Yes	Yes	Agree	Agree	Agree	Agree	Agree	Agree	Agree	Agree	Agree	Agree
ID 246	2022-12-06 11:53:43	Yes	18-30	Female	Hinduism (হিন্দুধর্ম)	Chattogram (চট্টগ্রাম)	Married (বিবাহিত)	Higher education (above bachelor)	Housewife	10000-30000	Small (≤4 members/৪ জনের কম)	Urban (শহর)	Urban (শহর)	All the time (সবসময়)	Weekly (সাপ্তাহিক)	<1 KG	3 types	No (না)	No (না)	No (না)	No (না)	Yes (হ্যাঁ)	No (না)	No (না)	No (না)	No (না)	Yes	Yes	No	Don't know	No	No	No	Yes	No	Don't know	No	Yes	No	Agree	Agree	Agree	Disagree	Agree	Agree	Agree	Agree	Agree	Agree
ID 247	2022-12-06 13:09:30	Yes	18-30	Male	Hinduism (হিন্দুধর্ম)	Chattogram (চট্টগ্রাম)	Unmarried (অবিবাহিত)	Bachelor	Student	10000-30000	Small (≤4 members/৪ জনের কম)	Urban (শহর)	Urban (শহর)	All the time (সবসময়)	Weekly (সাপ্তাহিক)	<1 KG	2 types	No (না)	No (না)	No (না)	No (না)	No (না)	No (না)	No (না)	No (না)	Yes (হ্যাঁ)	No	Yes	Yes	No	No	No	Yes	Yes	No	No	Yes	No	Yes	Disagree	Agree	Agree	Disagree	Agree	Agree	Agree	Agree	Agree	Agree
ID 248	2022-12-06 15:51:45	Yes	18-30	Male	Hinduism (হিন্দুধর্ম)	Dhaka (ঢাকা)	Unmarried (অবিবাহিত)	Bachelor	Student	<10000	Small (≤4 members/৪ জনের কম)	Urban (শহর)	Semi-urban (মফস্বল)	In the Weekend (সাপ্তাহিক ছুটির দিনে)	Weekly (সাপ্তাহিক)	<1 KG	Did not consume	No (না)	Yes (হ্যাঁ)	No (না)	No (না)	Yes (হ্যাঁ)	Yes (হ্যাঁ)	Yes (হ্যাঁ)	No (না)	No (না)	No	No	No	No	Yes	Yes	No	Don't know	Don't know	Don't know	Don't know	Don't know	Don't know	Agree	Agree	Agree	Undecided	Undecided	Agree	Undecided	Undecided	Agree	Agree
ID 249	2022-12-06 15:54:42	Yes	18-30	Male	Hinduism (হিন্দুধর্ম)	Sylhet (সিলেট)	Unmarried (অবিবাহিত)	Bachelor	Student	<10000	Large (≥6 members/৬ জনের বেশি)	Urban (শহর)	Rural (গ্রাম)	Rarely (খুব‌ই কম/মাঝেমধ্যে)	Monthly (মাসিক)	<1 KG	1 type	No (না)	No (না)	No (না)	No (না)	Yes (হ্যাঁ)	No (না)	No (না)	No (না)	No (না)	No	Yes	Yes	Yes	Don't know	Don't know	Don't know	Don't know	Yes	Don't know	Yes	Yes	Don't know	Agree	Agree	Agree	Agree	Agree	Agree	Agree	Agree	Agree	Agree
ID 250	2022-12-06 16:23:17	Yes	18-30	Male	Islam (ইসলাম ধর্ম)	Dhaka (ঢাকা)	Married (বিবাহিত)	Bachelor	Student	10000-30000	Medium (5-6 members/৫-৬ জন)	Urban (শহর)	Urban (শহর)	All the time (সবসময়)	Monthly (মাসিক)	No dried fish bought (একটুও কেনা হয়নি)	Did not consume	No (না)	Yes (হ্যাঁ)	No (না)	No (না)	Yes (হ্যাঁ)	No (না)	No (না)	No (না)	No (না)	Don't know	Yes	Don't know	No	Yes	No	No	Yes	Don't know	No	Yes	No	No	Agree	Agree	Agree	Undecided	Agree	Undecided	Agree	Undecided	Agree	Agree
ID 251	2022-12-06 16:26:39	Yes	31-50	Female	Hinduism (হিন্দুধর্ম)	Chattogram (চট্টগ্রাম)	Married (বিবাহিত)	Bachelor	Housewife	10000-30000	Small (≤4 members/৪ জনের কম)	Urban (শহর)	Urban (শহর)	All the time (সবসময়)	Every 3 months (ত্রৈমাসিক)	No dried fish bought (একটুও কেনা হয়নি)	Did not consume	No (না)	No (না)	No (না)	Yes (হ্যাঁ)	No (না)	No (না)	No (না)	No (না)	No (না)	Don't know	Don't know	Yes	Yes	Yes	Yes	Yes	Yes	No	Yes	Yes	Yes	No	Agree	Agree	Agree	Undecided	Agree	Agree	Agree	Undecided	Agree	Undecided
ID 252	2022-12-06 16:28:15	Yes	18-30	Male	Islam (ইসলাম ধর্ম)	Dhaka (ঢাকা)	Unmarried (অবিবাহিত)	Higher education (above bachelor)	Student	>30000	Small (≤4 members/৪ জনের কম)	Urban (শহর)	Rural (গ্রাম)	All the time (সবসময়)	Yearly (বার্ষিক)	<1 KG	2 types	No (না)	No (না)	No (না)	No (না)	Yes (হ্যাঁ)	Yes (হ্যাঁ)	No (না)	No (না)	No (না)	No	Don't know	No	No	No	No	No	No	No	No	No	Don't know	No	Disagree	Agree	Agree	Undecided	Undecided	Undecided	Agree	Agree	Agree	Disagree
ID 253	2022-12-06 16:34:12	Yes	18-30	Male	Islam (ইসলাম ধর্ম)	Chattogram (চট্টগ্রাম)	Unmarried (অবিবাহিত)	Bachelor	Student	10000-30000	Medium (5-6 members/৫-৬ জন)	Semi-urban (মফস্বল)	Semi-urban (মফস্বল)	All the time (সবসময়)	Don't consume (খাই না)	No dried fish bought (একটুও কেনা হয়নি)	Did not consume	No (না)	No (না)	No (না)	No (না)	Yes (হ্যাঁ)	No (না)	No (না)	No (না)	No (না)	Don't know	Don't know	Don't know	Don't know	Don't know	Don't know	Don't know	Don't know	Don't know	Don't know	Don't know	Don't know	Don't know	Disagree	Agree	Agree	Undecided	Agree	Agree	Agree	Agree	Agree	Agree
ID 254	2022-12-06 16:51:42	Yes	18-30	Female	Hinduism (হিন্দুধর্ম)	Sylhet (সিলেট)	Married (বিবাহিত)	Bachelor	Student	>30000	Small (≤4 members/৪ জনের কম)	Semi-urban (মফস্বল)	Semi-urban (মফস্বল)	All the time (সবসময়)	Weekly (সাপ্তাহিক)	<1 KG	4 types	No (না)	Yes (হ্যাঁ)	No (না)	No (না)	Yes (হ্যাঁ)	Yes (হ্যাঁ)	No (না)	No (না)	No (না)	No	Yes	Yes	Yes	Yes	Yes	No	No	No	No	No	No	No	Agree	Agree	Agree	Agree	Agree	Agree	Agree	Agree	Agree	Undecided
ID 255	2022-12-06 16:56:37	Yes	18-30	Female	Hinduism (হিন্দুধর্ম)	Sylhet (সিলেট)	Unmarried (অবিবাহিত)	Bachelor	Student	>30000	Medium (5-6 members/৫-৬ জন)	Urban (শহর)	Rural (গ্রাম)	Only on large vacations (শুধু বড় ছুটির সময়ে)	Monthly (মাসিক)	<1 KG	1 type	No (না)	No (না)	No (না)	No (না)	Yes (হ্যাঁ)	Yes (হ্যাঁ)	No (না)	No (না)	No (না)	No	Yes	No	Yes	Yes	Yes	Yes	Yes	Yes	Yes	No	Yes	No	Agree	Agree	Agree	Undecided	Agree	Agree	Disagree	Agree	Undecided	Undecided
ID 256	2022-12-06 17:00:33	Yes	31-50	Male	Hinduism (হিন্দুধর্ম)	Sylhet (সিলেট)	Unmarried (অবিবাহিত)	Intermediate (11-12)	Businessman	10000-30000	Large (≥6 members/৬ জনের বেশি)	Semi-urban (মফস্বল)	Semi-urban (মফস্বল)	All the time (সবসময়)	Daily (প্রতিদিন)	1-5 KG	3 types	No (না)	No (না)	No (না)	Yes (হ্যাঁ)	Yes (হ্যাঁ)	No (না)	No (না)	No (না)	Yes (হ্যাঁ)	Don't know	Yes	Yes	Don't know	No	No	No	No	No	No	Yes	No	No	Agree	Agree	Agree	Disagree	Undecided	Agree	Agree	Agree	Agree	Undecided
ID 257	2022-12-06 17:11:45	Yes	18-30	Female	Hinduism (হিন্দুধর্ম)	Sylhet (সিলেট)	Unmarried (অবিবাহিত)	Bachelor	Student	<10000	Medium (5-6 members/৫-৬ জন)	Urban (শহর)	Urban (শহর)	All the time (সবসময়)	Weekly (সাপ্তাহিক)	1-5 KG	2 types	No (না)	No (না)	No (না)	No (না)	No (না)	No (না)	No (না)	No (না)	No (না)	No	Yes	No	Don't know	No	No	Don't know	No	No	No	No	No	No	Disagree	Agree	Agree	Undecided	Undecided	Agree	Agree	Agree	Agree	Undecided
ID 258	2022-12-06 17:30:12	Yes	18-30	Male	Islam (ইসলাম ধর্ম)	Sylhet (সিলেট)	Unmarried (অবিবাহিত)	Intermediate (11-12)	Non-govt. employee	10000-30000	Medium (5-6 members/৫-৬ জন)	Rural (গ্রাম)	Rural (গ্রাম)	All the time (সবসময়)	Weekly (সাপ্তাহিক)	<1 KG	2 types	No (না)	No (না)	No (না)	No (না)	Yes (হ্যাঁ)	No (না)	No (না)	No (না)	No (না)	Don't know	Don't know	No	Don't know	Yes	Don't know	Don't know	Yes	Don't know	Don't know	Don't know	Don't know	Don't know	Disagree	Agree	Agree	Undecided	Agree	Undecided	Undecided	Undecided	Undecided	Undecided
ID 259	2022-12-06 18:07:19	Yes	18-30	Male	Islam (ইসলাম ধর্ম)	Chattogram (চট্টগ্রাম)	Unmarried (অবিবাহিত)	Bachelor	Others	>30000	Medium (5-6 members/৫-৬ জন)	Urban (শহর)	Urban (শহর)	All the time (সবসময়)	Monthly (মাসিক)	<1 KG	2 types	No (না)	No (না)	No (না)	No (না)	Yes (হ্যাঁ)	No (না)	No (না)	No (না)	No (না)	Don't know	Yes	Yes	Yes	No	No	No	Yes	Yes	Yes	Yes	Yes	No	Disagree	Agree	Agree	Disagree	Agree	Agree	Agree	Agree	Agree	Disagree
ID 260	2022-12-06 18:10:13	Yes	18-30	Female	Hinduism (হিন্দুধর্ম)	Sylhet (সিলেট)	Married (বিবাহিত)	Higher education (above bachelor)	Govt. employee	10000-30000	Medium (5-6 members/৫-৬ জন)	Semi-urban (মফস্বল)	Semi-urban (মফস্বল)	All the time (সবসময়)	Weekly (সাপ্তাহিক)	No dried fish bought (একটুও কেনা হয়নি)	2 types	No (না)	No (না)	No (না)	No (না)	Yes (হ্যাঁ)	No (না)	No (না)	No (না)	No (না)	Yes	Yes	Yes	Don't know	Don't know	Don't know	Don't know	Don't know	Don't know	Don't know	Don't know	Yes	Don't know	Disagree	Agree	Agree	Agree	Agree	Agree	Agree	Agree	Agree	Agree
ID 261	2022-12-06 18:19:56	Yes	18-30	Male	Hinduism (হিন্দুধর্ম)	Sylhet (সিলেট)	Unmarried (অবিবাহিত)	Bachelor	Unemployed	10000-30000	Large (≥6 members/৬ জনের বেশি)	Urban (শহর)	Urban (শহর)	All the time (সবসময়)	Don't consume (খাই না)	No dried fish bought (একটুও কেনা হয়নি)	Did not consume	No (না)	No (না)	No (না)	Yes (হ্যাঁ)	Yes (হ্যাঁ)	No (না)	No (না)	No (না)	No (না)	No	No	Yes	Yes	Yes	Yes	Yes	Yes	Yes	Yes	Yes	Yes	No	Agree	Agree	Agree	Disagree	Disagree	Agree	Agree	Agree	Disagree	Disagree
ID 262	2022-12-06 18:26:01	Yes	18-30	Male	Hinduism (হিন্দুধর্ম)	Chattogram (চট্টগ্রাম)	Unmarried (অবিবাহিত)	Bachelor	Student	10000-30000	Small (≤4 members/৪ জনের কম)	Urban (শহর)	Rural (গ্রাম)	All the time (সবসময়)	Weekly (সাপ্তাহিক)	<1 KG	2 types	No (না)	No (না)	No (না)	No (না)	No (না)	No (না)	No (না)	No (না)	No (না)	No	Yes	No	No	No	No	No	No	No	No	No	Yes	Yes	Agree	Agree	Agree	Agree	Agree	Agree	Agree	Agree	Agree	Agree
ID 263	2022-12-06 18:27:08	Yes	18-30	Male	Hinduism (হিন্দুধর্ম)	Chattogram (চট্টগ্রাম)	Unmarried (অবিবাহিত)	Bachelor	Student	10000-30000	Medium (5-6 members/৫-৬ জন)	Urban (শহর)	Rural (গ্রাম)	All the time (সবসময়)	Don't consume (খাই না)	No dried fish bought (একটুও কেনা হয়নি)	Did not consume	No (না)	No (না)	No (না)	No (না)	No (না)	Yes (হ্যাঁ)	No (না)	No (না)	No (না)	Yes	Don't know	No	No	No	No	No	No	Don't know	No	No	No	No	Agree	Agree	Agree	Disagree	Agree	Agree	Agree	Agree	Agree	Undecided
ID 264	2022-12-06 18:52:55	Yes	51-65	Male	Hinduism (হিন্দুধর্ম)	Chattogram (চট্টগ্রাম)	Married (বিবাহিত)	Bachelor	Businessman	10000-30000	Small (≤4 members/৪ জনের কম)	Urban (শহর)	Semi-urban (মফস্বল)	All the time (সবসময়)	Monthly (মাসিক)	No dried fish bought (একটুও কেনা হয়নি)	2 types	No (না)	No (না)	No (না)	Yes (হ্যাঁ)	Yes (হ্যাঁ)	No (না)	No (না)	No (না)	No (না)	Yes	Yes	Yes	Yes	Yes	No	No	Yes	No	Yes	Yes	Yes	No	Undecided	Agree	Agree	Disagree	Agree	Agree	Agree	Agree	Agree	Disagree
ID 265	2022-12-06 18:58:33	Yes	18-30	Female	Islam (ইসলাম ধর্ম)	Chattogram (চট্টগ্রাম)	Unmarried (অবিবাহিত)	Higher education (above bachelor)	Student	>30000	Small (≤4 members/৪ জনের কম)	Urban (শহর)	Urban (শহর)	All the time (সবসময়)	Monthly (মাসিক)	No dried fish bought (একটুও কেনা হয়নি)	1 type	No (না)	Yes (হ্যাঁ)	No (না)	Yes (হ্যাঁ)	No (না)	No (না)	Yes (হ্যাঁ)	No (না)	No (না)	Yes	No	Don't know	Yes	Don't know	No	Yes	No	No	Yes	Yes	No	No	Agree	Agree	Agree	Disagree	Undecided	Agree	Undecided	Agree	Undecided	Undecided
ID 266	2022-12-06 20:38:04	Yes	18-30	Female	Islam (ইসলাম ধর্ম)	Chattogram (চট্টগ্রাম)	Unmarried (অবিবাহিত)	Bachelor	Student	<10000	Medium (5-6 members/৫-৬ জন)	Semi-urban (মফস্বল)	Rural (গ্রাম)	All the time (সবসময়)	Monthly (মাসিক)	<1 KG	2 types	No (না)	No (না)	No (না)	No (না)	No (না)	No (না)	Yes (হ্যাঁ)	Yes (হ্যাঁ)	No (না)	Don't know	Don't know	No	Yes	No	No	No	Yes	Yes	Yes	Yes	Yes	No	Agree	Agree	Agree	Undecided	Undecided	Agree	Undecided	Agree	Agree	Disagree
ID 267	2022-12-06 20:45:44	Yes	18-30	Female	Islam (ইসলাম ধর্ম)	Chattogram (চট্টগ্রাম)	Unmarried (অবিবাহিত)	Bachelor	Student	10000-30000	Small (≤4 members/৪ জনের কম)	Urban (শহর)	Semi-urban (মফস্বল)	Only on large vacations (শুধু বড় ছুটির সময়ে)	Monthly (মাসিক)	No dried fish bought (একটুও কেনা হয়নি)	2 types	No (না)	Yes (হ্যাঁ)	No (না)	No (না)	Yes (হ্যাঁ)	Yes (হ্যাঁ)	No (না)	No (না)	No (না)	Don't know	Don't know	No	Yes	Yes	Yes	No	No	No	No	Yes	Yes	No	Agree	Agree	Agree	Disagree	Undecided	Agree	Agree	Agree	Agree	Disagree
ID 268	2022-12-06 20:50:10	Yes	18-30	Male	Islam (ইসলাম ধর্ম)	Barishal (বরিশাল)	Unmarried (অবিবাহিত)	Bachelor	Student	>30000	Small (≤4 members/৪ জনের কম)	Urban (শহর)	Semi-urban (মফস্বল)	All the time (সবসময়)	Yearly (বার্ষিক)	No dried fish bought (একটুও কেনা হয়নি)	Did not consume	No (না)	No (না)	No (না)	No (না)	Yes (হ্যাঁ)	No (না)	No (না)	No (না)	No (না)	No	Don't know	No	No	No	No	No	Yes	No	No	Yes	No	No	Undecided	Agree	Agree	Undecided	Undecided	Agree	Agree	Agree	Undecided	Undecided
ID 269	2022-12-06 20:52:09	Yes	18-30	Female	Islam (ইসলাম ধর্ম)	Rajshahi (রাজশাহী)	Unmarried (অবিবাহিত)	Bachelor	Student	10000-30000	Medium (5-6 members/৫-৬ জন)	Urban (শহর)	Urban (শহর)	Only on large vacations (শুধু বড় ছুটির সময়ে)	Monthly (মাসিক)	<1 KG	2 types	No (না)	No (না)	No (না)	No (না)	Yes (হ্যাঁ)	No (না)	No (না)	No (না)	No (না)	Yes	Yes	Yes	Yes	Don't know	Don't know	Don't know	Don't know	Don't know	Don't know	Yes	Yes	Yes	Agree	Agree	Agree	Agree	Agree	Agree	Agree	Agree	Agree	Undecided
ID 270	2022-12-06 20:53:33	Yes	18-30	Male	Islam (ইসলাম ধর্ম)	Chattogram (চট্টগ্রাম)	Unmarried (অবিবাহিত)	Bachelor	Student	<10000	Medium (5-6 members/৫-৬ জন)	Urban (শহর)	Urban (শহর)	All the time (সবসময়)	Yearly (বার্ষিক)	<1 KG	1 type	No (না)	No (না)	No (না)	No (না)	Yes (হ্যাঁ)	Yes (হ্যাঁ)	No (না)	No (না)	No (না)	Don't know	Yes	No	No	No	No	Yes	Don't know	Don't know	Don't know	Don't know	Don't know	Don't know	Disagree	Agree	Agree	Undecided	Undecided	Agree	Agree	Undecided	Undecided	Undecided
ID 271	2022-12-06 20:57:30	Yes	18-30	Female	Islam (ইসলাম ধর্ম)	Chattogram (চট্টগ্রাম)	Unmarried (অবিবাহিত)	Bachelor	Student	>30000	Medium (5-6 members/৫-৬ জন)	Urban (শহর)	Rural (গ্রাম)	All the time (সবসময়)	Weekly (সাপ্তাহিক)	No dried fish bought (একটুও কেনা হয়নি)	2 types	Yes (হ্যাঁ)	Yes (হ্যাঁ)	No (না)	Yes (হ্যাঁ)	Yes (হ্যাঁ)	No (না)	Yes (হ্যাঁ)	No (না)	No (না)	No	Don't know	Yes	Yes	Yes	Yes	Yes	Yes	Yes	Yes	Don't know	Yes	No	Agree	Agree	Agree	Undecided	Undecided	Agree	Undecided	Undecided	Undecided	Undecided
ID 272	2022-12-06 20:58:31	Yes	31-50	Male	Islam (ইসলাম ধর্ম)	Chattogram (চট্টগ্রাম)	Married (বিবাহিত)	Bachelor	Businessman	>30000	Small (≤4 members/৪ জনের কম)	Urban (শহর)	Urban (শহর)	All the time (সবসময়)	Monthly (মাসিক)	<1 KG	3 types	No (না)	No (না)	No (না)	No (না)	Yes (হ্যাঁ)	Yes (হ্যাঁ)	Yes (হ্যাঁ)	No (না)	No (না)	Yes	Yes	Yes	No	Yes	No	Yes	No	Yes	No	Yes	Yes	No	Agree	Agree	Agree	Agree	Undecided	Agree	Agree	Agree	Agree	Disagree
ID 273	2022-12-06 21:42:13	Yes	18-30	Female	Islam (ইসলাম ধর্ম)	Dhaka (ঢাকা)	Unmarried (অবিবাহিত)	Bachelor	Student	>30000	Large (≥6 members/৬ জনের বেশি)	Urban (শহর)	Rural (গ্রাম)	All the time (সবসময়)	Every 3 months (ত্রৈমাসিক)	No dried fish bought (একটুও কেনা হয়নি)	Did not consume	No (না)	No (না)	No (না)	No (না)	Yes (হ্যাঁ)	No (না)	Yes (হ্যাঁ)	No (না)	No (না)	Don't know	Don't know	Yes	Don't know	Yes	Don't know	Yes	Yes	Don't know	Yes	Don't know	Don't know	No	Disagree	Agree	Disagree	Undecided	Undecided	Agree	Agree	Undecided	Undecided	Disagree
ID 274	2022-12-06 21:42:37	Yes	18-30	Female	Islam (ইসলাম ধর্ম)	Chattogram (চট্টগ্রাম)	Unmarried (অবিবাহিত)	Bachelor	Student	10000-30000	Medium (5-6 members/৫-৬ জন)	Urban (শহর)	Rural (গ্রাম)	All the time (সবসময়)	Weekly (সাপ্তাহিক)	<1 KG	5 types	No (না)	No (না)	No (না)	No (না)	Yes (হ্যাঁ)	Yes (হ্যাঁ)	No (না)	No (না)	No (না)	Yes	Yes	Yes	Yes	Yes	No	No	Yes	Yes	Yes	No	No	No	Agree	Agree	Disagree	Disagree	Disagree	Agree	Agree	Agree	Agree	Disagree
ID 275	2022-12-06 21:43:46	Yes	31-50	Male	Islam (ইসলাম ধর্ম)	Chattogram (চট্টগ্রাম)	Married (বিবাহিত)	Higher education (above bachelor)	Govt. employee	>30000	Medium (5-6 members/৫-৬ জন)	Urban (শহর)	Urban (শহর)	All the time (সবসময়)	Every 3 months (ত্রৈমাসিক)	<1 KG	3 types	No (না)	No (না)	No (না)	No (না)	Yes (হ্যাঁ)	No (না)	No (না)	No (না)	No (না)	Yes	Yes	No	No	No	No	No	No	No	No	No	No	No	Agree	Agree	Agree	Undecided	Agree	Agree	Agree	Agree	Agree	Disagree
ID 276	2022-12-06 21:53:19	Yes	18-30	Female	Islam (ইসলাম ধর্ম)	Chattogram (চট্টগ্রাম)	Unmarried (অবিবাহিত)	Bachelor	Student	10000-30000	Medium (5-6 members/৫-৬ জন)	Urban (শহর)	Rural (গ্রাম)	All the time (সবসময়)	Yearly (বার্ষিক)	No dried fish bought (একটুও কেনা হয়নি)	Did not consume	No (না)	No (না)	No (না)	No (না)	Yes (হ্যাঁ)	Yes (হ্যাঁ)	No (না)	No (না)	No (না)	No	No	Yes	Yes	Yes	Yes	Yes	Yes	Yes	Yes	Don't know	Yes	Don't know	Agree	Agree	Agree	Agree	Agree	Agree	Agree	Agree	Agree	Undecided
ID 277	2022-12-06 21:53:31	Yes	18-30	Male	Islam (ইসলাম ধর্ম)	Chattogram (চট্টগ্রাম)	Unmarried (অবিবাহিত)	Higher education (above bachelor)	Student	>30000	Medium (5-6 members/৫-৬ জন)	Semi-urban (মফস্বল)	Semi-urban (মফস্বল)	All the time (সবসময়)	Monthly (মাসিক)	<1 KG	3 types	No (না)	No (না)	No (না)	No (না)	Yes (হ্যাঁ)	Yes (হ্যাঁ)	No (না)	No (না)	No (না)	Don't know	Yes	Don't know	Yes	Yes	Yes	Yes	Yes	Don't know	Don't know	Yes	Yes	Yes	Undecided	Agree	Agree	Undecided	Agree	Agree	Agree	Agree	Agree	Undecided
ID 278	2022-12-06 22:02:19	Yes	18-30	Male	Islam (ইসলাম ধর্ম)	Chattogram (চট্টগ্রাম)	Unmarried (অবিবাহিত)	Intermediate (11-12)	Student	<10000	Medium (5-6 members/৫-৬ জন)	Urban (শহর)	Urban (শহর)	Only on large vacations (শুধু বড় ছুটির সময়ে)	Don't consume (খাই না)	No dried fish bought (একটুও কেনা হয়নি)	Did not consume	Yes (হ্যাঁ)	Yes (হ্যাঁ)	No (না)	No (না)	Yes (হ্যাঁ)	No (না)	No (না)	Yes (হ্যাঁ)	No (না)	Don't know	Don't know	Don't know	Don't know	Don't know	Don't know	Don't know	Don't know	Don't know	Don't know	Don't know	Don't know	Don't know	Agree	Agree	Agree	Agree	Agree	Agree	Agree	Agree	Agree	Undecided
ID 279	2022-12-06 22:13:11	Yes	18-30	Male	Islam (ইসলাম ধর্ম)	Dhaka (ঢাকা)	Unmarried (অবিবাহিত)	Bachelor	Student	10000-30000	Small (≤4 members/৪ জনের কম)	Urban (শহর)	Urban (শহর)	All the time (সবসময়)	Daily (প্রতিদিন)	No dried fish bought (একটুও কেনা হয়নি)	Did not consume	No (না)	Yes (হ্যাঁ)	No (না)	No (না)	Yes (হ্যাঁ)	No (না)	No (না)	No (না)	No (না)	Yes	Don't know	Yes	Yes	No	No	No	No	Don't know	Yes	Yes	No	No	Agree	Agree	Agree	Undecided	Undecided	Agree	Agree	Disagree	Undecided	Undecided
ID 280	2022-12-06 22:16:04	Yes	18-30	Male	Islam (ইসলাম ধর্ম)	Dhaka (ঢাকা)	Unmarried (অবিবাহিত)	Intermediate (11-12)	Student	<10000	Medium (5-6 members/৫-৬ জন)	Urban (শহর)	Rural (গ্রাম)	Only on large vacations (শুধু বড় ছুটির সময়ে)	Every 3 months (ত্রৈমাসিক)	No dried fish bought (একটুও কেনা হয়নি)	Did not consume	No (না)	No (না)	No (না)	No (না)	No (না)	No (না)	No (না)	No (না)	No (না)	No	Yes	Yes	Don't know	Don't know	Don't know	Don't know	Don't know	Don't know	Yes	Yes	Don't know	Don't know	Agree	Agree	Agree	Undecided	Agree	Agree	Undecided	Agree	Agree	Undecided
ID 281	2022-12-06 22:28:35	Yes	18-30	Female	Islam (ইসলাম ধর্ম)	Chattogram (চট্টগ্রাম)	Unmarried (অবিবাহিত)	Bachelor	Student	>30000	Medium (5-6 members/৫-৬ জন)	Urban (শহর)	Urban (শহর)	All the time (সবসময়)	Monthly (মাসিক)	<1 KG	3 types	No (না)	No (না)	No (না)	No (না)	No (না)	No (না)	No (না)	No (না)	No (না)	Don't know	Yes	Yes	Don't know	Don't know	Don't know	Don't know	Don't know	Don't know	Don't know	Yes	Yes	Yes	Agree	Agree	Agree	Agree	Agree	Agree	Agree	Agree	Agree	Agree
ID 282	2022-12-06 22:30:34	Yes	18-30	Male	Islam (ইসলাম ধর্ম)	Dhaka (ঢাকা)	Married (বিবাহিত)	Bachelor	Student	10000-30000	Small (≤4 members/৪ জনের কম)	Urban (শহর)	Urban (শহর)	All the time (সবসময়)	Weekly (সাপ্তাহিক)	<1 KG	2 types	Yes (হ্যাঁ)	Yes (হ্যাঁ)	No (না)	No (না)	Yes (হ্যাঁ)	Yes (হ্যাঁ)	No (না)	No (না)	No (না)	No	Yes	Yes	Don't know	Don't know	Don't know	Don't know	Don't know	Don't know	Don't know	Don't know	Don't know	Don't know	Disagree	Disagree	Disagree	Disagree	Disagree	Disagree	Agree	Disagree	Disagree	Agree
ID 283	2022-12-06 22:41:03	Yes	18-30	Male	Islam (ইসলাম ধর্ম)	Chattogram (চট্টগ্রাম)	Unmarried (অবিবাহিত)	Bachelor	Student	10000-30000	Small (≤4 members/৪ জনের কম)	Urban (শহর)	Rural (গ্রাম)	All the time (সবসময়)	Every 3 months (ত্রৈমাসিক)	No dried fish bought (একটুও কেনা হয়নি)	Did not consume	No (না)	No (না)	No (না)	No (না)	No (না)	No (না)	No (না)	No (না)	No (না)	Don't know	Yes	Yes	Yes	Yes	No	No	No	No	Yes	Yes	Yes	No	Agree	Agree	Agree	Undecided	Agree	Agree	Agree	Agree	Agree	Agree
ID 284	2022-12-06 22:47:21	Yes	31-50	Female	Islam (ইসলাম ধর্ম)	Chattogram (চট্টগ্রাম)	Married (বিবাহিত)	MS	Govt. employee	>30000	Small (≤4 members/৪ জনের কম)	Urban (শহর)	Urban (শহর)	All the time (সবসময়)	Weekly (সাপ্তাহিক)	1-5 KG	More than 5 types	Yes (হ্যাঁ)	Yes (হ্যাঁ)	Yes (হ্যাঁ)	No (না)	Yes (হ্যাঁ)	Yes (হ্যাঁ)	No (না)	No (না)	No (না)	No	No	No	No	Yes	No	No	Yes	No	No	No	No	No	Agree	Agree	Agree	Agree	Agree	Agree	Agree	Agree	Undecided	Undecided
ID 285	2022-12-06 23:16:59	Yes	18-30	Male	Islam (ইসলাম ধর্ম)	Chattogram (চট্টগ্রাম)	Unmarried (অবিবাহিত)	Bachelor	Student	<10000	Small (≤4 members/৪ জনের কম)	Urban (শহর)	Rural (গ্রাম)	All the time (সবসময়)	Don't consume (খাই না)	No dried fish bought (একটুও কেনা হয়নি)	Did not consume	No (না)	No (না)	No (না)	Yes (হ্যাঁ)	Yes (হ্যাঁ)	No (না)	No (না)	No (না)	Yes (হ্যাঁ)	No	Yes	No	No	Yes	No	Yes	Yes	Yes	Yes	No	Yes	No	Agree	Agree	Agree	Agree	Agree	Agree	Agree	Agree	Agree	Agree
ID 286	2022-12-06 23:28:22	Yes	18-30	Male	Hinduism (হিন্দুধর্ম)	Chattogram (চট্টগ্রাম)	Unmarried (অবিবাহিত)	Bachelor	Student	<10000	Large (≥6 members/৬ জনের বেশি)	Urban (শহর)	Rural (গ্রাম)	Only on large vacations (শুধু বড় ছুটির সময়ে)	Monthly (মাসিক)	<1 KG	2 types	No (না)	No (না)	No (না)	No (না)	Yes (হ্যাঁ)	No (না)	No (না)	Yes (হ্যাঁ)	No (না)	Yes	Yes	No	No	No	No	No	No	No	No	No	No	No	Undecided	Agree	Agree	Disagree	Agree	Agree	Agree	Agree	Agree	Disagree
ID 287	2022-12-06 23:44:09	Yes	18-30	Female	Islam (ইসলাম ধর্ম)	Rangpur (রংপুর)	Unmarried (অবিবাহিত)	Higher education (above bachelor)	Student	10000-30000	Medium (5-6 members/৫-৬ জন)	Urban (শহর)	Semi-urban (মফস্বল)	Only on large vacations (শুধু বড় ছুটির সময়ে)	Monthly (মাসিক)	<1 KG	2 types	No (না)	No (না)	No (না)	No (না)	Yes (হ্যাঁ)	Yes (হ্যাঁ)	No (না)	Yes (হ্যাঁ)	No (না)	No	Yes	Yes	No	No	No	No	No	No	No	No	No	No	Agree	Agree	Agree	Undecided	Undecided	Agree	Undecided	Agree	Agree	Disagree
ID 288	2022-12-06 23:47:55	Yes	18-30	Male	Others (অন্যান্য)	Dhaka (ঢাকা)	Unmarried (অবিবাহিত)	Higher education (above bachelor)	Non-govt. employee	>30000	Small (≤4 members/৪ জনের কম)	Urban (শহর)	Urban (শহর)	All the time (সবসময়)	Every 3 months (ত্রৈমাসিক)	No dried fish bought (একটুও কেনা হয়নি)	Did not consume	No (না)	No (না)	No (না)	No (না)	Yes (হ্যাঁ)	No (না)	No (না)	No (না)	No (না)	No	Don't know	No	Yes	No	No	No	No	No	No	No	No	No	Agree	Agree	Agree	Undecided	Undecided	Agree	Undecided	Undecided	Undecided	Undecided
ID 289	2022-12-06 23:50:48	Yes	18-30	Female	Hinduism (হিন্দুধর্ম)	Chattogram (চট্টগ্রাম)	Unmarried (অবিবাহিত)	Bachelor	Student	>30000	Small (≤4 members/৪ জনের কম)	Urban (শহর)	Rural (গ্রাম)	All the time (সবসময়)	Weekly (সাপ্তাহিক)	<1 KG	2 types	No (না)	No (না)	No (না)	No (না)	No (না)	No (না)	No (না)	No (না)	No (না)	Yes	Yes	Yes	Yes	No	No	No	No	No	Yes	Yes	Yes	Yes	Agree	Agree	Agree	Disagree	Agree	Agree	Agree	Agree	Agree	Disagree
ID 290	2022-12-06 23:59:02	Yes	51-65	Male	Islam (ইসলাম ধর্ম)	Chattogram (চট্টগ্রাম)	Married (বিবাহিত)	Bachelor	Non-govt. employee	10000-30000	Medium (5-6 members/৫-৬ জন)	Semi-urban (মফস্বল)	Semi-urban (মফস্বল)	All the time (সবসময়)	Don't consume (খাই না)	No dried fish bought (একটুও কেনা হয়নি)	Did not consume	No (না)	No (না)	No (না)	No (না)	Yes (হ্যাঁ)	No (না)	No (না)	No (না)	No (না)	No	Don't know	Don't know	Don't know	Don't know	Don't know	Don't know	Don't know	Don't know	Don't know	Don't know	Don't know	Don't know	Agree	Agree	Agree	Agree	Undecided	Undecided	Agree	Agree	Agree	Agree
ID 291	2022-12-07 00:03:58	Yes	51-65	Female	Islam (ইসলাম ধর্ম)	Chattogram (চট্টগ্রাম)	Married (বিবাহিত)	Intermediate (11-12)	Housewife	10000-30000	Medium (5-6 members/৫-৬ জন)	Semi-urban (মফস্বল)	Semi-urban (মফস্বল)	All the time (সবসময়)	Don't consume (খাই না)	No dried fish bought (একটুও কেনা হয়নি)	Did not consume	No (না)	No (না)	No (না)	No (না)	Yes (হ্যাঁ)	No (না)	No (না)	No (না)	No (না)	Don't know	Don't know	Don't know	Don't know	Don't know	Don't know	Don't know	Don't know	Don't know	Don't know	Yes	Don't know	Don't know	Agree	Agree	Undecided	Undecided	Agree	Agree	Agree	Agree	Agree	Agree
ID 292	2022-12-07 00:25:33	Yes	18-30	Female	Islam (ইসলাম ধর্ম)	Chattogram (চট্টগ্রাম)	Married (বিবাহিত)	Higher education (above bachelor)	Non-govt. employee	10000-30000	Small (≤4 members/৪ জনের কম)	Rural (গ্রাম)	Rural (গ্রাম)	All the time (সবসময়)	Monthly (মাসিক)	<1 KG	3 types	No (না)	No (না)	No (না)	No (না)	Yes (হ্যাঁ)	Yes (হ্যাঁ)	No (না)	No (না)	No (না)	Don't know	No	No	Don't know	Yes	Don't know	No	Yes	No	Yes	Yes	Yes	Yes	Agree	Agree	Agree	Disagree	Undecided	Agree	Undecided	Undecided	Agree	Disagree
ID 293	2022-12-07 00:27:26	Yes	18-30	Male	Islam (ইসলাম ধর্ম)	Chattogram (চট্টগ্রাম)	Married (বিবাহিত)	Bachelor	Student	<10000	Small (≤4 members/৪ জনের কম)	Urban (শহর)	Urban (শহর)	All the time (সবসময়)	Weekly (সাপ্তাহিক)	1-5 KG	3 types	No (না)	No (না)	No (না)	No (না)	Yes (হ্যাঁ)	Yes (হ্যাঁ)	No (না)	No (না)	No (না)	Yes	Yes	No	No	Yes	No	No	No	No	No	No	No	No	Undecided	Agree	Agree	Agree	Undecided	Agree	Agree	Agree	Agree	Agree
ID 294	2022-12-07 00:35:12	Yes	51-65	Male	Islam (ইসলাম ধর্ম)	Chattogram (চট্টগ্রাম)	Married (বিবাহিত)	Higher education (above bachelor)	Govt. employee	10000-30000	Small (≤4 members/৪ জনের কম)	Rural (গ্রাম)	Rural (গ্রাম)	All the time (সবসময়)	Monthly (মাসিক)	<1 KG	2 types	No (না)	No (না)	No (না)	No (না)	Yes (হ্যাঁ)	No (না)	No (না)	No (না)	No (না)	Don't know	Don't know	Yes	Yes	Yes	Yes	No	Yes	Yes	Yes	Yes	Yes	Don't know	Agree	Agree	Agree	Disagree	Agree	Agree	Agree	Undecided	Undecided	Disagree
ID 295	2022-12-07 00:37:07	Yes	18-30	Male	Islam (ইসলাম ধর্ম)	Chattogram (চট্টগ্রাম)	Unmarried (অবিবাহিত)	Bachelor	Student	<10000	Medium (5-6 members/৫-৬ জন)	Urban (শহর)	Urban (শহর)	All the time (সবসময়)	Don't consume (খাই না)	No dried fish bought (একটুও কেনা হয়নি)	Did not consume	No (না)	No (না)	Yes (হ্যাঁ)	Yes (হ্যাঁ)	Yes (হ্যাঁ)	Yes (হ্যাঁ)	No (না)	No (না)	No (না)	Don't know	Don't know	Yes	No	No	No	No	No	Yes	No	Yes	No	No	Agree	Agree	Agree	Undecided	Undecided	Agree	Agree	Undecided	Agree	Undecided
ID 296	2022-12-07 00:41:06	Yes	18-30	Female	Islam (ইসলাম ধর্ম)	Chattogram (চট্টগ্রাম)	Unmarried (অবিবাহিত)	Bachelor	Student	<10000	Small (≤4 members/৪ জনের কম)	Urban (শহর)	Rural (গ্রাম)	Only on large vacations (শুধু বড় ছুটির সময়ে)	Don't consume (খাই না)	No dried fish bought (একটুও কেনা হয়নি)	Did not consume	No (না)	No (না)	No (না)	No (না)	Yes (হ্যাঁ)	No (না)	No (না)	No (না)	No (না)	No	No	No	Yes	Yes	Yes	Don't know	Don't know	Yes	Yes	No	Don't know	No	Agree	Agree	Agree	Disagree	Agree	Agree	Agree	Undecided	Undecided	Disagree
ID 297	2022-12-07 00:47:27	Yes	18-30	Male	Islam (ইসলাম ধর্ম)	Chattogram (চট্টগ্রাম)	Unmarried (অবিবাহিত)	Bachelor	Student	<10000	Small (≤4 members/৪ জনের কম)	Urban (শহর)	Rural (গ্রাম)	All the time (সবসময়)	Monthly (মাসিক)	No dried fish bought (একটুও কেনা হয়নি)	2 types	No (না)	No (না)	No (না)	No (না)	Yes (হ্যাঁ)	Yes (হ্যাঁ)	No (না)	No (না)	No (না)	Don't know	No	Yes	Yes	Yes	No	Yes	No	No	Yes	Yes	No	No	Disagree	Agree	Agree	Undecided	Agree	Agree	Agree	Undecided	Undecided	Disagree
ID 298	2022-12-07 00:49:59	Yes	18-30	Male	Islam (ইসলাম ধর্ম)	Chattogram (চট্টগ্রাম)	Unmarried (অবিবাহিত)	Bachelor	Student	>30000	Medium (5-6 members/৫-৬ জন)	Urban (শহর)	Rural (গ্রাম)	Only on large vacations (শুধু বড় ছুটির সময়ে)	Monthly (মাসিক)	No dried fish bought (একটুও কেনা হয়নি)	2 types	No (না)	Yes (হ্যাঁ)	No (না)	Yes (হ্যাঁ)	Yes (হ্যাঁ)	Yes (হ্যাঁ)	No (না)	No (না)	No (না)	No	No	Yes	Yes	Yes	Don't know	Yes	Yes	No	Yes	Yes	Yes	No	Agree	Agree	Agree	Disagree	Agree	Agree	Undecided	Agree	Agree	Agree
ID 299	2022-12-07 00:55:11	Yes	18-30	Male	Islam (ইসলাম ধর্ম)	Chattogram (চট্টগ্রাম)	Unmarried (অবিবাহিত)	Bachelor	Student	<10000	Medium (5-6 members/৫-৬ জন)	Rural (গ্রাম)	Rural (গ্রাম)	All the time (সবসময়)	Weekly (সাপ্তাহিক)	1-5 KG	3 types	No (না)	No (না)	No (না)	No (না)	Yes (হ্যাঁ)	Yes (হ্যাঁ)	No (না)	Yes (হ্যাঁ)	Yes (হ্যাঁ)	Yes	Yes	Yes	No	Yes	No	Yes	Yes	No	No	Yes	Yes	Yes	Agree	Agree	Agree	Agree	Agree	Agree	Agree	Agree	Agree	Agree
ID 300	2022-12-07 00:59:39	Yes	18-30	Male	Islam (ইসলাম ধর্ম)	Chattogram (চট্টগ্রাম)	Unmarried (অবিবাহিত)	Bachelor	Student	<10000	Medium (5-6 members/৫-৬ জন)	Semi-urban (মফস্বল)	Semi-urban (মফস্বল)	All the time (সবসময়)	Weekly (সাপ্তাহিক)	<1 KG	2 types	Yes (হ্যাঁ)	Yes (হ্যাঁ)	No (না)	No (না)	No (না)	No (না)	No (না)	No (না)	No (না)	Yes	Don't know	No	Don't know	Don't know	Don't know	Yes	Yes	Don't know	No	No	No	No	Agree	Agree	Agree	Undecided	Agree	Agree	Agree	Undecided	Agree	Disagree
ID 301	2022-12-07 01:01:53	Yes	18-30	Male	Islam (ইসলাম ধর্ম)	Chattogram (চট্টগ্রাম)	Unmarried (অবিবাহিত)	Bachelor	Student	>30000	Medium (5-6 members/৫-৬ জন)	Urban (শহর)	Rural (গ্রাম)	All the time (সবসময়)	Weekly (সাপ্তাহিক)	<1 KG	4 types	No (না)	Yes (হ্যাঁ)	No (না)	No (না)	Yes (হ্যাঁ)	No (না)	No (না)	No (না)	No (না)	No	Yes	Yes	Yes	Yes	Don't know	Yes	Yes	Don't know	Yes	Yes	Yes	Don't know	Disagree	Agree	Agree	Undecided	Agree	Agree	Agree	Agree	Agree	Disagree
ID 302	2022-12-07 01:05:18	Yes	18-30	Male	Islam (ইসলাম ধর্ম)	Chattogram (চট্টগ্রাম)	Unmarried (অবিবাহিত)	Bachelor	Student	>30000	Medium (5-6 members/৫-৬ জন)	Urban (শহর)	Semi-urban (মফস্বল)	Rarely (খুব‌ই কম/মাঝেমধ্যে)	Weekly (সাপ্তাহিক)	1-5 KG	4 types	No (না)	No (না)	No (না)	Yes (হ্যাঁ)	Yes (হ্যাঁ)	Yes (হ্যাঁ)	No (না)	No (না)	No (না)	Yes	Yes	Yes	No	No	No	No	No	No	No	Yes	Yes	Yes	Agree	Agree	Agree	Disagree	Agree	Agree	Agree	Disagree	Agree	Agree
ID 303	2022-12-07 01:08:57	Yes	18-30	Female	Islam (ইসলাম ধর্ম)	Chattogram (চট্টগ্রাম)	Married (বিবাহিত)	Bachelor	Student	>30000	Small (≤4 members/৪ জনের কম)	Rural (গ্রাম)	Rural (গ্রাম)	All the time (সবসময়)	Don't consume (খাই না)	No dried fish bought (একটুও কেনা হয়নি)	Did not consume	No (না)	Yes (হ্যাঁ)	Yes (হ্যাঁ)	Yes (হ্যাঁ)	Yes (হ্যাঁ)	No (না)	No (না)	No (না)	No (না)	Don't know	No	Yes	Yes	Yes	Don't know	Yes	Yes	Don't know	Yes	Yes	Yes	Don't know	Agree	Agree	Agree	Undecided	Undecided	Agree	Undecided	Undecided	Agree	Undecided
ID 304	2022-12-07 01:09:24	Yes	31-50	Male	Islam (ইসলাম ধর্ম)	Chattogram (চট্টগ্রাম)	Unmarried (অবিবাহিত)	Higher education (above bachelor)	Non-govt. employee	10000-30000	Small (≤4 members/৪ জনের কম)	Urban (শহর)	Rural (গ্রাম)	All the time (সবসময়)	Weekly (সাপ্তাহিক)	<1 KG	2 types	No (না)	Yes (হ্যাঁ)	No (না)	No (না)	Yes (হ্যাঁ)	No (না)	No (না)	No (না)	No (না)	No	Yes	Yes	Yes	Yes	Yes	Don't know	Yes	Don't know	Yes	Yes	Yes	Don't know	Disagree	Agree	Agree	Undecided	Agree	Agree	Agree	Agree	Agree	Undecided
ID 305	2022-12-07 01:11:31	Yes	18-30	Female	Islam (ইসলাম ধর্ম)	Chattogram (চট্টগ্রাম)	Unmarried (অবিবাহিত)	Bachelor	Student	<10000	Small (≤4 members/৪ জনের কম)	Urban (শহর)	Rural (গ্রাম)	All the time (সবসময়)	Yearly (বার্ষিক)	No dried fish bought (একটুও কেনা হয়নি)	Did not consume	No (না)	No (না)	No (না)	No (না)	Yes (হ্যাঁ)	No (না)	No (না)	No (না)	No (না)	Yes	Don't know	Yes	Yes	Yes	No	Don't know	Don't know	Yes	Yes	Yes	Yes	No	Disagree	Agree	Agree	Undecided	Agree	Agree	Agree	Agree	Agree	Undecided
ID 306	2022-12-07 01:16:38	Yes	18-30	Male	Islam (ইসলাম ধর্ম)	Chattogram (চট্টগ্রাম)	Unmarried (অবিবাহিত)	Bachelor	Student	>30000	Small (≤4 members/৪ জনের কম)	Urban (শহর)	Rural (গ্রাম)	All the time (সবসময়)	Yearly (বার্ষিক)	<1 KG	2 types	No (না)	No (না)	No (না)	No (না)	Yes (হ্যাঁ)	No (না)	No (না)	No (না)	No (না)	Yes	Yes	Yes	No	No	No	Yes	Yes	Yes	No	Yes	Yes	Don't know	Agree	Agree	Agree	Undecided	Agree	Agree	Agree	Agree	Agree	Disagree
ID 307	2022-12-07 01:20:04	Yes	18-30	Male	Islam (ইসলাম ধর্ম)	Dhaka (ঢাকা)	Unmarried (অবিবাহিত)	Bachelor	Student	>30000	Medium (5-6 members/৫-৬ জন)	Urban (শহর)	Urban (শহর)	All the time (সবসময়)	Don't consume (খাই না)	No dried fish bought (একটুও কেনা হয়নি)	Did not consume	No (না)	No (না)	No (না)	No (না)	Yes (হ্যাঁ)	No (না)	No (না)	No (না)	No (না)	Don't know	Don't know	Yes	Yes	Yes	Yes	Yes	Yes	Don't know	Don't know	No	Yes	No	Agree	Agree	Agree	Agree	Disagree	Agree	Agree	Undecided	Undecided	Undecided
ID 308	2022-12-07 01:20:24	Yes	18-30	Female	Islam (ইসলাম ধর্ম)	Chattogram (চট্টগ্রাম)	Unmarried (অবিবাহিত)	Bachelor	Student	<10000	Small (≤4 members/৪ জনের কম)	Urban (শহর)	Urban (শহর)	All the time (সবসময়)	Monthly (মাসিক)	1-5 KG	2 types	Yes (হ্যাঁ)	Yes (হ্যাঁ)	Yes (হ্যাঁ)	Yes (হ্যাঁ)	Yes (হ্যাঁ)	No (না)	No (না)	Yes (হ্যাঁ)	No (না)	Don't know	Don't know	No	No	No	No	Yes	Yes	No	Don't know	Yes	Yes	No	Agree	Agree	Agree	Undecided	Undecided	Agree	Undecided	Agree	Agree	Agree
ID 309	2022-12-07 01:32:45	Yes	18-30	Male	Islam (ইসলাম ধর্ম)	Chattogram (চট্টগ্রাম)	Unmarried (অবিবাহিত)	Bachelor	Student	<10000	Small (≤4 members/৪ জনের কম)	Semi-urban (মফস্বল)	Semi-urban (মফস্বল)	All the time (সবসময়)	Monthly (মাসিক)	1-5 KG	Did not consume	No (না)	No (না)	No (না)	No (না)	No (না)	Yes (হ্যাঁ)	No (না)	No (না)	No (না)	No	No	No	Don't know	Don't know	Yes	Don't know	Don't know	Don't know	Don't know	Don't know	Don't know	Don't know	Agree	Agree	Agree	Agree	Agree	Agree	Disagree	Agree	Agree	Undecided
ID 310	2022-12-07 01:34:59	Yes	18-30	Male	Islam (ইসলাম ধর্ম)	Khulna (খুলনা)	Unmarried (অবিবাহিত)	Bachelor	Student	<10000	Small (≤4 members/৪ জনের কম)	Urban (শহর)	Rural (গ্রাম)	Rarely (খুব‌ই কম/মাঝেমধ্যে)	Weekly (সাপ্তাহিক)	<1 KG	2 types	No (না)	No (না)	No (না)	No (না)	No (না)	Yes (হ্যাঁ)	No (না)	No (না)	No (না)	No	Yes	Yes	No	No	No	No	No	No	Yes	No	Yes	No	Agree	Agree	Agree	Disagree	Agree	Agree	Agree	Agree	Agree	Disagree
ID 311	2022-12-07 01:35:16	Yes	18-30	Female	Islam (ইসলাম ধর্ম)	Chattogram (চট্টগ্রাম)	Unmarried (অবিবাহিত)	Bachelor	Student	>30000	Small (≤4 members/৪ জনের কম)	Urban (শহর)	Urban (শহর)	All the time (সবসময়)	Weekly (সাপ্তাহিক)	1-5 KG	2 types	No (না)	No (না)	No (না)	No (না)	Yes (হ্যাঁ)	No (না)	No (না)	No (না)	No (না)	Don't know	Yes	Yes	No	Don't know	Don't know	Don't know	Don't know	Don't know	Yes	No	Yes	No	Agree	Agree	Agree	Undecided	Undecided	Agree	Undecided	Agree	Agree	Undecided
ID 312	2022-12-07 08:16:36	Yes	18-30	Female	Islam (ইসলাম ধর্ম)	Dhaka (ঢাকা)	Unmarried (অবিবাহিত)	Bachelor	Student	10000-30000	Medium (5-6 members/৫-৬ জন)	Urban (শহর)	Rural (গ্রাম)	Only on large vacations (শুধু বড় ছুটির সময়ে)	Every 3 months (ত্রৈমাসিক)	No dried fish bought (একটুও কেনা হয়নি)	2 types	No (না)	No (না)	No (না)	No (না)	Yes (হ্যাঁ)	No (না)	No (না)	Yes (হ্যাঁ)	No (না)	Yes	Yes	No	No	Yes	No	Yes	No	Yes	Yes	No	Yes	No	Agree	Agree	Agree	Disagree	Disagree	Agree	Undecided	Agree	Agree	Disagree
ID 313	2022-12-07 12:02:56	Yes	51-65	Female	Islam (ইসলাম ধর্ম)	Chattogram (চট্টগ্রাম)	Married (বিবাহিত)	Secondary (6-10)	Housewife	10000-30000	Medium (5-6 members/৫-৬ জন)	Urban (শহর)	Rural (গ্রাম)	All the time (সবসময়)	Monthly (মাসিক)	No dried fish bought (একটুও কেনা হয়নি)	2 types	No (না)	No (না)	No (না)	Yes (হ্যাঁ)	Yes (হ্যাঁ)	No (না)	No (না)	No (না)	Yes (হ্যাঁ)	Yes	Yes	No	No	No	No	No	Yes	Don't know	Don't know	Yes	Yes	No	Agree	Agree	Agree	Agree	Agree	Agree	Agree	Agree	Agree	Undecided
ID 314	2022-12-07 12:20:17	Yes	51-65	Male	Islam (ইসলাম ধর্ম)	Chattogram (চট্টগ্রাম)	Married (বিবাহিত)	Bachelor	Non-govt. employee	10000-30000	Medium (5-6 members/৫-৬ জন)	Urban (শহর)	Rural (গ্রাম)	All the time (সবসময়)	Monthly (মাসিক)	No dried fish bought (একটুও কেনা হয়নি)	2 types	No (না)	No (না)	No (না)	Yes (হ্যাঁ)	Yes (হ্যাঁ)	No (না)	No (না)	No (না)	No (না)	Yes	Yes	No	Don't know	Don't know	Don't know	Don't know	Yes	No	Yes	No	Yes	No	Agree	Agree	Agree	Disagree	Undecided	Agree	Agree	Agree	Agree	Undecided
ID 315	2022-12-07 14:28:31	Yes	18-30	Female	Hinduism (হিন্দুধর্ম)	Dhaka (ঢাকা)	Unmarried (অবিবাহিত)	Bachelor	Student	>30000	Large (≥6 members/৬ জনের বেশি)	Urban (শহর)	Urban (শহর)	All the time (সবসময়)	Weekly (সাপ্তাহিক)	<1 KG	2 types	No (না)	Yes (হ্যাঁ)	Yes (হ্যাঁ)	Yes (হ্যাঁ)	Yes (হ্যাঁ)	No (না)	No (না)	No (না)	No (না)	Yes	Yes	No	No	No	No	No	No	No	No	No	No	No	Agree	Agree	Agree	Undecided	Undecided	Agree	Agree	Agree	Undecided	Undecided
ID 316	2022-12-07 15:41:14	Yes	31-50	Female	Islam (ইসলাম ধর্ম)	Chattogram (চট্টগ্রাম)	Married (বিবাহিত)	Intermediate (11-12)	Others	>30000	Medium (5-6 members/৫-৬ জন)	Rural (গ্রাম)	Rural (গ্রাম)	Only on large vacations (শুধু বড় ছুটির সময়ে)	Weekly (সাপ্তাহিক)	1-5 KG	2 types	No (না)	No (না)	No (না)	No (না)	No (না)	No (না)	No (না)	No (না)	No (না)	Don't know	Don't know	Don't know	Don't know	Don't know	Don't know	Don't know	Don't know	Don't know	Don't know	Yes	Don't know	Yes	Agree	Agree	Agree	Agree	Agree	Agree	Agree	Agree	Agree	Agree
ID 317	2022-12-07 16:04:55	Yes	18-30	Male	Islam (ইসলাম ধর্ম)	Chattogram (চট্টগ্রাম)	Married (বিবাহিত)	Bachelor	Unemployed	10000-30000	Medium (5-6 members/৫-৬ জন)	Urban (শহর)	Urban (শহর)	All the time (সবসময়)	Monthly (মাসিক)	<1 KG	2 types	No (না)	No (না)	No (না)	No (না)	No (না)	Yes (হ্যাঁ)	No (না)	No (না)	No (না)	Don't know	Yes	No	No	No	Yes	Don't know	No	No	Yes	Yes	Yes	Yes	Disagree	Disagree	Disagree	Disagree	Agree	Disagree	Disagree	Disagree	Disagree	Disagree
ID 318	2022-12-07 17:10:41	Yes	51-65	Male	Hinduism (হিন্দুধর্ম)	Chattogram (চট্টগ্রাম)	Married (বিবাহিত)	Higher education (above bachelor)	Non-govt. employee	>30000	Small (≤4 members/৪ জনের কম)	Urban (শহর)	Urban (শহর)	All the time (সবসময়)	Weekly (সাপ্তাহিক)	<1 KG	3 types	No (না)	No (না)	No (না)	No (না)	Yes (হ্যাঁ)	No (না)	No (না)	No (না)	No (না)	Yes	Don't know	Yes	Yes	Yes	No	No	No	Yes	No	No	Yes	No	Agree	Agree	Agree	Disagree	Agree	Agree	Undecided	Undecided	Agree	Disagree
ID 319	2022-12-07 17:17:32	Yes	51-65	Male	Hinduism (হিন্দুধর্ম)	Chattogram (চট্টগ্রাম)	Married (বিবাহিত)	Higher education (above bachelor)	Businessman	>30000	Small (≤4 members/৪ জনের কম)	Urban (শহর)	Urban (শহর)	All the time (সবসময়)	Every 3 months (ত্রৈমাসিক)	<1 KG	4 types	No (না)	No (না)	No (না)	No (না)	Yes (হ্যাঁ)	Yes (হ্যাঁ)	No (না)	No (না)	No (না)	Yes	Don't know	Yes	Yes	No	No	Yes	No	Yes	Yes	Yes	Yes	No	Agree	Agree	Agree	Disagree	Agree	Agree	Agree	Undecided	Agree	Disagree
ID 320	2022-12-07 17:30:07	Yes	18-30	Female	Islam (ইসলাম ধর্ম)	Chattogram (চট্টগ্রাম)	Unmarried (অবিবাহিত)	Bachelor	Student	<10000	Small (≤4 members/৪ জনের কম)	Urban (শহর)	Rural (গ্রাম)	All the time (সবসময়)	Every 3 months (ত্রৈমাসিক)	No dried fish bought (একটুও কেনা হয়নি)	1 type	Yes (হ্যাঁ)	Yes (হ্যাঁ)	No (না)	No (না)	Yes (হ্যাঁ)	Yes (হ্যাঁ)	No (না)	No (না)	No (না)	Don't know	No	Yes	No	Don't know	Don't know	No	No	Don't know	No	No	Yes	No	Agree	Agree	Agree	Undecided	Agree	Agree	Disagree	Agree	Agree	Disagree
ID 321	2022-12-07 17:30:22	Yes	31-50	Female	Hinduism (হিন্দুধর্ম)	Chattogram (চট্টগ্রাম)	Married (বিবাহিত)	Higher education (above bachelor)	Housewife	<10000	Small (≤4 members/৪ জনের কম)	Urban (শহর)	Urban (শহর)	All the time (সবসময়)	Monthly (মাসিক)	<1 KG	3 types	No (না)	Yes (হ্যাঁ)	No (না)	No (না)	No (না)	No (না)	No (না)	No (না)	No (না)	Yes	Yes	Yes	No	No	No	No	No	Don't know	No	No	Yes	No	Agree	Agree	Agree	Disagree	Agree	Agree	Undecided	Agree	Agree	Agree
ID 322	2022-12-07 17:37:04	Yes	31-50	Female	Hinduism (হিন্দুধর্ম)	Chattogram (চট্টগ্রাম)	Married (বিবাহিত)	Higher education (above bachelor)	Housewife	<10000	Small (≤4 members/৪ জনের কম)	Urban (শহর)	Urban (শহর)	All the time (সবসময়)	Every 3 months (ত্রৈমাসিক)	<1 KG	3 types	No (না)	No (না)	No (না)	No (না)	Yes (হ্যাঁ)	No (না)	No (না)	No (না)	No (না)	Yes	Yes	Yes	Yes	Yes	Don't know	Yes	No	Don't know	Yes	No	Yes	No	Agree	Agree	Agree	Undecided	Agree	Agree	Agree	Agree	Agree	Agree
ID 323	2022-12-07 17:51:08	Yes	18-30	Female	Islam (ইসলাম ধর্ম)	Chattogram (চট্টগ্রাম)	Unmarried (অবিবাহিত)	Bachelor	Student	<10000	Medium (5-6 members/৫-৬ জন)	Urban (শহর)	Urban (শহর)	All the time (সবসময়)	Every 3 months (ত্রৈমাসিক)	No dried fish bought (একটুও কেনা হয়নি)	1 type	No (না)	No (না)	Yes (হ্যাঁ)	No (না)	No (না)	Yes (হ্যাঁ)	No (না)	No (না)	No (না)	No	Don't know	Yes	Yes	Yes	No	No	No	No	Yes	Yes	Yes	Yes	Agree	Agree	Agree	Undecided	Agree	Agree	Agree	Agree	Agree	Undecided
ID 324	2022-12-07 18:13:18	Yes	51-65	Male	Hinduism (হিন্দুধর্ম)	Chattogram (চট্টগ্রাম)	Married (বিবাহিত)	Higher education (above bachelor)	Govt. employee	>30000	Small (≤4 members/৪ জনের কম)	Urban (শহর)	Urban (শহর)	All the time (সবসময়)	Monthly (মাসিক)	<1 KG	4 types	No (না)	Yes (হ্যাঁ)	No (না)	No (না)	No (না)	No (না)	No (না)	No (না)	No (না)	Yes	Don't know	Yes	Yes	Yes	Don't know	Yes	No	Yes	Yes	Yes	Yes	Yes	Agree	Agree	Agree	Undecided	Agree	Agree	Agree	Agree	Agree	Disagree
ID 325	2022-12-07 19:17:55	Yes	51-65	Male	Hinduism (হিন্দুধর্ম)	Chattogram (চট্টগ্রাম)	Married (বিবাহিত)	Secondary (6-10)	Businessman	>30000	Small (≤4 members/৪ জনের কম)	Urban (শহর)	Rural (গ্রাম)	Only on large vacations (শুধু বড় ছুটির সময়ে)	Every 3 months (ত্রৈমাসিক)	<1 KG	More than 5 types	No (না)	No (না)	No (না)	No (না)	Yes (হ্যাঁ)	Yes (হ্যাঁ)	No (না)	No (না)	No (না)	Yes	Don't know	Yes	No	Yes	No	Don't know	Yes	Don't know	Yes	No	Yes	No	Agree	Agree	Agree	Agree	Agree	Agree	Agree	Agree	Agree	Undecided
ID 326	2022-12-07 20:04:03	Yes	31-50	Male	Islam (ইসলাম ধর্ম)	Chattogram (চট্টগ্রাম)	Married (বিবাহিত)	Higher education (above bachelor)	Govt. employee	10000-30000	Medium (5-6 members/৫-৬ জন)	Semi-urban (মফস্বল)	Semi-urban (মফস্বল)	All the time (সবসময়)	Weekly (সাপ্তাহিক)	1-5 KG	More than 5 types	No (না)	No (না)	No (না)	No (না)	No (না)	No (না)	No (না)	No (না)	No (না)	Yes	Yes	Yes	Yes	No	No	No	No	Yes	No	Yes	Yes	No	Agree	Disagree	Disagree	Agree	Agree	Agree	Agree	Agree	Agree	Disagree
ID 327	2022-12-07 20:48:06	Yes	31-50	Male	Islam (ইসলাম ধর্ম)	Chattogram (চট্টগ্রাম)	Married (বিবাহিত)	Higher education (above bachelor)	Govt. employee	10000-30000	Large (≥6 members/৬ জনের বেশি)	Semi-urban (মফস্বল)	Semi-urban (মফস্বল)	All the time (সবসময়)	Weekly (সাপ্তাহিক)	<1 KG	3 types	No (না)	No (না)	No (না)	No (না)	No (না)	No (না)	No (না)	No (না)	No (না)	Yes	Yes	Yes	Yes	Yes	No	No	Yes	Yes	Yes	Yes	Yes	No	Agree	Agree	Agree	Agree	Agree	Agree	Agree	Agree	Agree	Disagree
ID 328	2022-12-07 21:20:51	Yes	18-30	Male	Hinduism (হিন্দুধর্ম)	Chattogram (চট্টগ্রাম)	Unmarried (অবিবাহিত)	Higher education (above bachelor)	Student	<10000	Small (≤4 members/৪ জনের কম)	Urban (শহর)	Urban (শহর)	All the time (সবসময়)	Every 3 months (ত্রৈমাসিক)	No dried fish bought (একটুও কেনা হয়নি)	2 types	No (না)	No (না)	No (না)	No (না)	No (না)	No (না)	No (না)	No (না)	No (না)	Yes	Don't know	No	Don't know	No	No	No	No	No	No	Don't know	Don't know	Don't know	Agree	Agree	Agree	Undecided	Agree	Agree	Agree	Undecided	Undecided	Agree
ID 329	2022-12-07 21:25:54	Yes	51-65	Male	Hinduism (হিন্দুধর্ম)	Chattogram (চট্টগ্রাম)	Married (বিবাহিত)	Higher education (above bachelor)	Non-govt. employee	>30000	Small (≤4 members/৪ জনের কম)	Urban (শহর)	Urban (শহর)	In the Weekend (সাপ্তাহিক ছুটির দিনে)	Every 3 months (ত্রৈমাসিক)	<1 KG	4 types	Yes (হ্যাঁ)	No (না)	No (না)	No (না)	Yes (হ্যাঁ)	No (না)	No (না)	No (না)	No (না)	Yes	No	Yes	Yes	Yes	Don't know	Yes	Yes	Yes	Yes	Yes	Yes	Yes	Agree	Agree	Agree	Disagree	Agree	Agree	Agree	Agree	Disagree	Disagree
ID 330	2022-12-07 21:37:31	Yes	31-50	Female	Hinduism (হিন্দুধর্ম)	Chattogram (চট্টগ্রাম)	Married (বিবাহিত)	Bachelor	Housewife	<10000	Medium (5-6 members/৫-৬ জন)	Urban (শহর)	Urban (শহর)	All the time (সবসময়)	Monthly (মাসিক)	<1 KG	4 types	Yes (হ্যাঁ)	No (না)	No (না)	No (না)	Yes (হ্যাঁ)	No (না)	No (না)	No (না)	No (না)	Yes	Yes	Yes	Yes	No	Don't know	Yes	Don't know	Don't know	Don't know	Yes	Yes	Yes	Agree	Agree	Agree	Undecided	Agree	Agree	Undecided	Agree	Agree	Agree
ID 331	2022-12-07 21:52:30	Yes	31-50	Female	Hinduism (হিন্দুধর্ম)	Chattogram (চট্টগ্রাম)	Married (বিবাহিত)	Higher education (above bachelor)	Non-govt. employee	10000-30000	Small (≤4 members/৪ জনের কম)	Urban (শহর)	Urban (শহর)	All the time (সবসময়)	Every 3 months (ত্রৈমাসিক)	No dried fish bought (একটুও কেনা হয়নি)	3 types	No (না)	No (না)	No (না)	No (না)	Yes (হ্যাঁ)	No (না)	No (না)	No (না)	No (না)	Yes	No	Yes	Yes	No	No	Yes	Yes	Yes	Yes	Yes	Yes	No	Agree	Agree	Agree	Undecided	Agree	Agree	Agree	Agree	Agree	Agree
ID 332	2022-12-07 21:57:50	Yes	51-65	Male	Hinduism (হিন্দুধর্ম)	Chattogram (চট্টগ্রাম)	Married (বিবাহিত)	Higher education (above bachelor)	Govt. employee	>30000	Medium (5-6 members/৫-৬ জন)	Urban (শহর)	Urban (শহর)	All the time (সবসময়)	Every 3 months (ত্রৈমাসিক)	<1 KG	4 types	Yes (হ্যাঁ)	No (না)	No (না)	No (না)	Yes (হ্যাঁ)	No (না)	No (না)	No (না)	No (না)	Yes	Yes	No	No	No	No	No	No	No	No	No	Yes	No	Agree	Agree	Agree	Disagree	Agree	Agree	Agree	Agree	Agree	Undecided
ID 333	2022-12-07 22:21:00	Yes	>65	Male	Hinduism (হিন্দুধর্ম)	Chattogram (চট্টগ্রাম)	Married (বিবাহিত)	Bachelor	Others	>30000	Small (≤4 members/৪ জনের কম)	Urban (শহর)	Urban (শহর)	All the time (সবসময়)	Monthly (মাসিক)	<1 KG	4 types	Yes (হ্যাঁ)	No (না)	No (না)	No (না)	Yes (হ্যাঁ)	No (না)	No (না)	No (না)	No (না)	Yes	Yes	Yes	No	No	No	No	Yes	Don't know	Yes	Don't know	Yes	No	Agree	Agree	Agree	Disagree	Agree	Agree	Undecided	Undecided	Agree	Agree
ID 334	2022-12-07 22:32:26	Yes	31-50	Female	Hinduism (হিন্দুধর্ম)	Chattogram (চট্টগ্রাম)	Married (বিবাহিত)	Higher education (above bachelor)	Non-govt. employee	>30000	Small (≤4 members/৪ জনের কম)	Urban (শহর)	Urban (শহর)	All the time (সবসময়)	Every 3 months (ত্রৈমাসিক)	No dried fish bought (একটুও কেনা হয়নি)	2 types	No (না)	No (না)	No (না)	No (না)	No (না)	Yes (হ্যাঁ)	No (না)	No (না)	No (না)	Yes	Yes	No	Don't know	No	No	No	No	Don't know	No	No	Yes	No	Agree	Agree	Agree	Undecided	Agree	Agree	Agree	Agree	Agree	Agree
ID 335	2022-12-07 22:39:50	Yes	31-50	Female	Islam (ইসলাম ধর্ম)	Chattogram (চট্টগ্রাম)	Married (বিবাহিত)	Higher education (above bachelor)	Housewife	10000-30000	Medium (5-6 members/৫-৬ জন)	Urban (শহর)	Rural (গ্রাম)	All the time (সবসময়)	Every 3 months (ত্রৈমাসিক)	1-5 KG	4 types	No (না)	Yes (হ্যাঁ)	No (না)	No (না)	Yes (হ্যাঁ)	No (না)	No (না)	No (না)	No (না)	No	No	Yes	Don't know	Don't know	Don't know	Don't know	Don't know	No	No	No	No	Don't know	Agree	Agree	Agree	Undecided	Agree	Agree	Agree	Undecided	Undecided	Undecided
ID 336	2022-12-07 22:45:57	Yes	51-65	Male	Islam (ইসলাম ধর্ম)	Chattogram (চট্টগ্রাম)	Married (বিবাহিত)	Higher education (above bachelor)	Businessman	10000-30000	Medium (5-6 members/৫-৬ জন)	Urban (শহর)	Rural (গ্রাম)	All the time (সবসময়)	Every 3 months (ত্রৈমাসিক)	1-5 KG	4 types	No (না)	Yes (হ্যাঁ)	No (না)	No (না)	No (না)	No (না)	No (না)	No (না)	No (না)	No	No	No	Don't know	Don't know	Don't know	Don't know	Don't know	No	No	Don't know	No	Don't know	Agree	Agree	Agree	Disagree	Agree	Agree	Agree	Undecided	Undecided	Undecided
ID 337	2022-12-07 23:10:28	Yes	18-30	Male	Islam (ইসলাম ধর্ম)	Chattogram (চট্টগ্রাম)	Unmarried (অবিবাহিত)	Bachelor	Student	10000-30000	Medium (5-6 members/৫-৬ জন)	Urban (শহর)	Rural (গ্রাম)	All the time (সবসময়)	Don't consume (খাই না)	<1 KG	Did not consume	No (না)	No (না)	No (না)	No (না)	Yes (হ্যাঁ)	No (না)	No (না)	No (না)	No (না)	Don't know	Don't know	Yes	Don't know	Don't know	Don't know	Don't know	Don't know	Don't know	Don't know	Yes	Don't know	Don't know	Agree	Agree	Agree	Undecided	Undecided	Undecided	Agree	Undecided	Undecided	Undecided
ID 338	2022-12-07 23:12:16	Yes	31-50	Male	Hinduism (হিন্দুধর্ম)	Chattogram (চট্টগ্রাম)	Married (বিবাহিত)	Higher education (above bachelor)	Non-govt. employee	>30000	Small (≤4 members/৪ জনের কম)	Urban (শহর)	Urban (শহর)	All the time (সবসময়)	Monthly (মাসিক)	<1 KG	4 types	No (না)	Yes (হ্যাঁ)	No (না)	No (না)	Yes (হ্যাঁ)	No (না)	No (না)	No (না)	No (না)	Don't know	Don't know	Yes	Yes	Don't know	Don't know	Don't know	Don't know	Yes	Yes	Yes	Yes	Yes	Agree	Agree	Disagree	Undecided	Agree	Agree	Agree	Agree	Agree	Agree
ID 339	2022-12-07 23:14:05	Yes	18-30	Female	Islam (ইসলাম ধর্ম)	Chattogram (চট্টগ্রাম)	Unmarried (অবিবাহিত)	Admission candidate	Student	10000-30000	Medium (5-6 members/৫-৬ জন)	Urban (শহর)	Urban (শহর)	All the time (সবসময়)	Weekly (সাপ্তাহিক)	1-5 KG	3 types	No (না)	No (না)	No (না)	No (না)	Yes (হ্যাঁ)	No (না)	No (না)	No (না)	No (না)	No	No	Yes	Yes	Yes	No	Don't know	Yes	Yes	Yes	Yes	Yes	No	Agree	Agree	Agree	Disagree	Undecided	Agree	Agree	Undecided	Undecided	Undecided
ID 340	2022-12-07 23:15:27	Yes	18-30	Male	Hinduism (হিন্দুধর্ম)	Chattogram (চট্টগ্রাম)	Unmarried (অবিবাহিত)	Higher education (above bachelor)	Non-govt. employee	>30000	Small (≤4 members/৪ জনের কম)	Urban (শহর)	Urban (শহর)	Only on large vacations (শুধু বড় ছুটির সময়ে)	Every 3 months (ত্রৈমাসিক)	No dried fish bought (একটুও কেনা হয়নি)	2 types	No (না)	No (না)	No (না)	No (না)	No (না)	No (না)	No (না)	No (না)	No (না)	Yes	No	Yes	Yes	Yes	Yes	Yes	Yes	Yes	Yes	Yes	Yes	Yes	Agree	Agree	Agree	Undecided	Agree	Agree	Agree	Agree	Agree	Agree
ID 341	2022-12-07 23:19:10	Yes	31-50	Male	Hinduism (হিন্দুধর্ম)	Chattogram (চট্টগ্রাম)	Married (বিবাহিত)	Higher education (above bachelor)	Others	>30000	Small (≤4 members/৪ জনের কম)	Urban (শহর)	Urban (শহর)	All the time (সবসময়)	Monthly (মাসিক)	<1 KG	3 types	No (না)	No (না)	No (না)	No (না)	No (না)	No (না)	No (না)	No (না)	No (না)	No	No	No	No	No	Don't know	Yes	Yes	Yes	Yes	No	Yes	No	Agree	Agree	Agree	Undecided	Agree	Agree	Agree	Agree	Agree	Agree
ID 342	2022-12-07 23:23:44	Yes	18-30	Female	Islam (ইসলাম ধর্ম)	Chattogram (চট্টগ্রাম)	Unmarried (অবিবাহিত)	Secondary (6-10)	Student	<10000	Medium (5-6 members/৫-৬ জন)	Urban (শহর)	Rural (গ্রাম)	All the time (সবসময়)	Monthly (মাসিক)	1-5 KG	2 types	No (না)	No (না)	No (না)	No (না)	No (না)	No (না)	No (না)	No (না)	No (না)	Don't know	Yes	No	Don't know	No	No	No	No	Yes	Yes	Yes	Yes	Yes	Disagree	Disagree	Agree	Agree	Disagree	Undecided	Undecided	Agree	Agree	Disagree
ID 343	2022-12-07 23:26:47	Yes	31-50	Female	Hinduism (হিন্দুধর্ম)	Chattogram (চট্টগ্রাম)	Married (বিবাহিত)	Bachelor	Housewife	<10000	Small (≤4 members/৪ জনের কম)	Urban (শহর)	Urban (শহর)	All the time (সবসময়)	Monthly (মাসিক)	<1 KG	2 types	No (না)	No (না)	No (না)	No (না)	Yes (হ্যাঁ)	No (না)	No (না)	No (না)	No (না)	Yes	Yes	No	No	No	No	No	No	Yes	No	No	Yes	Don't know	Agree	Agree	Agree	Disagree	Agree	Agree	Agree	Agree	Agree	Agree
ID 344	2022-12-07 23:30:06	Yes	18-30	Female	Hinduism (হিন্দুধর্ম)	Chattogram (চট্টগ্রাম)	Married (বিবাহিত)	Bachelor	Student	<10000	Small (≤4 members/৪ জনের কম)	Urban (শহর)	Urban (শহর)	All the time (সবসময়)	Every 3 months (ত্রৈমাসিক)	<1 KG	3 types	No (না)	No (না)	No (না)	No (না)	No (না)	No (না)	No (না)	No (না)	No (না)	Yes	Don't know	No	Yes	Yes	No	Yes	Yes	Yes	Yes	No	Yes	No	Agree	Agree	Agree	Disagree	Agree	Agree	Agree	Agree	Agree	Disagree
ID 345	2022-12-07 23:34:06	Yes	18-30	Male	Hinduism (হিন্দুধর্ম)	Chattogram (চট্টগ্রাম)	Unmarried (অবিবাহিত)	Higher education (above bachelor)	Student	10000-30000	Medium (5-6 members/৫-৬ জন)	Urban (শহর)	Rural (গ্রাম)	All the time (সবসময়)	Monthly (মাসিক)	<1 KG	3 types	No (না)	No (না)	No (না)	No (না)	Yes (হ্যাঁ)	No (না)	No (না)	No (না)	No (না)	Don't know	Don't know	No	Yes	No	No	No	No	No	Yes	No	Yes	No	Agree	Agree	Agree	Disagree	Agree	Agree	Agree	Agree	Agree	Disagree
ID 346	2022-12-07 23:35:57	Yes	31-50	Female	Islam (ইসলাম ধর্ম)	Chattogram (চট্টগ্রাম)	Married (বিবাহিত)	Intermediate (11-12)	Housewife	>30000	Medium (5-6 members/৫-৬ জন)	Urban (শহর)	Urban (শহর)	All the time (সবসময়)	Monthly (মাসিক)	<1 KG	2 types	No (না)	No (না)	No (না)	No (না)	No (না)	No (না)	No (না)	Yes (হ্যাঁ)	No (না)	No	No	No	No	Don't know	No	No	Don't know	Don't know	Yes	No	No	Yes	Agree	Agree	Agree	Agree	Agree	Agree	Agree	Agree	Agree	Disagree
ID 347	2022-12-07 23:40:51	Yes	31-50	Female	Hinduism (হিন্দুধর্ম)	Chattogram (চট্টগ্রাম)	Married (বিবাহিত)	No education	Non-govt. employee	10000-30000	Medium (5-6 members/৫-৬ জন)	Urban (শহর)	Rural (গ্রাম)	All the time (সবসময়)	Monthly (মাসিক)	<1 KG	3 types	No (না)	No (না)	No (না)	No (না)	Yes (হ্যাঁ)	No (না)	No (না)	No (না)	No (না)	Don't know	Don't know	No	Yes	No	No	No	Yes	No	Yes	No	Yes	No	Agree	Agree	Agree	Disagree	Agree	Agree	Agree	Agree	Agree	Undecided
ID 348	2022-12-07 23:47:14	Yes	31-50	Male	Hinduism (হিন্দুধর্ম)	Chattogram (চট্টগ্রাম)	Married (বিবাহিত)	No education	Non-govt. employee	10000-30000	Medium (5-6 members/৫-৬ জন)	Urban (শহর)	Rural (গ্রাম)	All the time (সবসময়)	Monthly (মাসিক)	<1 KG	3 types	No (না)	No (না)	No (না)	No (না)	Yes (হ্যাঁ)	No (না)	No (না)	No (না)	No (না)	Don't know	Don't know	No	Yes	No	No	No	No	Don't know	Yes	No	Yes	No	Agree	Agree	Agree	Disagree	Agree	Agree	Agree	Agree	Agree	Disagree
ID 349	2022-12-08 00:01:13	Yes	31-50	Female	Islam (ইসলাম ধর্ম)	Chattogram (চট্টগ্রাম)	Married (বিবাহিত)	Intermediate (11-12)	Housewife	>30000	Medium (5-6 members/৫-৬ জন)	Urban (শহর)	Rural (গ্রাম)	All the time (সবসময়)	Every 3 months (ত্রৈমাসিক)	<1 KG	4 types	No (না)	No (না)	No (না)	No (না)	Yes (হ্যাঁ)	No (না)	No (না)	No (না)	No (না)	No	No	Yes	No	No	No	No	No	No	No	No	No	Don't know	Agree	Agree	Agree	Disagree	Agree	Agree	Agree	Undecided	Agree	Undecided
ID 350	2022-12-08 00:17:18	Yes	18-30	Male	Hinduism (হিন্দুধর্ম)	Chattogram (চট্টগ্রাম)	Unmarried (অবিবাহিত)	Bachelor	Student	10000-30000	Small (≤4 members/৪ জনের কম)	Urban (শহর)	Urban (শহর)	All the time (সবসময়)	Weekly (সাপ্তাহিক)	<1 KG	2 types	No (না)	Yes (হ্যাঁ)	No (না)	No (না)	Yes (হ্যাঁ)	Yes (হ্যাঁ)	No (না)	No (না)	No (না)	Yes	Yes	Yes	Don't know	Don't know	Don't know	Yes	Don't know	Don't know	Don't know	Yes	Yes	Yes	Agree	Agree	Agree	Undecided	Undecided	Agree	Disagree	Undecided	Undecided	Undecided
ID 351	2022-12-08 00:21:09	Yes	18-30	Male	Islam (ইসলাম ধর্ম)	Chattogram (চট্টগ্রাম)	Unmarried (অবিবাহিত)	Bachelor	Student	<10000	Small (≤4 members/৪ জনের কম)	Urban (শহর)	Urban (শহর)	All the time (সবসময়)	Monthly (মাসিক)	1-5 KG	2 types	No (না)	No (না)	Yes (হ্যাঁ)	Yes (হ্যাঁ)	Yes (হ্যাঁ)	No (না)	No (না)	No (না)	Yes (হ্যাঁ)	No	Don't know	Don't know	No	Don't know	No	Don't know	Don't know	Don't know	Don't know	No	No	Don't know	Undecided	Agree	Agree	Agree	Agree	Agree	Undecided	Agree	Agree	Undecided
ID 352	2022-12-08 11:48:01	Yes	18-30	Male	Islam (ইসলাম ধর্ম)	Chattogram (চট্টগ্রাম)	Unmarried (অবিবাহিত)	Higher education (above bachelor)	Non-govt. employee	10000-30000	Medium (5-6 members/৫-৬ জন)	Urban (শহর)	Rural (গ্রাম)	All the time (সবসময়)	Weekly (সাপ্তাহিক)	<1 KG	2 types	Yes (হ্যাঁ)	No (না)	No (না)	No (না)	Yes (হ্যাঁ)	No (না)	No (না)	No (না)	No (না)	Yes	Yes	Yes	Yes	Yes	Don't know	Don't know	No	Yes	No	No	No	Yes	Agree	Agree	Disagree	Disagree	Agree	Agree	Undecided	Disagree	Agree	Disagree
ID 353	2022-12-08 13:30:05	Yes	18-30	Female	Islam (ইসলাম ধর্ম)	Chattogram (চট্টগ্রাম)	Unmarried (অবিবাহিত)	Bachelor	Student	10000-30000	Medium (5-6 members/৫-৬ জন)	Semi-urban (মফস্বল)	Semi-urban (মফস্বল)	All the time (সবসময়)	Monthly (মাসিক)	<1 KG	1 type	No (না)	No (না)	No (না)	No (না)	No (না)	No (না)	No (না)	No (না)	No (না)	Don't know	No	No	No	No	Don't know	No	No	Yes	Yes	Yes	Yes	Don't know	Agree	Agree	Agree	Agree	Agree	Agree	Agree	Agree	Agree	Undecided
ID 354	2022-12-08 19:08:54	Yes	51-65	Male	Hinduism (হিন্দুধর্ম)	Chattogram (চট্টগ্রাম)	Married (বিবাহিত)	Intermediate (11-12)	Businessman	10000-30000	Small (≤4 members/৪ জনের কম)	Urban (শহর)	Urban (শহর)	All the time (সবসময়)	Weekly (সাপ্তাহিক)	<1 KG	4 types	No (না)	Yes (হ্যাঁ)	No (না)	No (না)	Yes (হ্যাঁ)	Yes (হ্যাঁ)	No (না)	Yes (হ্যাঁ)	Yes (হ্যাঁ)	Don't know	Don't know	Don't know	Don't know	Don't know	Don't know	Don't know	Don't know	Don't know	Don't know	Don't know	Don't know	Don't know	Agree	Undecided	Undecided	Undecided	Undecided	Undecided	Undecided	Undecided	Undecided	Undecided
ID 355	2022-12-09 16:23:39	Yes	18-30	Male	Islam (ইসলাম ধর্ম)	Chattogram (চট্টগ্রাম)	Unmarried (অবিবাহিত)	Bachelor	Non-govt. employee	10000-30000	Medium (5-6 members/৫-৬ জন)	Urban (শহর)	Rural (গ্রাম)	In the Weekend (সাপ্তাহিক ছুটির দিনে)	Monthly (মাসিক)	<1 KG	2 types	No (না)	No (না)	Yes (হ্যাঁ)	No (না)	Yes (হ্যাঁ)	Yes (হ্যাঁ)	No (না)	No (না)	No (না)	Don't know	Yes	No	No	No	No	No	No	No	Yes	No	No	Yes	Agree	Agree	Agree	Undecided	Agree	Agree	Agree	Agree	Agree	Agree
ID 356	2022-12-09 16:58:48	Yes	18-30	Female	Islam (ইসলাম ধর্ম)	Dhaka (ঢাকা)	Unmarried (অবিবাহিত)	Bachelor	Student	<10000	Medium (5-6 members/৫-৬ জন)	Urban (শহর)	Rural (গ্রাম)	Only on large vacations (শুধু বড় ছুটির সময়ে)	Yearly (বার্ষিক)	No dried fish bought (একটুও কেনা হয়নি)	1 type	No (না)	No (না)	No (না)	No (না)	No (না)	No (না)	No (না)	No (না)	No (না)	No	Yes	Yes	No	No	No	No	No	No	No	No	Yes	No	Agree	Agree	Agree	Disagree	Agree	Agree	Agree	Agree	Agree	Disagree
ID 357	2022-12-09 19:17:59	Yes	31-50	Female	Hinduism (হিন্দুধর্ম)	Chattogram (চট্টগ্রাম)	Married (বিবাহিত)	Higher education (above bachelor)	Non-govt. employee	10000-30000	Small (≤4 members/৪ জনের কম)	Urban (শহর)	Rural (গ্রাম)	All the time (সবসময়)	Monthly (মাসিক)	1-5 KG	3 types	No (না)	No (না)	No (না)	No (না)	Yes (হ্যাঁ)	No (না)	No (না)	No (না)	No (না)	Yes	Yes	No	Yes	No	No	Don't know	No	No	No	No	Yes	Don't know	Agree	Agree	Undecided	Undecided	Agree	Agree	Agree	Agree	Agree	Undecided
ID 358	2022-12-09 19:22:40	Yes	>65	Female	Hinduism (হিন্দুধর্ম)	Chattogram (চট্টগ্রাম)	Married (বিবাহিত)	Secondary (6-10)	Housewife	<10000	Medium (5-6 members/৫-৬ জন)	Urban (শহর)	Urban (শহর)	All the time (সবসময়)	Monthly (মাসিক)	<1 KG	3 types	Yes (হ্যাঁ)	No (না)	No (না)	No (না)	Yes (হ্যাঁ)	No (না)	No (না)	No (না)	No (না)	Yes	Yes	No	Yes	No	Don't know	Don't know	No	No	Yes	Yes	Yes	No	Agree	Agree	Agree	Undecided	Agree	Agree	Agree	Agree	Agree	Agree
ID 359	2022-12-09 19:29:01	Yes	31-50	Female	Islam (ইসলাম ধর্ম)	Chattogram (চট্টগ্রাম)	Widowed (বিধবা/বিপত্নীক)	Secondary (6-10)	Housewife	<10000	Medium (5-6 members/৫-৬ জন)	Rural (গ্রাম)	Rural (গ্রাম)	All the time (সবসময়)	Monthly (মাসিক)	<1 KG	3 types	Yes (হ্যাঁ)	No (না)	No (না)	No (না)	Yes (হ্যাঁ)	No (না)	No (না)	No (না)	No (না)	Yes	Yes	Yes	Don't know	Don't know	Don't know	Don't know	Don't know	No	Don't know	No	Yes	Don't know	Agree	Agree	Agree	Disagree	Agree	Disagree	Agree	Agree	Agree	Agree
ID 360	2022-12-09 19:33:30	Yes	31-50	Female	Hinduism (হিন্দুধর্ম)	Chattogram (চট্টগ্রাম)	Married (বিবাহিত)	Primary (1-5)	Housewife	<10000	Large (≥6 members/৬ জনের বেশি)	Urban (শহর)	Urban (শহর)	All the time (সবসময়)	Weekly (সাপ্তাহিক)	<1 KG	4 types	No (না)	No (না)	No (না)	No (না)	No (না)	No (না)	No (না)	No (না)	No (না)	Yes	Don't know	Yes	Don't know	Don't know	Don't know	Don't know	Don't know	Yes	Don't know	Yes	Yes	No	Agree	Agree	Agree	Undecided	Agree	Agree	Agree	Agree	Agree	Agree
ID 361	2022-12-09 19:46:28	Yes	31-50	Male	Hinduism (হিন্দুধর্ম)	Chattogram (চট্টগ্রাম)	Married (বিবাহিত)	Higher education (above bachelor)	Non-govt. employee	10000-30000	Medium (5-6 members/৫-৬ জন)	Rural (গ্রাম)	Rural (গ্রাম)	All the time (সবসময়)	Weekly (সাপ্তাহিক)	1-5 KG	2 types	No (না)	No (না)	No (না)	No (না)	Yes (হ্যাঁ)	No (না)	No (না)	No (না)	No (না)	No	Yes	No	Don't know	No	Don't know	Don't know	Don't know	Yes	No	No	Yes	No	Agree	Agree	Agree	Undecided	Agree	Agree	Agree	Agree	Agree	Disagree
ID 362	2022-12-09 19:50:26	Yes	31-50	Female	Hinduism (হিন্দুধর্ম)	Chattogram (চট্টগ্রাম)	Married (বিবাহিত)	Primary (1-5)	Housewife	<10000	Small (≤4 members/৪ জনের কম)	Rural (গ্রাম)	Rural (গ্রাম)	All the time (সবসময়)	Monthly (মাসিক)	<1 KG	3 types	No (না)	No (না)	No (না)	No (না)	No (না)	No (না)	No (না)	No (না)	No (না)	Yes	Don't know	Yes	Yes	Don't know	Don't know	Don't know	Don't know	Yes	No	No	Yes	No	Agree	Agree	Agree	Agree	Agree	Agree	Disagree	Disagree	Agree	Agree
ID 363	2022-12-09 19:58:18	Yes	31-50	Female	Hinduism (হিন্দুধর্ম)	Chattogram (চট্টগ্রাম)	Married (বিবাহিত)	Higher education (above bachelor)	Non-govt. employee	10000-30000	Small (≤4 members/৪ জনের কম)	Urban (শহর)	Rural (গ্রাম)	All the time (সবসময়)	Every 3 months (ত্রৈমাসিক)	1-5 KG	3 types	Yes (হ্যাঁ)	No (না)	No (না)	No (না)	Yes (হ্যাঁ)	Yes (হ্যাঁ)	No (না)	No (না)	No (না)	Yes	Yes	Yes	Yes	Yes	No	Yes	Yes	No	Yes	Yes	Yes	Yes	Agree	Agree	Agree	Disagree	Agree	Agree	Agree	Agree	Agree	Disagree
ID 364	2022-12-09 20:04:26	Yes	31-50	Female	Islam (ইসলাম ধর্ম)	Chattogram (চট্টগ্রাম)	Married (বিবাহিত)	Secondary (6-10)	Housewife	<10000	Medium (5-6 members/৫-৬ জন)	Rural (গ্রাম)	Rural (গ্রাম)	All the time (সবসময়)	Weekly (সাপ্তাহিক)	1-5 KG	5 types	No (না)	No (না)	No (না)	No (না)	Yes (হ্যাঁ)	No (না)	No (না)	No (না)	No (না)	Yes	Yes	No	No	No	Don't know	Don't know	No	Yes	No	No	Yes	Don't know	Agree	Agree	Agree	Disagree	Agree	Agree	Agree	Agree	Agree	Disagree
ID 365	2022-12-09 20:10:23	Yes	>65	Female	Hinduism (হিন্দুধর্ম)	Chattogram (চট্টগ্রাম)	Widowed (বিধবা/বিপত্নীক)	Secondary (6-10)	Housewife	<10000	Large (≥6 members/৬ জনের বেশি)	Urban (শহর)	Rural (গ্রাম)	All the time (সবসময়)	Monthly (মাসিক)	1-5 KG	4 types	Yes (হ্যাঁ)	Yes (হ্যাঁ)	No (না)	No (না)	Yes (হ্যাঁ)	Yes (হ্যাঁ)	No (না)	No (না)	No (না)	Yes	Yes	Yes	Don't know	Don't know	Don't know	Don't know	Don't know	No	No	Yes	Yes	Yes	Agree	Agree	Agree	Agree	Agree	Agree	Agree	Disagree	Agree	Disagree
ID 366	2022-12-09 20:18:14	Yes	31-50	Female	Islam (ইসলাম ধর্ম)	Chattogram (চট্টগ্রাম)	Married (বিবাহিত)	Secondary (6-10)	Housewife	<10000	Medium (5-6 members/৫-৬ জন)	Rural (গ্রাম)	Rural (গ্রাম)	All the time (সবসময়)	Weekly (সাপ্তাহিক)	1-5 KG	5 types	No (না)	No (না)	No (না)	No (না)	Yes (হ্যাঁ)	No (না)	No (না)	No (না)	No (না)	Yes	Yes	No	No	Don't know	Don't know	Don't know	No	Don't know	Don't know	No	Yes	No	Agree	Agree	Agree	Disagree	Agree	Agree	Agree	Agree	Agree	Disagree
ID 367	2022-12-09 20:23:23	Yes	31-50	Female	Islam (ইসলাম ধর্ম)	Chattogram (চট্টগ্রাম)	Married (বিবাহিত)	Secondary (6-10)	Housewife	<10000	Small (≤4 members/৪ জনের কম)	Rural (গ্রাম)	Rural (গ্রাম)	All the time (সবসময়)	Monthly (মাসিক)	<1 KG	3 types	No (না)	No (না)	No (না)	No (না)	No (না)	No (না)	No (না)	No (না)	No (না)	Don't know	Don't know	No	Don't know	Don't know	Don't know	Don't know	Don't know	No	Don't know	No	Yes	Don't know	Undecided	Agree	Agree	Undecided	Undecided	Agree	Agree	Undecided	Undecided	Undecided
ID 368	2022-12-09 20:30:36	Yes	31-50	Female	Islam (ইসলাম ধর্ম)	Chattogram (চট্টগ্রাম)	Married (বিবাহিত)	Secondary (6-10)	Housewife	<10000	Small (≤4 members/৪ জনের কম)	Rural (গ্রাম)	Rural (গ্রাম)	All the time (সবসময়)	Monthly (মাসিক)	<1 KG	3 types	No (না)	No (না)	No (না)	No (না)	No (না)	No (না)	No (না)	No (না)	No (না)	Don't know	Don't know	Yes	Don't know	Don't know	Don't know	Don't know	Don't know	Don't know	Don't know	Yes	Yes	Yes	Agree	Agree	Agree	Undecided	Agree	Agree	Agree	Agree	Agree	Agree
ID 369	2022-12-09 20:33:23	Yes	31-50	Female	Islam (ইসলাম ধর্ম)	Chattogram (চট্টগ্রাম)	Married (বিবাহিত)	Secondary (6-10)	Housewife	<10000	Small (≤4 members/৪ জনের কম)	Rural (গ্রাম)	Rural (গ্রাম)	All the time (সবসময়)	Weekly (সাপ্তাহিক)	1-5 KG	3 types	No (না)	No (না)	No (না)	No (না)	Yes (হ্যাঁ)	No (না)	No (না)	No (না)	No (না)	Yes	No	Yes	Don't know	Don't know	Don't know	Don't know	Don't know	Yes	Don't know	Yes	Yes	Yes	Agree	Agree	Agree	Undecided	Agree	Undecided	Agree	Agree	Agree	Undecided
ID 370	2022-12-09 22:29:22	Yes	31-50	Male	Islam (ইসলাম ধর্ম)	Chattogram (চট্টগ্রাম)	Married (বিবাহিত)	Secondary (6-10)	Non-govt. employee	10000-30000	Large (≥6 members/৬ জনের বেশি)	Rural (গ্রাম)	Rural (গ্রাম)	All the time (সবসময়)	Every 3 months (ত্রৈমাসিক)	<1 KG	2 types	No (না)	No (না)	No (না)	No (না)	Yes (হ্যাঁ)	Yes (হ্যাঁ)	No (না)	No (না)	No (না)	Yes	No	No	Yes	No	No	No	No	No	No	No	Yes	No	Agree	Agree	Agree	Agree	Agree	Agree	Agree	Agree	Agree	Agree
ID 371	2022-12-09 22:35:03	Yes	31-50	Male	Hinduism (হিন্দুধর্ম)	Chattogram (চট্টগ্রাম)	Married (বিবাহিত)	Secondary (6-10)	Businessman	<10000	Large (≥6 members/৬ জনের বেশি)	Rural (গ্রাম)	Rural (গ্রাম)	All the time (সবসময়)	Weekly (সাপ্তাহিক)	<1 KG	3 types	No (না)	Yes (হ্যাঁ)	No (না)	No (না)	No (না)	No (না)	No (না)	No (না)	No (না)	Yes	Don't know	Yes	Don't know	Don't know	Don't know	No	Don't know	No	Don't know	Don't know	No	Don't know	Disagree	Disagree	Disagree	Disagree	Agree	Agree	Disagree	Disagree	Agree	Agree
ID 372	2022-12-09 22:41:47	Yes	31-50	Male	Islam (ইসলাম ধর্ম)	Chattogram (চট্টগ্রাম)	Married (বিবাহিত)	Higher education (above bachelor)	Others	>30000	Large (≥6 members/৬ জনের বেশি)	Urban (শহর)	Urban (শহর)	All the time (সবসময়)	Monthly (মাসিক)	>5 KG	3 types	Yes (হ্যাঁ)	Yes (হ্যাঁ)	No (না)	No (না)	Yes (হ্যাঁ)	No (না)	No (না)	No (না)	No (না)	Yes	Don't know	No	Yes	No	Don't know	Don't know	No	Yes	No	No	Yes	No	Undecided	Undecided	Undecided	Disagree	Undecided	Undecided	Agree	Undecided	Agree	Undecided
ID 373	2022-12-09 23:01:45	Yes	18-30	Female	Hinduism (হিন্দুধর্ম)	Chattogram (চট্টগ্রাম)	Unmarried (অবিবাহিত)	Bachelor	Student	<10000	Small (≤4 members/৪ জনের কম)	Urban (শহর)	Rural (গ্রাম)	Only on large vacations (শুধু বড় ছুটির সময়ে)	Monthly (মাসিক)	<1 KG	1 type	No (না)	Yes (হ্যাঁ)	No (না)	Yes (হ্যাঁ)	Yes (হ্যাঁ)	Yes (হ্যাঁ)	No (না)	No (না)	No (না)	No	No	No	No	No	No	Yes	Yes	Yes	Yes	No	Yes	Don't know	Agree	Agree	Agree	Disagree	Agree	Agree	Agree	Agree	Agree	Disagree
ID 374	2022-12-10 00:21:49	Yes	31-50	Female	Hinduism (হিন্দুধর্ম)	Chattogram (চট্টগ্রাম)	Married (বিবাহিত)	Higher education (above bachelor)	Others	>30000	Medium (5-6 members/৫-৬ জন)	Urban (শহর)	Urban (শহর)	All the time (সবসময়)	Monthly (মাসিক)	<1 KG	1 type	No (না)	No (না)	No (না)	No (না)	No (না)	No (না)	No (না)	No (না)	No (না)	Yes	Yes	No	Yes	Yes	Don't know	Don't know	No	No	Yes	Don't know	Yes	Don't know	Disagree	Disagree	Disagree	Undecided	Agree	Agree	Agree	Disagree	Undecided	Disagree
ID 375	2022-12-10 00:25:10	Yes	31-50	Female	Hinduism (হিন্দুধর্ম)	Chattogram (চট্টগ্রাম)	Married (বিবাহিত)	Higher education (above bachelor)	Others	>30000	Small (≤4 members/৪ জনের কম)	Urban (শহর)	Urban (শহর)	All the time (সবসময়)	Monthly (মাসিক)	<1 KG	2 types	No (না)	No (না)	No (না)	No (না)	Yes (হ্যাঁ)	No (না)	No (না)	No (না)	No (না)	Yes	No	No	Don't know	Don't know	Don't know	Don't know	No	No	No	No	Yes	No	Agree	Agree	Agree	Disagree	Agree	Agree	Agree	Disagree	Agree	Disagree
ID 376	2022-12-10 00:33:16	Yes	51-65	Male	Islam (ইসলাম ধর্ম)	Chattogram (চট্টগ্রাম)	Married (বিবাহিত)	Higher education (above bachelor)	Others	<10000	Small (≤4 members/৪ জনের কম)	Urban (শহর)	Urban (শহর)	All the time (সবসময়)	Monthly (মাসিক)	<1 KG	2 types	No (না)	No (না)	No (না)	No (না)	No (না)	No (না)	No (না)	No (না)	No (না)	Yes	Yes	Yes	Yes	Yes	No	No	Yes	Yes	No	Yes	Yes	Yes	Disagree	Agree	Agree	Undecided	Agree	Agree	Agree	Disagree	Agree	Disagree
ID 377	2022-12-10 00:37:44	Yes	51-65	Male	Hinduism (হিন্দুধর্ম)	Chattogram (চট্টগ্রাম)	Married (বিবাহিত)	Higher education (above bachelor)	Others	>30000	Small (≤4 members/৪ জনের কম)	Rural (গ্রাম)	Rural (গ্রাম)	All the time (সবসময়)	Monthly (মাসিক)	<1 KG	1 type	No (না)	No (না)	No (না)	No (না)	No (না)	No (না)	No (না)	No (না)	No (না)	Yes	Yes	No	Yes	Yes	No	No	Yes	No	No	Yes	Yes	No	Agree	Agree	Agree	Undecided	Agree	Agree	Agree	Disagree	Agree	Disagree
ID 378	2022-12-10 00:47:50	Yes	31-50	Male	Islam (ইসলাম ধর্ম)	Chattogram (চট্টগ্রাম)	Married (বিবাহিত)	Intermediate (11-12)	Others	10000-30000	Small (≤4 members/৪ জনের কম)	Rural (গ্রাম)	Rural (গ্রাম)	All the time (সবসময়)	Monthly (মাসিক)	<1 KG	2 types	No (না)	No (না)	No (না)	No (না)	No (না)	No (না)	No (না)	No (না)	No (না)	Yes	No	No	Yes	Yes	No	No	No	No	No	No	No	Don't know	Disagree	Disagree	Disagree	Disagree	Agree	Agree	Agree	Agree	Disagree	Disagree
ID 379	2022-12-10 10:41:22	Yes	31-50	Female	Islam (ইসলাম ধর্ম)	Chattogram (চট্টগ্রাম)	Married (বিবাহিত)	Intermediate (11-12)	Housewife	>30000	Small (≤4 members/৪ জনের কম)	Urban (শহর)	Urban (শহর)	All the time (সবসময়)	Don't consume (খাই না)	No dried fish bought (একটুও কেনা হয়নি)	Did not consume	No (না)	No (না)	No (না)	No (না)	Yes (হ্যাঁ)	No (না)	No (না)	No (না)	No (না)	Don't know	Don't know	No	Don't know	Don't know	Don't know	Don't know	Don't know	Don't know	Don't know	Don't know	Don't know	Don't know	Agree	Agree	Agree	Undecided	Undecided	Agree	Agree	Undecided	Undecided	Undecided
ID 380	2022-12-10 10:47:06	Yes	18-30	Male	Islam (ইসলাম ধর্ম)	Chattogram (চট্টগ্রাম)	Unmarried (অবিবাহিত)	Intermediate (11-12)	Student	>30000	Small (≤4 members/৪ জনের কম)	Urban (শহর)	Urban (শহর)	All the time (সবসময়)	Don't consume (খাই না)	No dried fish bought (একটুও কেনা হয়নি)	Did not consume	No (না)	No (না)	No (না)	No (না)	No (না)	No (না)	No (না)	No (না)	No (না)	Don't know	Don't know	Don't know	Don't know	Don't know	Don't know	Don't know	Don't know	Don't know	Yes	Don't know	Don't know	Don't know	Agree	Agree	Agree	Undecided	Undecided	Undecided	Undecided	Undecided	Undecided	Undecided
ID 381	2022-12-10 10:49:55	Yes	51-65	Male	Islam (ইসলাম ধর্ম)	Chattogram (চট্টগ্রাম)	Married (বিবাহিত)	Intermediate (11-12)	Businessman	>30000	Small (≤4 members/৪ জনের কম)	Urban (শহর)	Urban (শহর)	All the time (সবসময়)	Don't consume (খাই না)	No dried fish bought (একটুও কেনা হয়নি)	Did not consume	No (না)	No (না)	No (না)	No (না)	No (না)	No (না)	No (না)	No (না)	No (না)	Don't know	Don't know	Don't know	Don't know	Don't know	Don't know	Don't know	Don't know	Don't know	Don't know	Don't know	Don't know	Don't know	Agree	Agree	Agree	Undecided	Undecided	Agree	Agree	Undecided	Undecided	Undecided
ID 382	2022-12-10 10:53:35	Yes	31-50	Male	Islam (ইসলাম ধর্ম)	Chattogram (চট্টগ্রাম)	Married (বিবাহিত)	Higher education (above bachelor)	Non-govt. employee	10000-30000	Small (≤4 members/৪ জনের কম)	Urban (শহর)	Rural (গ্রাম)	Only on large vacations (শুধু বড় ছুটির সময়ে)	Don't consume (খাই না)	No dried fish bought (একটুও কেনা হয়নি)	Did not consume	No (না)	No (না)	No (না)	No (না)	No (না)	No (না)	No (না)	No (না)	No (না)	Don't know	Don't know	Don't know	Don't know	Don't know	Don't know	Don't know	Don't know	Don't know	Don't know	Don't know	Don't know	Don't know	Agree	Agree	Agree	Undecided	Undecided	Agree	Undecided	Undecided	Undecided	Disagree
ID 383	2022-12-10 10:59:53	Yes	18-30	Male	Islam (ইসলাম ধর্ম)	Chattogram (চট্টগ্রাম)	Unmarried (অবিবাহিত)	Secondary (6-10)	Student	>30000	Small (≤4 members/৪ জনের কম)	Urban (শহর)	Rural (গ্রাম)	All the time (সবসময়)	Monthly (মাসিক)	1-5 KG	2 types	No (না)	No (না)	No (না)	No (না)	No (না)	No (না)	No (না)	No (না)	No (না)	Don't know	Yes	Yes	Don't know	Don't know	Don't know	Don't know	Don't know	Yes	Yes	Yes	Yes	Yes	Agree	Agree	Agree	Agree	Agree	Agree	Agree	Agree	Undecided	Undecided
ID 384	2022-12-10 11:27:32	Yes	51-65	Male	Hinduism (হিন্দুধর্ম)	Chattogram (চট্টগ্রাম)	Married (বিবাহিত)	Higher education (above bachelor)	Others	>30000	Small (≤4 members/৪ জনের কম)	Rural (গ্রাম)	Rural (গ্রাম)	All the time (সবসময়)	Weekly (সাপ্তাহিক)	1-5 KG	3 types	No (না)	No (না)	No (না)	No (না)	Yes (হ্যাঁ)	No (না)	No (না)	No (না)	No (না)	Yes	Yes	No	No	No	No	No	No	No	No	Yes	Yes	Yes	Disagree	Disagree	Disagree	Agree	Agree	Agree	Agree	Disagree	Agree	Agree
ID 385	2022-12-10 11:33:39	Yes	51-65	Male	Hinduism (হিন্দুধর্ম)	Chattogram (চট্টগ্রাম)	Married (বিবাহিত)	Higher education (above bachelor)	Others	>30000	Small (≤4 members/৪ জনের কম)	Rural (গ্রাম)	Rural (গ্রাম)	All the time (সবসময়)	Weekly (সাপ্তাহিক)	<1 KG	1 type	No (না)	No (না)	No (না)	No (না)	No (না)	No (না)	No (না)	No (না)	No (না)	Yes	Yes	No	Yes	Yes	No	Yes	No	No	No	No	Yes	No	Agree	Agree	Agree	Undecided	Agree	Agree	Agree	Agree	Agree	Disagree
ID 386	2022-12-10 11:56:38	Yes	18-30	Female	Hinduism (হিন্দুধর্ম)	Chattogram (চট্টগ্রাম)	Married (বিবাহিত)	Secondary (6-10)	Non-govt. employee	<10000	Medium (5-6 members/৫-৬ জন)	Rural (গ্রাম)	Rural (গ্রাম)	All the time (সবসময়)	Weekly (সাপ্তাহিক)	<1 KG	2 types	No (না)	No (না)	No (না)	No (না)	No (না)	No (না)	No (না)	No (না)	No (না)	Yes	Don't know	No	Don't know	Don't know	Don't know	Don't know	Don't know	Yes	Don't know	No	No	Don't know	Undecided	Agree	Undecided	Undecided	Agree	Agree	Agree	Agree	Agree	Undecided
ID 387	2022-12-10 12:01:16	Yes	31-50	Female	Islam (ইসলাম ধর্ম)	Chattogram (চট্টগ্রাম)	Married (বিবাহিত)	Secondary (6-10)	Housewife	10000-30000	Medium (5-6 members/৫-৬ জন)	Rural (গ্রাম)	Rural (গ্রাম)	All the time (সবসময়)	Monthly (মাসিক)	No dried fish bought (একটুও কেনা হয়নি)	1 type	No (না)	No (না)	No (না)	No (না)	No (না)	No (না)	No (না)	No (না)	No (না)	Yes	Don't know	No	Don't know	Don't know	Don't know	No	No	Don't know	Don't know	No	Yes	Don't know	Agree	Undecided	Undecided	Undecided	Agree	Agree	Agree	Disagree	Agree	Agree
ID 388	2022-12-10 12:05:02	Yes	31-50	Female	Hinduism (হিন্দুধর্ম)	Chattogram (চট্টগ্রাম)	Widowed (বিধবা/বিপত্নীক)	Secondary (6-10)	Housewife	<10000	Small (≤4 members/৪ জনের কম)	Rural (গ্রাম)	Rural (গ্রাম)	All the time (সবসময়)	Weekly (সাপ্তাহিক)	<1 KG	3 types	No (না)	No (না)	No (না)	No (না)	No (না)	Yes (হ্যাঁ)	No (না)	No (না)	No (না)	Yes	Yes	Yes	No	No	No	No	Yes	No	No	Yes	Yes	Yes	Agree	Agree	Agree	Undecided	Agree	Agree	Agree	Disagree	Agree	Agree
ID 389	2022-12-10 12:52:19	Yes	18-30	Male	Hinduism (হিন্দুধর্ম)	Khulna (খুলনা)	Unmarried (অবিবাহিত)	Bachelor	Student	10000-30000	Small (≤4 members/৪ জনের কম)	Semi-urban (মফস্বল)	Urban (শহর)	Only on large vacations (শুধু বড় ছুটির সময়ে)	Monthly (মাসিক)	No dried fish bought (একটুও কেনা হয়নি)	3 types	No (না)	No (না)	No (না)	No (না)	Yes (হ্যাঁ)	Yes (হ্যাঁ)	No (না)	No (না)	No (না)	Don't know	Don't know	Yes	No	No	No	No	No	No	No	No	No	No	Agree	Agree	Agree	Disagree	Undecided	Agree	Agree	Agree	Agree	Undecided
ID 390	2022-12-10 12:57:55	Yes	18-30	Male	Islam (ইসলাম ধর্ম)	Rangpur (রংপুর)	Unmarried (অবিবাহিত)	Bachelor	Student	10000-30000	Small (≤4 members/৪ জনের কম)	Urban (শহর)	Urban (শহর)	Only on large vacations (শুধু বড় ছুটির সময়ে)	Monthly (মাসিক)	No dried fish bought (একটুও কেনা হয়নি)	2 types	No (না)	No (না)	No (না)	No (না)	No (না)	Yes (হ্যাঁ)	No (না)	No (না)	No (না)	Don't know	Yes	Yes	Don't know	No	Don't know	Don't know	Don't know	Yes	Yes	No	Yes	No	Agree	Agree	Disagree	Agree	Agree	Agree	Agree	Agree	Agree	Disagree
ID 391	2022-12-10 13:22:16	Yes	31-50	Male	Hinduism (হিন্দুধর্ম)	Chattogram (চট্টগ্রাম)	Married (বিবাহিত)	Intermediate (11-12)	Businessman	>30000	Medium (5-6 members/৫-৬ জন)	Urban (শহর)	Rural (গ্রাম)	All the time (সবসময়)	Weekly (সাপ্তাহিক)	>5 KG	5 types	No (না)	No (না)	No (না)	No (না)	Yes (হ্যাঁ)	Yes (হ্যাঁ)	No (না)	No (না)	No (না)	Yes	Don't know	Yes	Yes	Don't know	Don't know	Don't know	Yes	No	Yes	Yes	Yes	Don't know	Agree	Agree	Agree	Disagree	Agree	Agree	Agree	Agree	Undecided	Agree
ID 392	2022-12-10 13:28:06	Yes	18-30	Male	Islam (ইসলাম ধর্ম)	Dhaka (ঢাকা)	Unmarried (অবিবাহিত)	Bachelor	Student	10000-30000	Small (≤4 members/৪ জনের কম)	Urban (শহর)	Rural (গ্রাম)	All the time (সবসময়)	Monthly (মাসিক)	<1 KG	3 types	No (না)	No (না)	No (না)	No (না)	Yes (হ্যাঁ)	No (না)	No (না)	No (না)	No (না)	No	No	Yes	Yes	Don't know	Don't know	Yes	Don't know	No	Yes	No	Yes	No	Agree	Agree	Agree	Disagree	Agree	Agree	Agree	Agree	Disagree	Disagree
ID 393	2022-12-10 13:58:03	Yes	51-65	Male	Hinduism (হিন্দুধর্ম)	Dhaka (ঢাকা)	Married (বিবাহিত)	Intermediate (11-12)	Businessman	>30000	Medium (5-6 members/৫-৬ জন)	Urban (শহর)	Rural (গ্রাম)	All the time (সবসময়)	Every 3 months (ত্রৈমাসিক)	1-5 KG	3 types	No (না)	No (না)	No (না)	No (না)	Yes (হ্যাঁ)	Yes (হ্যাঁ)	No (না)	No (না)	No (না)	Yes	Yes	Yes	Yes	No	No	No	No	No	No	Yes	Yes	No	Agree	Agree	Agree	Disagree	Agree	Agree	Agree	Agree	Agree	Undecided
ID 394	2022-12-10 17:04:43	Yes	31-50	Female	Hinduism (হিন্দুধর্ম)	Chattogram (চট্টগ্রাম)	Married (বিবাহিত)	Intermediate (11-12)	Others	<10000	Medium (5-6 members/৫-৬ জন)	Rural (গ্রাম)	Rural (গ্রাম)	All the time (সবসময়)	Monthly (মাসিক)	No dried fish bought (একটুও কেনা হয়নি)	1 type	No (না)	No (না)	No (না)	No (না)	No (না)	No (না)	No (না)	No (না)	No (না)	Yes	Don't know	No	Don't know	Don't know	Don't know	Don't know	Don't know	Don't know	Don't know	No	Yes	Yes	Agree	Undecided	Undecided	Undecided	Agree	Agree	Agree	Disagree	Agree	Agree
ID 395	2022-12-10 17:07:59	Yes	31-50	Male	Islam (ইসলাম ধর্ম)	Chattogram (চট্টগ্রাম)	Married (বিবাহিত)	Intermediate (11-12)	Non-govt. employee	10000-30000	Small (≤4 members/৪ জনের কম)	Rural (গ্রাম)	Rural (গ্রাম)	All the time (সবসময়)	Weekly (সাপ্তাহিক)	<1 KG	2 types	No (না)	No (না)	No (না)	No (না)	No (না)	No (না)	No (না)	No (না)	No (না)	Yes	Yes	No	No	No	No	No	No	Yes	No	Yes	Yes	No	Agree	Agree	Agree	Undecided	Agree	Agree	Agree	Disagree	Agree	Undecided
ID 396	2022-12-10 17:13:41	Yes	31-50	Female	Islam (ইসলাম ধর্ম)	Chattogram (চট্টগ্রাম)	Married (বিবাহিত)	Intermediate (11-12)	Housewife	<10000	Small (≤4 members/৪ জনের কম)	Rural (গ্রাম)	Rural (গ্রাম)	All the time (সবসময়)	Weekly (সাপ্তাহিক)	1-5 KG	4 types	No (না)	No (না)	No (না)	No (না)	Yes (হ্যাঁ)	Yes (হ্যাঁ)	No (না)	No (না)	No (না)	Don't know	Don't know	Don't know	Don't know	Don't know	Don't know	Don't know	Don't know	Yes	Don't know	Yes	Yes	Yes	Agree	Agree	Agree	Undecided	Agree	Agree	Agree	Agree	Agree	Agree
ID 397	2022-12-10 17:16:22	Yes	31-50	Female	Islam (ইসলাম ধর্ম)	Chattogram (চট্টগ্রাম)	Married (বিবাহিত)	Secondary (6-10)	Housewife	10000-30000	Medium (5-6 members/৫-৬ জন)	Rural (গ্রাম)	Rural (গ্রাম)	All the time (সবসময়)	Weekly (সাপ্তাহিক)	1-5 KG	2 types	No (না)	No (না)	No (না)	No (না)	No (না)	No (না)	No (না)	No (না)	No (না)	Yes	Yes	No	Don't know	Don't know	Don't know	Don't know	Don't know	No	No	No	Yes	No	Disagree	Agree	Agree	Undecided	Agree	Agree	Agree	Disagree	Agree	Agree
ID 398	2022-12-10 17:19:22	Yes	31-50	Female	Hinduism (হিন্দুধর্ম)	Chattogram (চট্টগ্রাম)	Married (বিবাহিত)	Secondary (6-10)	Housewife	<10000	Small (≤4 members/৪ জনের কম)	Rural (গ্রাম)	Rural (গ্রাম)	All the time (সবসময়)	Monthly (মাসিক)	<1 KG	2 types	No (না)	No (না)	No (না)	No (না)	No (না)	No (না)	No (না)	No (না)	No (না)	Yes	Yes	No	Yes	Yes	No	No	Yes	Yes	Yes	Yes	Yes	No	Agree	Agree	Agree	Undecided	Agree	Agree	Agree	Agree	Agree	Agree
ID 399	2022-12-10 17:38:04	Yes	31-50	Female	Islam (ইসলাম ধর্ম)	Chattogram (চট্টগ্রাম)	Married (বিবাহিত)	Intermediate (11-12)	Housewife	<10000	Medium (5-6 members/৫-৬ জন)	Rural (গ্রাম)	Rural (গ্রাম)	All the time (সবসময়)	Weekly (সাপ্তাহিক)	1-5 KG	4 types	No (না)	No (না)	No (না)	No (না)	Yes (হ্যাঁ)	Yes (হ্যাঁ)	No (না)	No (না)	No (না)	Yes	Yes	No	Yes	Yes	No	Don't know	No	No	No	No	Yes	Yes	Agree	Agree	Disagree	Undecided	Agree	Agree	Agree	Disagree	Agree	Undecided
ID 400	2022-12-10 18:53:53	Yes	31-50	Male	Hinduism (হিন্দুধর্ম)	Chattogram (চট্টগ্রাম)	Married (বিবাহিত)	Secondary (6-10)	Others	<10000	Small (≤4 members/৪ জনের কম)	Rural (গ্রাম)	Rural (গ্রাম)	All the time (সবসময়)	Monthly (মাসিক)	<1 KG	2 types	No (না)	No (না)	No (না)	No (না)	No (না)	No (না)	No (না)	No (না)	No (না)	Yes	Don't know	No	Don't know	Don't know	Don't know	Don't know	Don't know	Yes	Don't know	No	Yes	Don't know	Agree	Agree	Agree	Undecided	Agree	Agree	Agree	Disagree	Agree	Agree
ID 401	2022-12-10 19:25:46	Yes	51-65	Female	Islam (ইসলাম ধর্ম)	Chattogram (চট্টগ্রাম)	Married (বিবাহিত)	No education	Housewife	<10000	Large (≥6 members/৬ জনের বেশি)	Rural (গ্রাম)	Rural (গ্রাম)	All the time (সবসময়)	Weekly (সাপ্তাহিক)	<1 KG	1 type	No (না)	No (না)	No (না)	No (না)	No (না)	No (না)	No (না)	No (না)	No (না)	Yes	Yes	Don't know	Don't know	Don't know	Don't know	Don't know	No	Don't know	Don't know	No	Yes	Don't know	Disagree	Agree	Agree	Disagree	Agree	Agree	Agree	Agree	Agree	Undecided
ID 402	2022-12-10 19:34:34	Yes	31-50	Female	Islam (ইসলাম ধর্ম)	Chattogram (চট্টগ্রাম)	Married (বিবাহিত)	Secondary (6-10)	Housewife	10000-30000	Medium (5-6 members/৫-৬ জন)	Rural (গ্রাম)	Rural (গ্রাম)	All the time (সবসময়)	Monthly (মাসিক)	<1 KG	1 type	No (না)	No (না)	No (না)	No (না)	No (না)	Yes (হ্যাঁ)	No (না)	No (না)	No (না)	Yes	No	No	Don't know	Don't know	Don't know	Don't know	Don't know	Don't know	No	No	Yes	No	Disagree	Disagree	Agree	Agree	Agree	Agree	Agree	Disagree	Agree	Undecided
ID 403	2022-12-10 19:39:10	Yes	31-50	Male	Hinduism (হিন্দুধর্ম)	Chattogram (চট্টগ্রাম)	Married (বিবাহিত)	Intermediate (11-12)	Others	10000-30000	Small (≤4 members/৪ জনের কম)	Rural (গ্রাম)	Rural (গ্রাম)	All the time (সবসময়)	Monthly (মাসিক)	1-5 KG	3 types	No (না)	No (না)	No (না)	No (না)	No (না)	No (না)	No (না)	No (না)	No (না)	Yes	Don't know	No	Don't know	Don't know	Don't know	Don't know	Don't know	Don't know	Don't know	Don't know	Yes	Don't know	Disagree	Agree	Agree	Agree	Agree	Agree	Agree	Disagree	Disagree	Agree
ID 404	2022-12-10 19:45:48	Yes	31-50	Female	Hinduism (হিন্দুধর্ম)	Chattogram (চট্টগ্রাম)	Married (বিবাহিত)	No education	Housewife	10000-30000	Medium (5-6 members/৫-৬ জন)	Rural (গ্রাম)	Rural (গ্রাম)	All the time (সবসময়)	Monthly (মাসিক)	<1 KG	2 types	No (না)	No (না)	No (না)	No (না)	No (না)	No (না)	No (না)	No (না)	No (না)	Yes	Yes	No	Yes	No	Don't know	Don't know	Yes	Don't know	Don't know	No	Yes	Don't know	Agree	Agree	Agree	Undecided	Agree	Agree	Agree	Disagree	Agree	Undecided
ID 405	2022-12-10 19:50:06	Yes	31-50	Male	Hinduism (হিন্দুধর্ম)	Chattogram (চট্টগ্রাম)	Married (বিবাহিত)	Secondary (6-10)	Businessman	<10000	Medium (5-6 members/৫-৬ জন)	Rural (গ্রাম)	Rural (গ্রাম)	All the time (সবসময়)	Monthly (মাসিক)	<1 KG	3 types	No (না)	No (না)	No (না)	No (না)	No (না)	No (না)	No (না)	No (না)	No (না)	Yes	Yes	No	No	No	No	No	No	No	Don't know	No	Yes	Don't know	Disagree	Disagree	Undecided	Undecided	Agree	Agree	Agree	Disagree	Agree	Undecided
ID 406	2022-12-10 20:01:43	Yes	31-50	Female	Hinduism (হিন্দুধর্ম)	Chattogram (চট্টগ্রাম)	Married (বিবাহিত)	Secondary (6-10)	Housewife	<10000	Small (≤4 members/৪ জনের কম)	Rural (গ্রাম)	Rural (গ্রাম)	All the time (সবসময়)	Monthly (মাসিক)	<1 KG	2 types	No (না)	No (না)	No (না)	No (না)	No (না)	No (না)	No (না)	No (না)	No (না)	Yes	Yes	No	Don't know	Don't know	Don't know	Don't know	No	Don't know	Don't know	No	Yes	Don't know	Disagree	Agree	Agree	Undecided	Agree	Agree	Agree	Agree	Agree	Undecided
ID 407	2022-12-10 20:05:58	Yes	31-50	Male	Islam (ইসলাম ধর্ম)	Chattogram (চট্টগ্রাম)	Married (বিবাহিত)	Secondary (6-10)	Others	<10000	Medium (5-6 members/৫-৬ জন)	Rural (গ্রাম)	Rural (গ্রাম)	All the time (সবসময়)	Every 3 months (ত্রৈমাসিক)	<1 KG	3 types	No (না)	No (না)	No (না)	No (না)	Yes (হ্যাঁ)	Yes (হ্যাঁ)	No (না)	No (না)	No (না)	No	Don't know	No	Yes	Don't know	Don't know	Don't know	Yes	No	No	No	Yes	Don't know	Disagree	Agree	Agree	Disagree	Agree	Agree	Agree	Disagree	Agree	Undecided
ID 408	2022-12-10 20:10:32	Yes	31-50	Female	Islam (ইসলাম ধর্ম)	Chattogram (চট্টগ্রাম)	Married (বিবাহিত)	Secondary (6-10)	Housewife	<10000	Medium (5-6 members/৫-৬ জন)	Rural (গ্রাম)	Rural (গ্রাম)	All the time (সবসময়)	Weekly (সাপ্তাহিক)	>5 KG	2 types	No (না)	No (না)	No (না)	No (না)	No (না)	No (না)	No (না)	No (না)	No (না)	Don't know	Don't know	No	Don't know	No	Don't know	Don't know	Yes	No	No	Yes	Yes	Don't know	Agree	Agree	Agree	Agree	Agree	Agree	Agree	Agree	Agree	Agree
ID 409	2022-12-10 22:09:54	Yes	18-30	Female	Islam (ইসলাম ধর্ম)	Chattogram (চট্টগ্রাম)	Unmarried (অবিবাহিত)	Bachelor	Student	<10000	Medium (5-6 members/৫-৬ জন)	Rural (গ্রাম)	Rural (গ্রাম)	All the time (সবসময়)	Monthly (মাসিক)	No dried fish bought (একটুও কেনা হয়নি)	Did not consume	No (না)	No (না)	No (না)	No (না)	No (না)	No (না)	No (না)	No (না)	No (না)	Don't know	No	No	No	No	No	No	No	Don't know	Yes	No	No	No	Agree	Disagree	Agree	Agree	Disagree	Agree	Disagree	Agree	Agree	Agree
ID 410	2022-12-10 22:13:00	Yes	51-65	Male	Islam (ইসলাম ধর্ম)	Chattogram (চট্টগ্রাম)	Married (বিবাহিত)	No education	Others	<10000	Medium (5-6 members/৫-৬ জন)	Rural (গ্রাম)	Rural (গ্রাম)	All the time (সবসময়)	Monthly (মাসিক)	<1 KG	Did not consume	No (না)	No (না)	No (না)	No (না)	Yes (হ্যাঁ)	No (না)	No (না)	No (না)	No (না)	No	No	No	No	Don't know	No	No	No	No	Yes	No	No	No	Agree	Agree	Agree	Agree	Agree	Agree	Agree	Agree	Agree	Disagree
ID 411	2022-12-10 22:17:19	Yes	31-50	Female	Islam (ইসলাম ধর্ম)	Chattogram (চট্টগ্রাম)	Married (বিবাহিত)	No education	Housewife	<10000	Medium (5-6 members/৫-৬ জন)	Rural (গ্রাম)	Rural (গ্রাম)	All the time (সবসময়)	Monthly (মাসিক)	No dried fish bought (একটুও কেনা হয়নি)	Did not consume	No (না)	No (না)	No (না)	No (না)	Yes (হ্যাঁ)	No (না)	No (না)	No (না)	No (না)	No	No	No	No	No	No	No	Don't know	Don't know	Yes	Yes	No	Yes	Agree	Agree	Agree	Disagree	Disagree	Agree	Agree	Agree	Agree	Agree
ID 412	2022-12-10 22:40:59	Yes	31-50	Female	Islam (ইসলাম ধর্ম)	Chattogram (চট্টগ্রাম)	Married (বিবাহিত)	No education	Housewife	10000-30000	Small (≤4 members/৪ জনের কম)	Urban (শহর)	Urban (শহর)	All the time (সবসময়)	Monthly (মাসিক)	No dried fish bought (একটুও কেনা হয়নি)	Did not consume	No (না)	No (না)	No (না)	No (না)	No (না)	No (না)	No (না)	No (না)	No (না)	Don't know	No	No	No	No	No	No	No	No	Yes	Yes	No	No	Agree	Agree	Agree	Disagree	Disagree	Agree	Agree	Agree	Agree	Disagree
ID 413	2022-12-10 22:48:04	Yes	18-30	Female	Islam (ইসলাম ধর্ম)	Chattogram (চট্টগ্রাম)	Married (বিবাহিত)	Higher education (above bachelor)	Student	10000-30000	Small (≤4 members/৪ জনের কম)	Urban (শহর)	Urban (শহর)	All the time (সবসময়)	Monthly (মাসিক)	<1 KG	1 type	No (না)	No (না)	No (না)	No (না)	No (না)	No (না)	No (না)	No (না)	No (না)	No	No	No	No	No	No	No	No	No	No	No	No	No	Agree	Agree	Agree	Agree	Disagree	Agree	Agree	Agree	Disagree	Agree
ID 414	2022-12-12 00:01:36	Yes	18-30	Female	Islam (ইসলাম ধর্ম)	Chattogram (চট্টগ্রাম)	Unmarried (অবিবাহিত)	Bachelor (Running)	Student	10000-30000	Small (≤4 members/৪ জনের কম)	Urban (শহর)	Urban (শহর)	All the time (সবসময়)	Weekly (সাপ্তাহিক)	<1 KG	2 types	Yes (হ্যাঁ)	Yes (হ্যাঁ)	Yes (হ্যাঁ)	Yes (হ্যাঁ)	Yes (হ্যাঁ)	Yes (হ্যাঁ)	No (না)	No (না)	No (না)	No	Yes	Yes	Yes	No	Yes	Yes	Yes	No	Yes	Yes	Yes	No	Undecided	Agree	Agree	Undecided	Agree	Agree	Agree	Agree	Agree	Undecided
ID 415	2022-12-12 00:25:55	Yes	31-50	Male	Hinduism (হিন্দুধর্ম)	Dhaka (ঢাকা)	Married (বিবাহিত)	Bachelor	Non-govt. employee	>30000	Medium (5-6 members/৫-৬ জন)	Urban (শহর)	Rural (গ্রাম)	In the Weekend (সাপ্তাহিক ছুটির দিনে)	Every 3 months (ত্রৈমাসিক)	No dried fish bought (একটুও কেনা হয়নি)	Did not consume	No (না)	No (না)	No (না)	No (না)	Yes (হ্যাঁ)	Yes (হ্যাঁ)	No (না)	No (না)	No (না)	Don't know	No	Yes	Yes	Yes	Yes	Yes	Yes	Don't know	Yes	Don't know	No	No	Agree	Agree	Agree	Undecided	Undecided	Agree	Agree	Agree	Agree	Agree
[truncated: 16 more columns]

## Sheet: Form responses (edited)
ID No	D1. Age (years)	D2. Gender	D3. Religion	D4. Division	D5. Marital status	D6. Education	D7. Occupation	D8. Monthly family income (BDT)	D9. Family size	D10. Present residence	D11. Permanent residence	D12. Do you live with your family?	CH1. How often you/ your family consume dried fish?	CH2. How much dried fish you bought in the last month?	CH3. How many types of dried fish you consumed in the last month?	HD1. Any of your family members had cancer within the last 10 years?	HD2. Any of your family members had ulcer within the last 10 years?	HD3. Any of your family members had neurological disorder (autism/seizure/dementia/epilepsy)? by born?	HD4. Any of your family members currently have neurological disorder?	HD5. Any of your family members have hypertension at present?	HD6. Any of your family members have asthma at present?	HD7. Any of your married family members currently have infertility problem?	HD8. Any of your female family members experienced complications (i.e., miscarriage) while giving birth?	HD9. Any of your family members experienced vomiting or diarrhea after eating dried fish within the last 6 months?	K1. Do you think consuming preservative free dried fish is good for health?	K2. Do you think that dried fish is a good source of protein?	K3. Do you know about the methods (natural and mechanical) of fish drying?	K4. Do you know the use of illegal pesticides (Organochlorine - DDT and aldrin; and Organophosphorus - acephate, diazinon, malathion, fenitrothion, quinalphos, chlorpyrifos and dimethoate) in dried fish?	K5. Do you know there can be presence of heavy metals (Pb, Cd, Cr, Hg, As, etc.) in dried fish?	K6. Do you know there can be hydroperoxides and free radicals in dried fish?	K7. Do you know there can be presence of microplastics in dried fish?	K8. Do you know there can be pathogenic microbial contamination in dried fish?	K9. Do you know hazard-contaminated fishes can have same variations in color, texture, odor or taste?	K10. Do you know the risk associated with hazard-contaminated dried fish consumption (i.e., cancer due to DDT)?	K11. Do you know the storage process for dried fish?	K12. Do you know the storage hazards (i.e., spoilage, beetles, mites, etc.) in dried fish?	K13. Do you know the average shelf life of naturally stored dried fish?	A1. Majority of the country’s people do not eat dry fish because of its smell and taste	A2. Consumers should have some knowledge on the hazards of dried fish before buying	A3. Buyers should ask questions about the use of chemicals (pesticides, insecticides, etc.) in dried fish to seller	A4. Color of dried fish is an indicator of chemical contamination	A5. The price of chemical free dried fish is much more	A6. Buyer should check ectoparasitic infestation (fleas, flies, mites, etc.) before buying	A7. Final product of dried fish should come in an airtight polythene pouch or closed container	A8. Dried fish should sometimes be sun-dried when stored at home	A9. Washing with warm water before cooking can reduce the level of chemicals	A10. Cooking destroys all the hazards	A11. If you were made aware of the presence of heavy metals in dried fish, you would change your buying or consuming habit	A12. If you were made aware that cancer can be caused by consuming chemically contaminated dried fish, you would change your consumption habit
ID 1	31-50	Male	Islam	Chattogram	Married	Bachelor	Businessman	>30000	Medium (5-6)	Urban	Urban	All the time	Weekly	No dried fish bought	2 types	No	No	No	No	No	No	No	No	Yes	Yes	No	Yes	Yes	No	No	No	Yes	No	No	Yes	Yes	No	Agree	Agree	Agree	Agree	Disagree	Agree	Agree	Agree	Agree	Disagree	Agree	Agree
ID 2	51-65	Female	Islam	Chattogram	Married	Intermediate (11-12)	Housewife	>30000	Small (<5)	Urban	Urban	All the time	Every 3 months	No dried fish bought	2 types	No	No	No	No	Yes	No	No	No	No	Yes	No	Yes	Yes	Yes	No	Yes	Yes	Yes	Yes	Yes	Yes	No	Agree	Agree	Agree	Agree	Agree	Agree	Agree	Agree	Agree	Disagree	Agree	Agree
ID 3	51-65	Male	Hinduism	Chattogram	Married	Secondary (6-10)	Businessman	>30000	Small (<5)	Urban	Rural	On large vacations	Yearly	<1 KG	4 types	Yes	No	No	No	No	No	No	No	No	Yes	Don't know	Yes	Yes	Don't know	Don't know	Don't know	Yes	Yes	Yes	Yes	Yes	Yes	Agree	Undecided	Agree	Disagree	Agree	Agree	Agree	Agree	Agree	Agree	Disagree	Disagree
ID 4	18-30	Female	Islam	Chattogram	Unmarried	Bachelor	Student	10000-30000	Small (<5)	Urban	Urban	On large vacations	Weekly	<1 KG	2 types	No	Yes	Yes	No	No	No	No	Yes	No	Yes	Yes	Yes	Yes	Yes	Yes	Yes	Yes	Yes	Yes	Yes	Yes	Yes	Disagree	Agree	Agree	Disagree	Agree	Agree	Agree	Agree	Agree	Disagree	Agree	Agree
ID 5	18-30	Female	Hinduism	Chattogram	Unmarried	Bachelor	Student	>30000	Small (<5)	Urban	Urban	All the time	Every 3 months	<1 KG	2 types	Yes	No	No	No	Yes	No	No	Yes	Yes	Don't know	Don't know	Yes	No	No	Don't know	Don't know	Don't know	No	Don't know	No	No	No	Agree	Agree	Agree	Undecided	Undecided	Agree	Undecided	Agree	Agree	Undecided	Agree	Agree
ID 6	18-30	Female	Islam	Chattogram	Unmarried	Bachelor	Student	10000-30000	Small (<5)	Urban	Rural	All the time	Yearly	No dried fish bought	Did not consume	No	No	No	No	Yes	No	No	No	No	Don't know	Don't know	No	No	No	No	No	No	No	No	No	No	No	Agree	Agree	Agree	Agree	Undecided	Agree	Agree	Agree	Agree	Agree	Agree	Agree
ID 7	18-30	Female	Islam	Chattogram	Unmarried	Bachelor	Student	<10000	Medium (5-6)	Urban	Rural	All the time	Monthly	<1 KG	2 types	No	No	No	No	Yes	Yes	No	No	No	Don't know	No	No	Don't know	Don't know	Don't know	Don't know	Yes	Don't know	No	No	Don't know	No	Agree	Agree	Agree	Undecided	Agree	Agree	Agree	Undecided	Agree	Disagree	Agree	Agree
ID 8	18-30	Male	Islam	Chattogram	Unmarried	Bachelor	Student	>30000	Small (<5)	Urban	Urban	All the time	Weekly	<1 KG	2 types	No	No	No	No	No	No	No	No	Yes	Yes	Yes	Yes	Yes	Yes	Yes	No	Yes	No	No	Yes	Yes	Yes	Agree	Agree	Agree	Agree	Disagree	Agree	Agree	Agree	Agree	Agree	Undecided	Undecided
ID 9	18-30	Female	Islam	Chattogram	Married	Bachelor	Housewife	>30000	Large (>6)	Urban	Semi-urban	All the time	Daily	1-5 KG	5 types	No	No	Yes	No	Yes	Yes	No	Yes	No	Yes	Yes	Yes	Yes	Yes	No	Yes	Yes	Yes	Yes	No	Yes	No	Agree	Agree	Agree	Agree	Agree	Agree	Disagree	Agree	Agree	Disagree	Disagree	Disagree
ID 10	18-30	Male	Islam	Chattogram	Unmarried	Bachelor	Student	>30000	Medium (5-6)	Urban	Semi-urban	All the time	Weekly	<1 KG	3 types	No	No	No	No	Yes	No	No	No	No	Yes	Yes	No	No	No	No	No	No	No	No	No	Don't know	Don't know	Undecided	Agree	Agree	Undecided	Undecided	Agree	Agree	Agree	Undecided	Agree	Agree	Agree
ID 11	18-30	Male	Islam	Chattogram	Unmarried	Bachelor	Student	>30000	Small (<5)	Urban	Urban	All the time	Weekly	<1 KG	3 types	No	No	No	No	Yes	No	No	No	No	No	Don't know	Yes	Yes	Yes	Don't know	Yes	Don't know	Don't know	No	Yes	Yes	No	Agree	Agree	Agree	Undecided	Agree	Agree	Agree	Agree	Agree	Undecided	Undecided	Undecided
ID 12	18-30	Female	Islam	Chattogram	Unmarried	Bachelor	Student	10000-30000	Medium (5-6)	Urban	Semi-urban	On large vacations	Monthly	<1 KG	3 types	Yes	No	No	Yes	No	No	No	No	No	Don't know	Yes	Yes	Don't know	No	Don't know	Don't know	Don't know	Yes	Yes	Yes	Yes	Yes	Disagree	Agree	Agree	Undecided	Agree	Agree	Agree	Agree	Agree	Agree	Agree	Agree
ID 13	18-30	Female	Islam	Chattogram	Unmarried	Bachelor	Student	>30000	Medium (5-6)	Urban	Urban	All the time	Monthly	1-5 KG	3 types	Yes	No	No	Yes	Yes	Yes	No	No	No	No	Yes	No	No	Yes	No	Yes	Yes	No	Yes	No	No	No	Agree	Agree	Agree	Disagree	Undecided	Agree	Undecided	Agree	Agree	Undecided	Agree	Agree
ID 14	31-50	Female	Islam	Chattogram	Married	Intermediate (11-12)	Housewife	>30000	Small (<5)	Urban	Urban	All the time	Weekly	<1 KG	3 types	No	No	No	No	Yes	No	No	No	No	Yes	Don't know	Yes	Don't know	Yes	Don't know	Don't know	Don't know	No	No	Yes	Yes	No	Agree	Agree	Agree	Undecided	Agree	Agree	Agree	Agree	Agree	Undecided	Undecided	Undecided
ID 15	31-50	Female	Islam	Chattogram	Married	Secondary (6-10)	Housewife	>30000	Small (<5)	Urban	Rural	All the time	Weekly	<1 KG	5 types	Yes	Yes	No	No	Yes	No	No	Yes	No	Don't know	Don't know	Yes	No	No	No	Don't know	Don't know	Don't know	Don't know	Yes	Yes	Don't know	Agree	Agree	Agree	Undecided	Agree	Agree	Undecided	Undecided	Agree	Agree	Undecided	Agree
ID 16	18-30	Male	Islam	Chattogram	Unmarried	Bachelor	Student	>30000	Medium (5-6)	Urban	Urban	All the time	Weekly	<1 KG	3 types	Yes	Yes	Yes	Yes	Yes	Yes	No	No	No	Yes	No	Yes	No	No	Yes	No	Yes	No	Yes	No	No	No	Disagree	Agree	Agree	Disagree	Agree	Disagree	Agree	Disagree	Agree	Disagree	Agree	Agree
ID 17	18-30	Female	Islam	Chattogram	Unmarried	Higher education (above bachelor)	Student	>30000	Small (<5)	Urban	Rural	All the time	Weekly	<1 KG	5 types	Yes	Yes	No	No	Yes	No	No	Yes	No	Don't know	Don't know	Yes	No	No	No	No	Don't know	Don't know	Don't know	Yes	Yes	Don't know	Agree	Agree	Agree	Undecided	Agree	Agree	Undecided	Undecided	Agree	Agree	Agree	Agree
ID 18	18-30	Male	Islam	Chattogram	Unmarried	Bachelor	Student	10000-30000	Small (<5)	Urban	Urban	On large vacations	Don't consume	No dried fish bought	Did not consume	No	No	No	No	Yes	Yes	Yes	No	No	Don't know	Yes	Yes	Yes	Yes	No	No	No	Yes	Yes	Yes	Yes	No	Agree	Agree	Agree	Disagree	Disagree	Agree	Agree	Agree	Agree	Disagree	Agree	Agree
ID 19	18-30	Male	Islam	Chattogram	Unmarried	Higher education (above bachelor)	Unemployed	<10000	Small (<5)	Rural	Rural	Rarely	Yearly	No dried fish bought	Did not consume	No	No	No	No	Yes	No	No	No	No	Don't know	Don't know	Don't know	Don't know	Don't know	Don't know	Don't know	Don't know	Don't know	Don't know	Don't know	Don't know	Don't know	Disagree	Agree	Agree	Disagree	Undecided	Agree	Undecided	Undecided	Agree	Undecided	Agree	Agree
ID 20	31-50	Male	Islam	Chattogram	Married	Bachelor	Non-govt. employee	>30000	Small (<5)	Urban	Rural	All the time	Weekly	<1 KG	5 types	Yes	No	No	No	Yes	No	No	Yes	No	Don't know	Don't know	Yes	No	No	Don't know	No	Don't know	Don't know	Don't know	Yes	Yes	Don't know	Agree	Agree	Agree	Disagree	Agree	Agree	Undecided	Agree	Agree	Undecided	Agree	Agree
ID 21	18-30	Female	Islam	Chattogram	Unmarried	Bachelor	Student	<10000	Small (<5)	Urban	Semi-urban	All the time	Don't consume	No dried fish bought	Did not consume	No	No	No	No	Yes	No	No	No	No	Don't know	Don't know	Yes	No	No	No	Yes	Yes	Yes	Yes	Don't know	Don't know	Don't know	Agree	Agree	Agree	Undecided	Agree	Agree	Agree	Agree	Agree	Undecided	Agree	Agree
ID 22	18-30	Male	Islam	Chattogram	Unmarried	Bachelor	Student	<10000	Medium (5-6)	Urban	Urban	On large vacations	Monthly	<1 KG	2 types	No	No	No	No	No	No	No	No	No	Yes	Don't know	Don't know	Don't know	Don't know	Don't know	Don't know	Don't know	Don't know	Don't know	No	Yes	No	Agree	Agree	Agree	Undecided	Agree	Agree	Agree	Undecided	Agree	Undecided	Agree	Agree
ID 23	18-30	Female	Islam	Chattogram	Unmarried	Bachelor	Student	10000-30000	Medium (5-6)	Semi-urban	Semi-urban	All the time	Don't consume	>5 KG	2 types	No	No	No	No	Yes	Yes	No	No	No	Don't know	Yes	No	No	No	No	No	No	No	Don't know	Don't know	Don't know	Don't know	Undecided	Agree	Agree	Disagree	Agree	Agree	Agree	Disagree	Agree	Agree	Agree	Disagree
ID 24	18-30	Female	Islam	Chattogram	Unmarried	Bachelor	Student	10000-30000	Medium (5-6)	Urban	Urban	All the time	Don't consume	No dried fish bought	Did not consume	No	No	No	No	No	No	No	No	No	Don't know	Don't know	No	Don't know	No	No	Don't know	No	Don't know	Don't know	No	No	No	Agree	Agree	Undecided	Undecided	Undecided	Agree	Undecided	Undecided	Undecided	Undecided	Undecided	Agree
ID 25	18-30	Female	Islam	Chattogram	Unmarried	Bachelor	Student	>30000	Medium (5-6)	Urban	Rural	On large vacations	Every 3 months	No dried fish bought	Did not consume	No	No	No	No	No	No	No	Yes	No	Don't know	No	No	Don't know	Yes	Yes	Yes	Yes	No	Yes	No	Yes	No	Agree	Agree	Agree	Disagree	Disagree	Agree	Agree	Agree	Agree	Disagree	Disagree	Agree
ID 26	18-30	Female	Hinduism	Chattogram	Unmarried	Bachelor	Student	10000-30000	Medium (5-6)	Urban	Urban	All the time	Every 3 months	No dried fish bought	Did not consume	No	No	No	No	Yes	No	No	No	No	Don't know	Don't know	Yes	Don't know	Don't know	Don't know	Don't know	Don't know	No	Don't know	Don't know	Yes	Don't know	Agree	Agree	Agree	Undecided	Undecided	Agree	Agree	Agree	Agree	Undecided	Agree	Agree
ID 27	18-30	Female	Hinduism	Chattogram	Married	Intermediate (11-12)	Student	10000-30000	Small (<5)	Urban	Semi-urban	On large vacations	Don't consume	No dried fish bought	Did not consume	Yes	Yes	No	No	Yes	No	No	No	No	No	No	No	Yes	Yes	No	No	Yes	Yes	Yes	No	Yes	No	Agree	Agree	Agree	Agree	Agree	Agree	Agree	Agree	Agree	Disagree	Agree	Disagree
ID 28	18-30	Male	Islam	Chattogram	Unmarried	Intermediate (11-12)	Student	<10000	Medium (5-6)	Rural	Rural	All the time	Monthly	No dried fish bought	1 type	No	Yes	No	No	No	No	No	No	Yes	No	Yes	No	No	Yes	Don't know	Don't know	Yes	No	Don't know	Yes	Don't know	Don't know	Agree	Agree	Agree	Undecided	Agree	Agree	Agree	Agree	Agree	Undecided	Undecided	Agree
ID 29	18-30	Male	Islam	Chattogram	Unmarried	Bachelor	Student	10000-30000	Medium (5-6)	Urban	Rural	All the time	Don't consume	No dried fish bought	Did not consume	No	No	No	No	Yes	No	No	No	No	Don't know	Don't know	Don't know	Don't know	Don't know	Don't know	Don't know	Don't know	Don't know	Don't know	Don't know	Don't know	Don't know	Undecided	Agree	Undecided	Undecided	Undecided	Agree	Undecided	Undecided	Agree	Undecided	Agree	Agree
ID 30	18-30	Male	Islam	Chattogram	Unmarried	Higher education (above bachelor)	Businessman	>30000	Medium (5-6)	Urban	Urban	All the time	Weekly	1-5 KG	3 types	No	No	No	No	Yes	Yes	No	No	No	Yes	Yes	Yes	Yes	Yes	Yes	Yes	Yes	Yes	Yes	Yes	Yes	Yes	Agree	Agree	Agree	Disagree	Agree	Agree	Agree	Agree	Agree	Disagree	Agree	Agree
ID 31	18-30	Female	Islam	Chattogram	Unmarried	Bachelor	Student	10000-30000	Medium (5-6)	Urban	Rural	All the time	Monthly	1-5 KG	Did not consume	No	No	No	No	Yes	No	No	No	No	Don't know	No	Yes	Yes	Yes	Yes	Yes	Yes	No	Yes	No	Yes	No	Disagree	Agree	Agree	Undecided	Undecided	Agree	Agree	Undecided	Agree	Disagree	Undecided	Agree
ID 32	18-30	Female	Hinduism	Chattogram	Unmarried	Intermediate (11-12)	Student	>30000	Medium (5-6)	Urban	Urban	All the time	Don't consume	<1 KG	1 type	No	No	No	No	No	Yes	No	Yes	No	Don't know	Yes	Yes	No	No	No	No	No	Yes	No	Yes	Yes	Yes	Agree	Agree	Agree	Disagree	Agree	Agree	Agree	Agree	Agree	Agree	Agree	Agree
ID 33	18-30	Male	Hinduism	Chattogram	Unmarried	Bachelor	Student	>30000	Small (<5)	Urban	Urban	All the time	Every 3 months	No dried fish bought	Did not consume	No	No	No	No	No	No	No	No	No	Don't know	No	Yes	Yes	Yes	No	Yes	Yes	No	Yes	No	No	No	Agree	Agree	Agree	Undecided	Undecided	Agree	Undecided	Undecided	Undecided	Undecided	Agree	Agree
ID 34	18-30	Male	Islam	Chattogram	Unmarried	Intermediate (11-12)	Student	>30000	Medium (5-6)	Urban	Urban	All the time	Weekly	<1 KG	2 types	No	No	No	No	Yes	No	No	No	No	Yes	Yes	Don't know	Don't know	Don't know	Don't know	Don't know	Don't know	Don't know	Don't know	Yes	Yes	No	Agree	Agree	Agree	Disagree	Agree	Agree	Agree	Agree	Agree	Undecided	Undecided	Undecided
ID 35	18-30	Female	Islam	Chattogram	Unmarried	Intermediate (11-12)	Student	<10000	Small (<5)	Urban	Semi-urban	All the time	Monthly	No dried fish bought	3 types	No	Yes	Yes	No	Yes	Yes	Yes	No	No	Don't know	Yes	Yes	No	No	No	No	Yes	No	No	Yes	No	No	Agree	Agree	Agree	Undecided	Undecided	Agree	Agree	Agree	Agree	Agree	Agree	Agree
ID 36	18-30	Female	Islam	Chattogram	Unmarried	Bachelor	Student	10000-30000	Medium (5-6)	Urban	Urban	All the time	Daily	<1 KG	3 types	No	No	No	No	Yes	No	No	No	No	Don't know	Yes	Yes	No	No	No	No	Yes	Don't know	Don't know	Yes	Don't know	Don't know	Agree	Agree	Agree	Undecided	Undecided	Agree	Agree	Agree	Agree	Undecided	Agree	Agree
ID 37	18-30	Female	Islam	Chattogram	Unmarried	Higher education (above bachelor)	Unemployed	>30000	Medium (5-6)	Urban	Rural	On large vacations	Weekly	No dried fish bought	2 types	No	No	No	Yes	Yes	Yes	No	No	No	No	No	Yes	No	No	No	No	No	No	Yes	Yes	Yes	Yes	Agree	Agree	Agree	Agree	Undecided	Agree	Agree	Agree	Agree	Disagree	Agree	Agree
ID 38	18-30	Male	Islam	Chattogram	Unmarried	Intermediate (11-12)	Student	<10000	Large (>6)	Rural	Rural	All the time	Weekly	No dried fish bought	1 type	No	No	No	No	Yes	No	No	No	No	No	No	No	No	No	No	Yes	Yes	No	No	No	Yes	No	Agree	Agree	Agree	Agree	Agree	Agree	Disagree	Undecided	Disagree	Agree	Agree	Agree
ID 39	18-30	Female	Hinduism	Chattogram	Unmarried	Higher education (above bachelor)	Student	10000-30000	Small (<5)	Urban	Urban	All the time	Don't consume	<1 KG	1 type	No	No	No	No	No	No	No	No	No	No	No	Yes	Yes	Yes	Yes	Yes	Yes	Yes	Yes	Yes	Yes	No	Agree	Agree	Agree	Agree	Agree	Agree	Agree	Agree	Agree	Disagree	Agree	Agree
ID 40	51-65	Male	Islam	Chattogram	Married	Bachelor	Non-govt. employee	10000-30000	Small (<5)	Urban	Urban	In the weekend	Monthly	<1 KG	2 types	No	No	No	No	Yes	No	No	No	No	Yes	Yes	Don't know	No	No	Don't know	Don't know	Yes	No	No	Yes	No	No	Undecided	Agree	Agree	Undecided	Agree	Agree	Agree	Agree	Agree	Agree	Agree	Agree
ID 41	31-50	Male	Islam	Chattogram	Married	Bachelor	Businessman	>30000	Medium (5-6)	Urban	Urban	All the time	Weekly	<1 KG	2 types	No	No	No	No	Yes	No	No	No	No	Yes	Yes	Yes	Don't know	Don't know	Don't know	Don't know	Don't know	Don't know	Don't know	Yes	Yes	Yes	Agree	Agree	Agree	Undecided	Agree	Agree	Agree	Agree	Agree	Undecided	Undecided	Undecided
ID 42	18-30	Female	Islam	Chattogram	Unmarried	Higher education (above bachelor)	Student	10000-30000	Medium (5-6)	Urban	Rural	All the time	Every 3 months	No dried fish bought	1 type	No	No	No	No	No	No	No	No	No	Yes	No	No	No	No	No	No	No	No	Yes	No	No	No	Agree	Agree	Disagree	Disagree	Undecided	Agree	Agree	Agree	Agree	Disagree	Agree	Agree
ID 43	18-30	Female	Islam	Chattogram	Unmarried	Bachelor	Student	>30000	Medium (5-6)	Urban	Urban	All the time	Yearly	No dried fish bought	Did not consume	No	Yes	No	No	Yes	Yes	No	No	No	No	No	Don't know	Yes	Don't know	Yes	Yes	Yes	Don't know	Yes	No	No	No	Disagree	Agree	Agree	Disagree	Agree	Agree	Agree	Undecided	Undecided	Disagree	Agree	Agree
ID 44	31-50	Female	Islam	Chattogram	Married	Bachelor	Housewife	>30000	Medium (5-6)	Urban	Urban	All the time	Weekly	<1 KG	2 types	No	No	No	No	Yes	No	No	No	No	Yes	Yes	Yes	Don't know	Don't know	Don't know	Don't know	Don't know	Don't know	Don't know	Yes	Yes	Yes	Agree	Agree	Agree	Disagree	Agree	Agree	Agree	Agree	Agree	Undecided	Undecided	Undecided
ID 45	18-30	Female	Islam	Chattogram	Unmarried	Bachelor	Student	<10000	Small (<5)	Urban	Urban	All the time	Weekly	1-5 KG	5 types	No	Yes	Yes	No	Yes	No	No	No	No	Don't know	No	No	Don't know	Don't know	Yes	No	Yes	No	Yes	Yes	Yes	No	Agree	Agree	Agree	Disagree	Agree	Agree	Agree	Agree	Agree	Disagree	Agree	Agree
ID 46	18-30	Female	Islam	Chattogram	Unmarried	Bachelor	Student	10000-30000	Small (<5)	Urban	Rural	All the time	Monthly	<1 KG	3 types	No	No	No	No	Yes	Yes	No	No	No	Don't know	Don't know	No	Don't know	Don't know	No	Don't know	No	No	No	No	No	Don't know	Agree	Agree	Agree	Undecided	Undecided	Agree	Agree	Undecided	Undecided	Undecided	Agree	Agree
ID 47	18-30	Female	Islam	Chattogram	Unmarried	Intermediate (11-12)	Others	<10000	Small (<5)	Urban	Urban	All the time	Weekly	<1 KG	4 types	No	No	No	No	Yes	No	No	No	No	Don't know	Yes	No	No	No	Don't know	Don't know	Don't know	No	Don't know	No	No	Don't know	Agree	Agree	Agree	Undecided	Undecided	Agree	Undecided	Agree	Agree	Undecided	Undecided	Undecided
ID 48	18-30	Male	Islam	Chattogram	Unmarried	Intermediate (11-12)	Student	<10000	Medium (5-6)	Urban	Urban	All the time	Every 3 months	1-5 KG	3 types	No	No	Yes	No	Yes	No	No	Yes	No	Yes	Yes	Yes	No	No	No	No	No	No	Yes	Yes	Yes	No	Agree	Agree	Agree	Disagree	Disagree	Agree	Agree	Agree	Agree	Undecided	Agree	Agree
ID 49	18-30	Female	Hinduism	Chattogram	Unmarried	Bachelor	Student	>30000	Medium (5-6)	Urban	Urban	All the time	Monthly	1-5 KG	3 types	No	No	Yes	No	Yes	Yes	No	No	No	Don't know	No	No	Yes	Yes	No	Yes	Yes	No	Yes	No	No	No	Agree	Agree	Agree	Agree	Agree	Agree	Agree	Agree	Agree	Disagree	Agree	Agree
ID 50	18-30	Female	Buddhism	Chattogram	Unmarried	Intermediate (11-12)	Student	>30000	Small (<5)	Urban	Rural	All the time	Daily	<1 KG	2 types	Yes	Yes	No	No	No	Yes	No	No	No	Don't know	Yes	No	Yes	Yes	No	No	Yes	Yes	Yes	No	Yes	No	Agree	Agree	Agree	Disagree	Undecided	Agree	Agree	Agree	Agree	Disagree	Agree	Agree
ID 51	18-30	Male	Islam	Chattogram	Unmarried	Bachelor	Student	<10000	Small (<5)	Urban	Urban	All the time	Monthly	<1 KG	2 types	No	Yes	No	No	Yes	No	No	No	No	Don't know	Don't know	Yes	Don't know	Don't know	Don't know	Don't know	Don't know	Don't know	Yes	No	Don't know	Don't know	Agree	Agree	Agree	Agree	Undecided	Agree	Agree	Agree	Agree	Undecided	Agree	Agree
ID 52	18-30	Male	Islam	Chattogram	Unmarried	Intermediate (11-12)	Student	<10000	Medium (5-6)	Urban	Rural	All the time	Every 3 months	No dried fish bought	Did not consume	No	No	No	No	Yes	No	No	No	Yes	Don't know	Don't know	Yes	No	No	No	No	No	No	No	No	No	No	Agree	Agree	Agree	Agree	Agree	Agree	Agree	Agree	Agree	Undecided	Agree	Agree
ID 53	51-65	Female	Islam	Chattogram	Married	Intermediate (11-12)	Housewife	>30000	Large (>6)	Urban	Semi-urban	All the time	Weekly	1-5 KG	3 types	Yes	No	No	No	Yes	No	No	No	No	Yes	Don't know	No	No	No	Don't know	Yes	Yes	No	Don't know	Yes	Yes	No	Disagree	Undecided	Undecided	Disagree	Undecided	Agree	Agree	Agree	Agree	Agree	Disagree	Undecided
ID 54	51-65	Male	Islam	Chattogram	Married	Higher education (above bachelor)	Businessman	10000-30000	Small (<5)	Urban	Rural	All the time	Monthly	<1 KG	3 types	No	No	No	No	Yes	Yes	No	No	No	Don't know	No	Yes	Don't know	Don't know	No	No	No	Don't know	No	No	Don't know	No	Agree	Agree	Agree	Undecided	Undecided	Agree	Agree	Undecided	Undecided	Undecided	Agree	Agree
ID 55	18-30	Female	Hinduism	Chattogram	Unmarried	Bachelor	Student	10000-30000	Small (<5)	Urban	Semi-urban	On large vacations	Every 3 months	No dried fish bought	More than 5 types	No	Yes	No	No	Yes	Yes	No	No	No	Yes	No	Yes	No	No	No	No	No	No	No	Don't know	Yes	Don't know	Agree	Agree	Agree	Disagree	Undecided	Agree	Agree	Agree	Agree	Undecided	Agree	Agree
ID 56	18-30	Male	Hinduism	Chattogram	Unmarried	Bachelor	Non-govt. employee	10000-30000	Small (<5)	Urban	Rural	All the time	Monthly	1-5 KG	3 types	No	No	No	No	Yes	No	No	No	No	Yes	Yes	Yes	Yes	Yes	Yes	Yes	Yes	No	Yes	Yes	Yes	No	Agree	Agree	Agree	Undecided	Undecided	Agree	Agree	Agree	Undecided	Undecided	Agree	Agree
ID 57	51-65	Female	Islam	Chattogram	Married	Higher education (above bachelor)	Housewife	10000-30000	Small (<5)	Urban	Rural	All the time	Monthly	<1 KG	3 types	No	No	No	No	Yes	Yes	No	No	No	Don't know	No	Yes	Don't know	Don't know	Don't know	Don't know	No	No	No	No	No	No	Agree	Agree	Agree	Disagree	Undecided	Agree	Agree	Undecided	Undecided	Undecided	Agree	Agree
ID 58	31-50	Male	Islam	Chattogram	Married	Intermediate (11-12)	Businessman	10000-30000	Small (<5)	Urban	Semi-urban	All the time	Monthly	<1 KG	2 types	Yes	No	No	No	Yes	No	No	No	No	Don't know	Don't know	No	No	No	No	Don't know	Yes	Don't know	No	Yes	Yes	No	Agree	Undecided	Agree	Disagree	Agree	Agree	Agree	Undecided	Undecided	Agree	Agree	Agree
ID 59	18-30	Male	Islam	Chattogram	Unmarried	Bachelor	Student	10000-30000	Small (<5)	Urban	Rural	All the time	Monthly	<1 KG	3 types	No	No	No	No	Yes	Yes	No	No	No	Don't know	No	Yes	Don't know	Don't know	No	Don't know	No	No	No	No	No	Don't know	Agree	Agree	Agree	Disagree	Undecided	Agree	Agree	Undecided	Undecided	Undecided	Agree	Agree
ID 60	31-50	Female	Islam	Chattogram	Married	Intermediate (11-12)	Housewife	>30000	Small (<5)	Urban	Rural	All the time	Weekly	1-5 KG	3 types	No	No	No	No	No	No	No	No	No	Yes	Yes	No	No	Don't know	Don't know	Don't know	Yes	Yes	No	Yes	Yes	Don't know	Agree	Undecided	Agree	Disagree	Agree	Agree	Agree	Agree	Disagree	Agree	Agree	Agree
ID 61	18-30	Female	Islam	Chattogram	Unmarried	Bachelor	Student	10000-30000	Large (>6)	Urban	Urban	All the time	Weekly	1-5 KG	3 types	No	Yes	No	No	Yes	No	No	Yes	No	No	Yes	Yes	No	No	No	No	Yes	Yes	Yes	Yes	Yes	No	Agree	Agree	Agree	Agree	Disagree	Agree	Disagree	Agree	Agree	Disagree	Agree	Agree
ID 62	18-30	Female	Islam	Chattogram	Unmarried	Bachelor	Student	<10000	Small (<5)	Urban	Rural	In the weekend	Every 3 months	No dried fish bought	Did not consume	No	No	Yes	No	Yes	No	No	Yes	No	Don't know	No	No	Yes	Yes	No	Yes	Yes	Yes	Yes	No	Yes	No	Agree	Agree	Agree	Agree	Agree	Undecided	Agree	Agree	Undecided	Disagree	Agree	Agree
ID 63	18-30	Male	Islam	Chattogram	Unmarried	Bachelor	Student	<10000	Small (<5)	Urban	Urban	All the time	Yearly	No dried fish bought	1 type	No	Yes	No	No	Yes	No	No	No	No	Don't know	Yes	Yes	Yes	Yes	No	Yes	Yes	Yes	Yes	Yes	No	No	Agree	Agree	Agree	Undecided	Undecided	Agree	Agree	Agree	Undecided	Disagree	Agree	Agree
ID 64	51-65	Male	Islam	Chattogram	Married	Higher education (above bachelor)	Non-govt. employee	10000-30000	Medium (5-6)	Urban	Urban	All the time	Monthly	1-5 KG	3 types	No	No	No	No	Yes	Yes	No	No	No	Don't know	No	Yes	Don't know	Don't know	Don't know	Don't know	Don't know	No	No	Don't know	Don't know	No	Agree	Agree	Agree	Undecided	Agree	Agree	Agree	Undecided	Undecided	Undecided	Agree	Agree
ID 65	18-30	Female	Hinduism	Chattogram	Unmarried	Intermediate (11-12)	Student	>30000	Small (<5)	Urban	Rural	All the time	Weekly	<1 KG	4 types	No	No	No	Yes	Yes	Yes	No	No	No	Don't know	Don't know	Yes	Yes	Don't know	Don't know	Don't know	Yes	Yes	Yes	Yes	Yes	No	Agree	Agree	Agree	Undecided	Agree	Agree	Undecided	Agree	Agree	Undecided	Agree	Agree
ID 66	18-30	Female	Islam	Chattogram	Unmarried	Bachelor	Student	10000-30000	Small (<5)	Urban	Rural	All the time	Don't consume	1-5 KG	Did not consume	No	No	No	Yes	Yes	No	No	No	No	Yes	Yes	Yes	Yes	Yes	Don't know	Don't know	Don't know	Yes	Yes	Yes	Yes	Yes	Agree	Agree	Agree	Agree	Agree	Agree	Agree	Agree	Agree	Undecided	Agree	Agree
ID 67	31-50	Male	Hinduism	Chattogram	Married	Higher education (above bachelor)	Non-govt. employee	>30000	Medium (5-6)	Urban	Semi-urban	All the time	Weekly	<1 KG	4 types	No	No	No	No	Yes	No	No	No	No	Yes	Yes	Yes	Yes	Yes	Yes	Yes	Yes	No	Yes	No	Yes	Yes	Agree	Agree	Agree	Agree	Agree	Agree	Agree	Agree	Agree	Disagree	Agree	Undecided
ID 68	31-50	Female	Islam	Chattogram	Married	Higher education (above bachelor)	Housewife	10000-30000	Medium (5-6)	Urban	Urban	All the time	Monthly	1-5 KG	3 types	No	No	No	No	Yes	No	No	No	No	Don't know	No	Yes	Don't know	Don't know	Don't know	No	Don't know	No	Don't know	Don't know	Don't know	Don't know	Agree	Agree	Agree	Disagree	Agree	Agree	Agree	Undecided	Undecided	Undecided	Agree	Agree
ID 69	31-50	Male	Hinduism	Dhaka	Married	Higher education (above bachelor)	Non-govt. employee	10000-30000	Small (<5)	Urban	Rural	All the time	Weekly	1-5 KG	3 types	No	No	No	No	Yes	No	No	No	Yes	Don't know	No	Yes	Yes	Yes	Don't know	Yes	Don't know	Yes	Don't know	No	Yes	No	Agree	Agree	Agree	Undecided	Undecided	Agree	Agree	Agree	Undecided	Undecided	Agree	Agree
ID 70	18-30	Male	Islam	Chattogram	Unmarried	Intermediate (11-12)	Student	<10000	Medium (5-6)	Urban	Rural	All the time	Every 3 months	<1 KG	3 types	No	No	No	No	Yes	No	No	No	No	Don't know	Yes	Yes	No	No	No	No	Yes	Yes	No	Yes	Yes	No	Agree	Agree	Agree	Disagree	Agree	Agree	Agree	Agree	Agree	Agree	Agree	Agree
ID 71	18-30	Male	Islam	Dhaka	Unmarried	Bachelor	Student	>30000	Medium (5-6)	Urban	Urban	All the time	Monthly	<1 KG	2 types	No	No	No	No	No	No	No	Yes	No	No	Yes	No	No	No	No	No	No	No	No	No	No	No	Agree	Agree	Agree	Undecided	Undecided	Agree	Agree	Agree	Agree	Undecided	Agree	Agree
ID 72	18-30	Male	Islam	Chattogram	Unmarried	Bachelor	Student	>30000	Small (<5)	Urban	Rural	All the time	Weekly	<1 KG	2 types	Yes	Yes	No	No	Yes	No	No	No	No	Yes	Yes	Yes	Yes	Yes	No	No	Yes	No	Yes	Yes	Yes	No	Agree	Agree	Agree	Disagree	Agree	Agree	Agree	Undecided	Agree	Agree	Agree	Agree
ID 73	51-65	Male	Islam	Dhaka	Married	Bachelor	Unemployed	>30000	Medium (5-6)	Urban	Urban	All the time	Monthly	1-5 KG	2 types	No	No	No	No	No	No	No	No	No	No	Yes	Yes	No	No	No	No	No	No	Yes	Yes	Yes	Yes	Agree	Agree	Agree	Undecided	Agree	Agree	Agree	Agree	Agree	Undecided	Agree	Agree
ID 74	18-30	Male	Hinduism	Dhaka	Unmarried	Bachelor	Student	10000-30000	Small (<5)	Urban	Urban	All the time	Weekly	<1 KG	4 types	No	No	No	No	Yes	No	No	No	No	No	Yes	Yes	Yes	Don't know	Don't know	Don't know	Yes	No	Yes	Yes	Yes	Yes	Agree	Agree	Agree	Agree	Agree	Agree	Agree	Agree	Agree	Agree	Agree	Agree
ID 75	18-30	Male	Islam	Chattogram	Unmarried	Intermediate (11-12)	Student	>30000	Small (<5)	Urban	Urban	All the time	Monthly	<1 KG	2 types	No	No	No	Yes	Yes	No	No	No	No	No	No	Yes	No	No	Yes	Yes	Yes	Yes	No	Yes	Yes	Yes	Agree	Agree	Agree	Disagree	Agree	Agree	Agree	Agree	Agree	Undecided	Agree	Agree
ID 76	18-30	Male	Islam	Chattogram	Unmarried	Intermediate (11-12)	Student	<10000	Small (<5)	Urban	Semi-urban	All the time	Monthly	<1 KG	1 type	Yes	No	No	Yes	No	Yes	No	No	No	Don't know	Yes	Yes	Yes	Yes	Yes	Yes	Yes	Yes	Yes	No	No	Don't know	Agree	Agree	Agree	Agree	Agree	Agree	Agree	Agree	Agree	Undecided	Agree	Agree
ID 77	18-30	Male	Hinduism	Chattogram	Unmarried	Intermediate (11-12)	Student	10000-30000	Small (<5)	Urban	Rural	All the time	Monthly	<1 KG	2 types	Yes	Yes	No	No	Yes	No	Yes	No	No	Don't know	No	No	No	Don't know	Don't know	Don't know	Don't know	Yes	Yes	No	No	No	Disagree	Agree	Agree	Undecided	Undecided	Agree	Agree	Agree	Agree	Disagree	Agree	Agree
ID 78	18-30	Male	Hinduism	Chattogram	Unmarried	Bachelor	Student	10000-30000	Small (<5)	Urban	Rural	On large vacations	Weekly	<1 KG	3 types	No	Yes	No	No	Yes	Yes	No	No	Yes	No	Yes	Yes	Yes	Yes	Yes	No	Yes	Don't know	No	Yes	Yes	No	Agree	Agree	Disagree	Disagree	Undecided	Agree	Agree	Agree	Agree	Agree	Agree	Agree
ID 79	18-30	Male	Islam	Chattogram	Unmarried	Bachelor	Student	10000-30000	Medium (5-6)	Rural	Rural	On large vacations	Every 3 months	No dried fish bought	Did not consume	No	No	No	No	Yes	No	No	No	No	No	Yes	No	No	No	No	No	No	No	No	No	No	No	Agree	Agree	Agree	Disagree	Agree	Agree	Agree	Agree	Agree	Agree	Agree	Agree
ID 80	18-30	Male	Islam	Chattogram	Unmarried	Intermediate (11-12)	Student	<10000	Small (<5)	Urban	Rural	All the time	Monthly	<1 KG	2 types	No	No	No	No	No	No	No	No	No	Don't know	Don't know	No	No	No	No	No	No	Don't know	No	No	No	No	Agree	Agree	Agree	Agree	Agree	Agree	Agree	Agree	Agree	Agree	Agree	Agree
ID 81	31-50	Female	Hinduism	Dhaka	Married	Intermediate (11-12)	Housewife	10000-30000	Small (<5)	Urban	Urban	All the time	Weekly	<1 KG	4 types	No	No	No	No	No	No	No	No	No	No	Yes	Yes	Yes	Don't know	Don't know	Don't know	Yes	No	Yes	Yes	Yes	Don't know	Agree	Agree	Agree	Agree	Agree	Agree	Agree	Agree	Agree	Agree	Agree	Agree
ID 82	31-50	Female	Islam	Chattogram	Widowed	Intermediate (11-12)	Housewife	<10000	Small (<5)	Urban	Rural	All the time	Weekly	<1 KG	2 types	No	No	No	No	Yes	No	No	Yes	No	Yes	Don't know	Don't know	Don't know	Don't know	Don't know	Don't know	Don't know	Yes	No	Yes	Yes	Don't know	Undecided	Agree	Agree	Undecided	Undecided	Agree	Undecided	Agree	Undecided	Agree	Undecided	Agree
ID 83	18-30	Male	Islam	Chattogram	Unmarried	Bachelor	Student	10000-30000	Small (<5)	Urban	Urban	All the time	Yearly	<1 KG	1 type	No	Yes	No	No	Yes	Yes	No	No	Yes	No	No	Yes	Yes	Yes	Yes	Yes	Yes	Yes	Yes	Yes	Yes	Yes	Agree	Agree	Undecided	Agree	Agree	Agree	Agree	Agree	Agree	Agree	Agree	Agree
ID 84	51-65	Female	Islam	Dhaka	Married	Bachelor	Housewife	>30000	Medium (5-6)	Urban	Urban	All the time	Every 3 months	1-5 KG	2 types	No	No	No	No	No	No	No	No	No	No	Yes	Yes	No	No	No	No	No	No	No	No	No	No	Agree	Agree	Agree	Undecided	Undecided	Agree	Agree	Agree	Agree	Agree	Agree	Agree
ID 85	31-50	Male	Islam	Dhaka	Married	Bachelor	Govt. employee	>30000	Medium (5-6)	Urban	Urban	All the time	Every 3 months	1-5 KG	2 types	No	No	No	No	No	No	No	No	No	No	Yes	No	No	No	No	No	No	No	No	No	No	No	Agree	Agree	Agree	Agree	Agree	Agree	Agree	Agree	Agree	Undecided	Agree	Agree
ID 86	31-50	Female	Islam	Chattogram	Married	Bachelor	Housewife	<10000	Small (<5)	Urban	Rural	All the time	Daily	No dried fish bought	2 types	No	No	Yes	No	Yes	Yes	No	No	No	Yes	No	Yes	Yes	Yes	Yes	Yes	Yes	No	Yes	Yes	Yes	No	Agree	Agree	Agree	Agree	Agree	Agree	Undecided	Agree	Agree	Disagree	Agree	Agree
ID 87	18-30	Male	Islam	Mymensingh	Unmarried	Bachelor	Student	<10000	Small (<5)	Urban	Rural	On large vacations	Weekly	No dried fish bought	Did not consume	Yes	No	No	No	Yes	Yes	No	No	No	Yes	No	Yes	Don't know	Don't know	Don't know	Don't know	No	Don't know	Don't know	No	Yes	No	Agree	Agree	Undecided	Undecided	Undecided	Agree	Agree	Agree	Agree	Undecided	Agree	Agree
ID 88	31-50	Female	Hinduism	Dhaka	Married	Higher education (above bachelor)	Non-govt. employee	>30000	Small (<5)	Urban	Urban	All the time	Monthly	No dried fish bought	2 types	Yes	No	No	No	No	No	No	No	No	Yes	No	No	No	No	No	No	Yes	Yes	Yes	No	Yes	No	Disagree	Agree	Agree	Disagree	Disagree	Agree	Undecided	Agree	Agree	Undecided	Agree	Agree
ID 89	18-30	Female	Islam	Chattogram	Married	Bachelor	Housewife	<10000	Small (<5)	Urban	Urban	All the time	Monthly	<1 KG	3 types	Yes	Yes	No	No	Yes	Yes	Yes	Yes	No	Don't know	Don't know	No	No	Yes	Don't know	Don't know	Don't know	Yes	No	Yes	Yes	Don't know	Agree	Agree	Agree	Undecided	Agree	Agree	Agree	Agree	Agree	Disagree	Agree	Agree
ID 90	18-30	Male	Islam	Chattogram	Unmarried	Bachelor	Student	<10000	Medium (5-6)	Semi-urban	Rural	On large vacations	Yearly	No dried fish bought	Did not consume	No	No	No	No	Yes	No	No	No	No	No	Don't know	Don't know	Don't know	Don't know	Don't know	Don't know	Yes	Yes	Yes	No	Yes	No	Agree	Agree	Agree	Undecided	Agree	Agree	Undecided	Agree	Agree	Undecided	Agree	Agree
ID 91	31-50	Male	Hinduism	Dhaka	Unmarried	Bachelor	Non-govt. employee	>30000	Medium (5-6)	Urban	Urban	All the time	Monthly	No dried fish bought	1 type	No	No	Yes	Yes	Yes	No	No	No	No	Don't know	Yes	No	Don't know	Don't know	Don't know	Don't know	Don't know	Don't know	Don't know	Don't know	Don't know	Don't know	Agree	Agree	Agree	Undecided	Undecided	Agree	Agree	Agree	Undecided	Undecided	Agree	Agree
ID 92	18-30	Female	Islam	Chattogram	Unmarried	Bachelor	Student	>30000	Small (<5)	Urban	Semi-urban	All the time	Monthly	<1 KG	2 types	Yes	Yes	Yes	No	Yes	No	No	Yes	No	Yes	Yes	Yes	Don't know	Don't know	Don't know	Don't know	Don't know	Yes	Don't know	No	Yes	No	Agree	Agree	Agree	Disagree	Disagree	Agree	Agree	Agree	Disagree	Undecided	Agree	Agree
ID 93	18-30	Female	Hinduism	Dhaka	Unmarried	Higher education (above bachelor)	Student	<10000	Small (<5)	Urban	Rural	On large vacations	Monthly	<1 KG	2 types	No	No	No	No	Yes	No	No	No	No	Don't know	Yes	Don't know	Don't know	Don't know	Don't know	Don't know	Yes	Don't know	Yes	No	Yes	No	Agree	Agree	Agree	Undecided	Agree	Agree	Undecided	Undecided	Agree	Undecided	Agree	Agree
ID 94	18-30	Female	Islam	Dhaka	Unmarried	Bachelor	Student	<10000	Small (<5)	Urban	Urban	Rarely	Every 3 months	<1 KG	3 types	No	No	No	No	No	No	No	No	No	Yes	Yes	Yes	No	No	Don't know	Yes	Yes	Yes	No	Yes	No	Don't know	Agree	Agree	Agree	Agree	Agree	Agree	Agree	Undecided	Undecided	Agree	Agree	Agree
ID 95	18-30	Female	Islam	Chattogram	Unmarried	Bachelor	Student	<10000	Medium (5-6)	Urban	Urban	All the time	Weekly	<1 KG	2 types	No	No	No	No	Yes	No	No	Yes	No	No	Don't know	No	No	Don't know	Don't know	No	Yes	Don't know	No	Don't know	Don't know	Don't know	Agree	Agree	Agree	Undecided	Agree	Agree	Undecided	Agree	Agree	Undecided	Agree	Agree
ID 96	18-30	Female	Hinduism	Dhaka	Married	Higher education (above bachelor)	Govt. employee	>30000	Medium (5-6)	Urban	Urban	All the time	Monthly	No dried fish bought	Did not consume	No	No	No	No	Yes	No	No	No	No	Yes	Yes	Yes	No	No	No	No	No	No	Yes	No	No	No	Agree	Agree	Agree	Agree	Agree	Agree	Agree	Agree	Agree	Agree	Agree	Agree
ID 97	18-30	Male	Islam	Chattogram	Unmarried	Bachelor	Student	>30000	Small (<5)	Urban	Rural	All the time	Weekly	1-5 KG	2 types	No	No	No	No	Yes	Yes	No	No	No	No	No	Yes	No	Yes	No	Yes	Yes	Yes	Yes	Yes	Yes	No	Agree	Agree	Agree	Undecided	Undecided	Agree	Agree	Agree	Agree	Undecided	Agree	Agree
ID 98	31-50	Female	Islam	Dhaka	Married	Intermediate (11-12)	Housewife	>30000	Large (>6)	Urban	Urban	All the time	Weekly	1-5 KG	3 types	No	No	No	No	No	No	No	No	No	Yes	Yes	Don't know	No	No	No	No	No	Don't know	Don't know	No	Don't know	Don't know	Agree	Disagree	Agree	Disagree	Disagree	Agree	Agree	Undecided	Agree	Agree	Agree	Agree
ID 99	31-50	Male	Buddhism	Chattogram	Unmarried	Higher education (above bachelor)	Govt. employee	10000-30000	Medium (5-6)	Rural	Rural	All the time	Weekly	No dried fish bought	Did not consume	No	No	No	No	Yes	No	No	No	No	Don't know	Yes	No	Yes	No	No	No	No	No	Yes	No	Yes	No	Agree	Agree	Agree	Disagree	Undecided	Agree	Agree	Agree	Agree	Disagree	Agree	Agree
ID 100	18-30	Male	Hinduism	Khulna	Unmarried	Bachelor	Student	<10000	Medium (5-6)	Urban	Rural	On large vacations	Don't consume	No dried fish bought	Did not consume	No	No	No	No	No	Yes	No	No	No	Don't know	Yes	No	No	Yes	Yes	Yes	Yes	No	Yes	No	No	No	Agree	Agree	Agree	Disagree	Agree	Agree	Agree	Agree	Agree	Agree	Agree	Agree
ID 101	51-65	Male	Islam	Dhaka	Married	Intermediate (11-12)	Govt. employee	>30000	Small (<5)	Urban	Semi-urban	All the time	Weekly	<1 KG	3 types	No	No	No	No	Yes	No	No	No	No	Yes	Yes	Yes	Yes	No	No	Yes	Yes	No	No	Yes	Yes	No	Undecided	Agree	Disagree	Disagree	Undecided	Agree	Agree	Agree	Disagree	Undecided	Agree	Agree
ID 102	18-30	Male	Islam	Chattogram	Unmarried	Bachelor	Student	10000-30000	Small (<5)	Urban	Urban	All the time	Monthly	<1 KG	2 types	No	No	No	No	Yes	No	No	No	No	No	Don't know	Yes	Don't know	Yes	No	Yes	Yes	No	No	Yes	Yes	No	Agree	Agree	Agree	Agree	Undecided	Agree	Agree	Agree	Agree	Undecided	Agree	Agree
ID 103	18-30	Female	Islam	Chattogram	Unmarried	Bachelor	Student	>30000	Small (<5)	Urban	Rural	All the time	Weekly	<1 KG	2 types	No	No	No	No	Yes	No	No	Yes	No	Don't know	Yes	No	No	Yes	No	Yes	Yes	No	No	No	No	No	Agree	Agree	Agree	Undecided	Undecided	Agree	Agree	Agree	Undecided	Undecided	Agree	Agree
ID 104	18-30	Female	Islam	Khulna	Unmarried	Bachelor	Student	>30000	Small (<5)	Urban	Urban	In the weekend	Don't consume	No dried fish bought	Did not consume	No	No	No	No	No	No	No	No	No	Don't know	Don't know	Yes	No	Don't know	Don't know	Don't know	Don't know	Don't know	Don't know	Don't know	Don't know	Don't know	Agree	Agree	Agree	Undecided	Undecided	Agree	Undecided	Agree	Undecided	Undecided	Agree	Agree
ID 105	18-30	Female	Islam	Chattogram	Unmarried	Bachelor	Student	>30000	Large (>6)	Urban	Urban	In the weekend	Monthly	1-5 KG	3 types	No	No	No	No	Yes	No	No	No	No	Don't know	Yes	Yes	Don't know	No	No	No	No	No	Yes	No	No	No	Agree	Agree	Agree	Undecided	Undecided	Agree	Undecided	Undecided	Agree	Disagree	Disagree	Agree
ID 106	51-65	Female	Islam	Chattogram	Married	Bachelor	Housewife	>30000	Small (<5)	Urban	Rural	All the time	Weekly	<1 KG	4 types	No	No	No	Yes	Yes	No	No	Yes	No	No	Yes	No	No	No	No	No	No	No	Yes	Yes	No	Yes	Agree	Agree	Agree	Undecided	Agree	Agree	Agree	Agree	Agree	Agree	Agree	Agree
ID 107	18-30	Female	Islam	Chattogram	Unmarried	Bachelor	Student	<10000	Large (>6)	Urban	Rural	All the time	Yearly	No dried fish bought	Did not consume	No	Yes	Yes	Yes	Yes	Yes	Yes	Yes	No	Yes	Yes	No	No	No	No	No	Yes	No	Yes	Yes	Yes	No	Agree	Agree	Agree	Undecided	Undecided	Agree	Agree	Agree	Agree	Agree	Agree	Agree
ID 108	18-30	Female	Islam	Khulna	Unmarried	Higher education (above bachelor)	Student	>30000	Medium (5-6)	Urban	Urban	All the time	Don't consume	No dried fish bought	Did not consume	No	No	No	No	No	No	No	No	No	Don't know	Don't know	Don't know	Don't know	Don't know	Don't know	Don't know	Don't know	Don't know	Don't know	Don't know	Don't know	Don't know	Agree	Agree	Agree	Undecided	Undecided	Undecided	Undecided	Undecided	Undecided	Undecided	Undecided	Undecided
ID 109	51-65	Male	Islam	Chattogram	Married	Higher education (above bachelor)	Non-govt. employee	>30000	Small (<5)	Urban	Rural	All the time	Every 3 months	1-5 KG	3 types	No	No	No	No	Yes	No	No	No	No	No	No	Don't know	Don't know	Don't know	Don't know	Don't know	Don't know	No	No	No	No	Don't know	Agree	Agree	Agree	Disagree	Agree	Agree	Agree	Undecided	Undecided	Undecided	Agree	Agree
ID 110	18-30	Female	Islam	Khulna	Unmarried	Bachelor	Student	10000-30000	Large (>6)	Urban	Urban	All the time	Don't consume	No dried fish bought	Did not consume	No	No	No	No	No	No	No	No	No	Don't know	Don't know	Yes	No	Don't know	Don't know	Don't know	Don't know	Don't know	Don't know	Don't know	Yes	No	Agree	Agree	Agree	Disagree	Undecided	Agree	Agree	Undecided	Agree	Undecided	Agree	Agree
ID 111	18-30	Female	Hinduism	Chattogram	Unmarried	Higher education (above bachelor)	Student	10000-30000	Medium (5-6)	Urban	Rural	All the time	Monthly	<1 KG	3 types	Yes	No	No	No	No	No	No	No	No	No	Yes	No	No	No	No	No	No	Don't know	Don't know	Don't know	Don't know	Don't know	Agree	Agree	Agree	Disagree	Agree	Agree	Agree	Agree	Agree	Agree	Agree	Agree
ID 112	31-50	Female	Islam	Chattogram	Married	Higher education (above bachelor)	Housewife	>30000	Small (<5)	Urban	Rural	All the time	Every 3 months	1-5 KG	3 types	No	No	No	No	Yes	No	No	No	No	Don't know	No	No	Don't know	No	Don't know	No	No	No	Don't know	No	No	Don't know	Agree	Agree	Agree	Disagree	Undecided	Agree	Agree	Undecided	Undecided	Undecided	Agree	Agree
ID 113	18-30	Male	Islam	Dhaka	Unmarried	Bachelor	Student	10000-30000	Small (<5)	Urban	Rural	On large vacations	Every 3 months	<1 KG	1 type	No	No	No	No	No	No	No	No	No	Yes	Yes	Yes	No	Yes	No	No	Yes	No	No	Yes	Yes	Yes	Agree	Agree	Agree	Agree	Agree	Agree	Agree	Agree	Agree	Agree	Agree	Agree
ID 114	18-30	Male	Hinduism	Dhaka	Unmarried	Bachelor	Student	10000-30000	Small (<5)	Urban	Rural	On large vacations	Every 3 months	No dried fish bought	1 type	No	No	No	No	Yes	No	No	No	Yes	No	Don't know	Yes	Don't know	Don't know	Don't know	Don't know	Don't know	Don't know	Yes	Yes	Yes	Don't know	Agree	Agree	Agree	Undecided	Agree	Agree	Agree	Agree	Agree	Agree	Agree	Agree
ID 115	18-30	Female	Islam	Chattogram	Unmarried	Bachelor	Student	>30000	Small (<5)	Urban	Rural	All the time	Every 3 months	1-5 KG	3 types	No	No	No	No	Yes	No	No	No	No	Don't know	No	No	Don't know	No	No	Don't know	Don't know	No	No	Don't know	Don't know	Don't know	Agree	Agree	Agree	Disagree	Undecided	Agree	Agree	Undecided	Agree	Undecided	Agree	Agree
ID 116	18-30	Male	Islam	Khulna	Unmarried	Bachelor	Student	<10000	Small (<5)	Semi-urban	Semi-urban	All the time	Yearly	1-5 KG	Did not consume	No	No	No	No	Yes	No	No	Yes	No	Yes	Yes	No	No	No	No	No	No	No	No	No	No	No	Agree	Agree	Agree	Disagree	Agree	Agree	Agree	Agree	Agree	Disagree	Agree	Agree
ID 117	18-30	Male	Buddhism	Chattogram	Unmarried	Intermediate (11-12)	Student	>30000	Small (<5)	Urban	Rural	All the time	Weekly	1-5 KG	More than 5 types	No	No	No	No	Yes	No	No	No	No	Don't know	Yes	Yes	No	No	No	Don't know	No	Yes	No	Yes	Yes	Yes	Agree	Agree	Agree	Disagree	Undecided	Agree	Agree	Agree	Agree	Undecided	Disagree	Agree
ID 118	31-50	Female	Hinduism	Chattogram	Married	Bachelor	Housewife	<10000	Small (<5)	Urban	Urban	All the time	Every 3 months	<1 KG	3 types	Yes	No	No	No	Yes	No	No	Yes	Yes	No	Yes	Yes	Yes	Yes	No	Don't know	No	No	No	Yes	No	No	Agree	Agree	Agree	Disagree	Undecided	Agree	Agree	Agree	Agree	Undecided	Agree	Agree
ID 119	18-30	Male	Hinduism	Chattogram	Unmarried	Bachelor	Student	>30000	Small (<5)	Urban	Urban	All the time	Yearly	No dried fish bought	Did not consume	Yes	No	No	No	Yes	No	No	No	No	No	Don't know	Yes	No	No	No	No	No	No	Yes	No	Yes	No	Agree	Agree	Agree	Undecided	Agree	Agree	Undecided	Undecided	Agree	Disagree	Agree	Agree
ID 120	18-30	Female	Islam	Chattogram	Unmarried	Bachelor	Student	<10000	Medium (5-6)	Urban	Urban	On large vacations	Weekly	<1 KG	1 type	No	No	No	No	Yes	No	No	No	No	Don't know	Don't know	Don't know	Don't know	Don't know	Don't know	Don't know	Don't know	Don't know	Don't know	No	Don't know	Don't know	Disagree	Agree	Undecided	Undecided	Undecided	Agree	Agree	Undecided	Undecided	Disagree	Agree	Agree
ID 121	31-50	Female	Islam	Chattogram	Married	Intermediate (11-12)	Housewife	<10000	Medium (5-6)	Urban	Urban	All the time	Monthly	No dried fish bought	1 type	No	No	Yes	No	Yes	No	No	No	Yes	Don't know	Don't know	Don't know	No	No	No	No	No	No	No	No	No	No	Agree	Agree	Agree	Agree	Agree	Agree	Agree	Agree	Agree	Undecided	Agree	Agree
ID 122	18-30	Male	Islam	Chattogram	Unmarried	Bachelor	Student	10000-30000	Medium (5-6)	Urban	Urban	All the time	Weekly	<1 KG	2 types	No	No	No	No	Yes	Yes	No	No	No	Yes	Yes	Yes	Yes	Yes	No	No	Yes	Yes	Yes	Yes	Yes	Yes	Agree	Agree	Agree	Agree	Agree	Agree	Agree	Agree	Agree	Agree	Agree	Agree
ID 123	18-30	Male	Islam	Chattogram	Unmarried	Bachelor	Student	<10000	Medium (5-6)	Urban	Rural	All the time	Monthly	<1 KG	2 types	No	No	No	No	Yes	No	No	No	No	No	Don't know	Don't know	Don't know	Don't know	Don't know	Don't know	Don't know	Don't know	Yes	Don't know	Don't know	Don't know	Agree	Agree	Agree	Undecided	Agree	Agree	Agree	Agree	Agree	Agree	Agree	Agree
ID 124	18-30	Male	Islam	Chattogram	Unmarried	Secondary (6-10)	Student	<10000	Small (<5)	Urban	Rural	All the time	Don't consume	No dried fish bought	Did not consume	No	No	No	No	No	No	No	No	No	No	Don't know	No	No	No	Yes	Yes	No	No	Don't know	No	No	Don't know	Agree	Agree	Disagree	Agree	Undecided	Agree	Undecided	Agree	Agree	Undecided	Undecided	Agree
ID 125	31-50	Female	Hinduism	Chattogram	Married	Intermediate (11-12)	Housewife	<10000	Small (<5)	Urban	Semi-urban	All the time	Monthly	No dried fish bought	2 types	No	No	No	Yes	Yes	No	No	No	No	Yes	Yes	Yes	Yes	No	No	No	No	No	Yes	Yes	No	No	Agree	Agree	Agree	Disagree	Agree	Agree	Agree	Agree	Agree	Agree	Undecided	Undecided
ID 126	31-50	Female	Islam	Chattogram	Widowed	Secondary (6-10)	Housewife	<10000	Small (<5)	Urban	Urban	All the time	Monthly	<1 KG	2 types	No	No	No	No	Yes	No	No	No	No	No	Don't know	Yes	No	Yes	No	Yes	Yes	No	No	Don't know	Yes	No	Undecided	Agree	Agree	Agree	Undecided	Agree	Agree	Agree	Agree	Undecided	Agree	Agree
ID 127	>65	Male	Islam	Chattogram	Married	Intermediate (11-12)	Businessman	>30000	Large (>6)	Urban	Semi-urban	All the time	Weekly	1-5 KG	3 types	No	No	No	No	Yes	No	No	No	No	Don't know	Don't know	Don't know	No	No	No	No	No	Don't know	Don't know	Yes	Yes	Don't know	Disagree	Undecided	Agree	Agree	Disagree	Agree	Agree	Undecided	Agree	Agree	Agree	Agree
ID 128	18-30	Male	Hinduism	Chattogram	Unmarried	Higher education (above bachelor)	Student	>30000	Medium (5-6)	Urban	Rural	All the time	Monthly	No dried fish bought	2 types	No	No	No	Yes	No	No	No	No	No	Don't know	Don't know	Don't know	Don't know	Don't know	Don't know	Don't know	Don't know	Don't know	Yes	Don't know	Don't know	Don't know	Agree	Agree	Agree	Undecided	Undecided	Agree	Agree	Undecided	Agree	Undecided	Undecided	Undecided
ID 129	31-50	Male	Hinduism	Dhaka	Married	Bachelor	Govt. employee	>30000	Small (<5)	Urban	Rural	In the weekend	Every 3 months	No dried fish bought	Did not consume	No	No	No	No	Yes	No	No	No	No	Yes	Yes	Yes	No	Yes	Yes	Yes	Yes	Don't know	Don't know	Yes	Yes	No	Agree	Agree	Agree	Undecided	Agree	Agree	Agree	Agree	Agree	Undecided	Agree	Agree
ID 130	51-65	Male	Islam	Chattogram	Married	Bachelor	Govt. employee	10000-30000	Small (<5)	Urban	Rural	All the time	Weekly	1-5 KG	4 types	Yes	No	No	No	Yes	No	No	No	No	Don't know	Don't know	Don't know	Don't know	Don't know	Don't know	Don't know	Yes	No	No	No	Don't know	Don't know	Agree	Agree	Disagree	Agree	Agree	Agree	Agree	Disagree	Disagree	Agree	Undecided	Undecided
ID 131	31-50	Male	Islam	Chattogram	Married	Secondary (6-10)	Businessman	>30000	Small (<5)	Urban	Urban	All the time	Monthly	<1 KG	2 types	No	No	No	No	No	No	No	No	No	Don't know	Don't know	Yes	Yes	No	No	Don't know	Yes	No	No	Yes	No	Yes	Agree	Disagree	Disagree	Undecided	Agree	Agree	Agree	Agree	Disagree	Agree	Agree	Agree
ID 132	18-30	Male	Islam	Chattogram	Unmarried	Bachelor	Student	>30000	Small (<5)	Urban	Rural	In the weekend	Monthly	<1 KG	2 types	No	No	No	No	Yes	Yes	No	No	No	Yes	Don't know	Yes	Yes	Don't know	Don't know	Don't know	Don't know	Don't know	Yes	No	Don't know	No	Agree	Agree	Agree	Disagree	Undecided	Agree	Agree	Undecided	Undecided	Agree	Undecided	Undecided
ID 133	18-30	Male	Hinduism	Dhaka	Unmarried	Bachelor	Non-govt. employee	>30000	Small (<5)	Urban	Urban	All the time	Monthly	<1 KG	2 types	No	No	No	No	No	No	No	No	No	No	No	Yes	Yes	No	No	No	No	Yes	Yes	Yes	No	No	Agree	Agree	Agree	Agree	Agree	Agree	Agree	Disagree	Agree	Agree	Agree	Agree
ID 134	18-30	Male	Hinduism	Chattogram	Unmarried	Bachelor	Student	<10000	Medium (5-6)	Urban	Rural	All the time	Every 3 months	No dried fish bought	2 types	No	No	No	No	No	No	No	No	No	Don't know	No	Yes	No	No	No	No	No	No	No	Yes	Yes	Yes	Agree	Agree	Agree	Disagree	Disagree	Agree	Agree	Agree	Agree	Agree	Agree	Agree
ID 135	18-30	Male	Islam	Dhaka	Unmarried	Bachelor	Student	>30000	Medium (5-6)	Semi-urban	Semi-urban	All the time	Every 3 months	<1 KG	2 types	Yes	Yes	No	Yes	Yes	Yes	No	No	No	Yes	Yes	No	No	No	No	No	No	No	No	No	No	No	Agree	Agree	Agree	Undecided	Agree	Agree	Agree	Undecided	Agree	Disagree	Agree	Agree
ID 136	18-30	Male	Islam	Chattogram	Unmarried	Bachelor	Student	<10000	Small (<5)	Urban	Semi-urban	All the time	Yearly	No dried fish bought	1 type	No	No	No	No	No	No	No	No	No	Yes	Yes	Yes	Yes	Don't know	Don't know	Yes	Yes	No	Don't know	Don't know	Don't know	No	Undecided	Undecided	Disagree	Agree	Agree	Agree	Agree	Agree	Agree	Agree	Agree	Agree
ID 137	18-30	Male	Islam	Dhaka	Unmarried	Higher education (above bachelor)	Student	10000-30000	Small (<5)	Urban	Semi-urban	On large vacations	Don't consume	No dried fish bought	Did not consume	No	Yes	Yes	Yes	Yes	Yes	No	No	No	Don't know	Don't know	Don't know	Yes	Yes	Yes	Yes	Yes	Yes	Yes	Don't know	Don't know	Don't know	Agree	Agree	Agree	Disagree	Agree	Agree	Agree	Agree	Agree	Disagree	Disagree	Disagree
ID 138	18-30	Male	Islam	Dhaka	Unmarried	Bachelor	Student	>30000	Small (<5)	Urban	Urban	All the time	Weekly	1-5 KG	2 types	No	No	No	No	No	No	No	No	No	Don't know	Yes	Yes	Yes	Yes	Yes	Yes	Yes	Yes	Yes	Yes	Yes	Yes	Agree	Agree	Agree	Agree	Undecided	Agree	Agree	Agree	Agree	Agree	Agree	Agree
ID 139	51-65	Male	Islam	Dhaka	Married	Intermediate (11-12)	Govt. employee	>30000	Medium (5-6)	Urban	Rural	All the time	Weekly	<1 KG	3 types	No	No	No	No	Yes	No	No	No	No	Yes	No	Yes	No	Don't know	Don't know	Don't know	Don't know	Don't know	Don't know	Yes	Yes	Yes	Agree	Agree	Agree	Disagree	Disagree	Agree	Agree	Disagree	Agree	Agree	Agree	Agree
ID 140	18-30	Female	Islam	Chattogram	Unmarried	Bachelor	Student	<10000	Medium (5-6)	Urban	Urban	On large vacations	Monthly	No dried fish bought	2 types	No	No	No	No	Yes	No	No	Yes	No	Don't know	Yes	Yes	Yes	Yes	No	No	No	No	No	No	No	No	Agree	Agree	Agree	Agree	Agree	Agree	Agree	Agree	Agree	Disagree	Agree	Agree
ID 141	18-30	Male	Islam	Dhaka	Unmarried	Bachelor	Student	>30000	Small (<5)	Urban	Rural	All the time	Don't consume	No dried fish bought	Did not consume	No	Yes	No	No	Yes	No	No	No	No	No	No	No	No	No	No	No	Yes	No	Yes	No	No	Don't know	Agree	Agree	Agree	Undecided	Agree	Agree	Agree	Undecided	Undecided	Disagree	Agree	Agree
ID 142	18-30	Male	Islam	Chattogram	Unmarried	Bachelor	Student	<10000	Small (<5)	Urban	Rural	All the time	Every 3 months	<1 KG	1 type	No	Yes	No	No	Yes	No	No	No	No	Don't know	Yes	Yes	Yes	Yes	No	No	No	Yes	No	Yes	No	No	Agree	Agree	Undecided	Disagree	Agree	Agree	Agree	Agree	Agree	Agree	Agree	Agree
ID 143	18-30	Male	Islam	Chattogram	Unmarried	Bachelor	Student	10000-30000	Small (<5)	Urban	Rural	All the time	Daily	<1 KG	3 types	No	Yes	No	Yes	Yes	No	No	No	No	Yes	Yes	Yes	Yes	Yes	No	No	No	Don't know	Yes	Yes	No	Yes	Agree	Agree	Disagree	Undecided	Undecided	Agree	Agree	Agree	Undecided	Agree	Disagree	Disagree
ID 144	18-30	Female	Islam	Dhaka	Unmarried	Bachelor	Student	10000-30000	Small (<5)	Urban	Rural	On large vacations	Yearly	No dried fish bought	1 type	No	No	No	No	Yes	Yes	No	No	No	Don't know	No	No	No	No	No	No	No	No	No	No	No	No	Disagree	Agree	Agree	Undecided	Agree	Agree	Undecided	Agree	Agree	Undecided	Agree	Agree
ID 145	18-30	Female	Islam	Chattogram	Unmarried	Bachelor	Student	<10000	Medium (5-6)	Urban	Urban	All the time	Don't consume	No dried fish bought	Did not consume	Yes	No	No	No	No	No	Yes	No	No	No	Don't know	Yes	Yes	Yes	Yes	Yes	Yes	Yes	Yes	Yes	Yes	Yes	Agree	Agree	Agree	Agree	Agree	Agree	Undecided	Agree	Agree	Agree	Agree	Agree
ID 146	18-30	Male	Islam	Chattogram	Unmarried	Bachelor	Student	10000-30000	Medium (5-6)	Urban	Urban	All the time	Monthly	1-5 KG	2 types	No	Yes	No	No	Yes	Yes	No	No	No	No	Yes	Yes	Don't know	Don't know	Don't know	Don't know	Don't know	Don't know	Yes	No	Don't know	Don't know	Agree	Agree	Agree	Undecided	Agree	Agree	Agree	Agree	Agree	Agree	Agree	Agree
ID 147	18-30	Female	Islam	Chattogram	Unmarried	Bachelor	Student	<10000	Medium (5-6)	Urban	Semi-urban	All the time	Monthly	<1 KG	1 type	Yes	Yes	No	No	Yes	No	No	No	No	Yes	Don't know	Yes	Yes	Yes	Yes	Yes	Yes	Yes	No	Yes	Yes	No	Agree	Agree	Agree	Undecided	Undecided	Agree	Agree	Agree	Agree	Agree	Disagree	Disagree
ID 148	18-30	Female	Islam	Dhaka	Unmarried	Bachelor	Student	<10000	Small (<5)	Urban	Semi-urban	All the time	Monthly	<1 KG	1 type	No	No	No	No	Yes	Yes	No	No	No	Yes	Yes	No	Yes	Yes	No	No	Yes	No	No	Yes	Yes	No	Agree	Agree	Agree	Agree	Agree	Agree	Agree	Agree	Agree	Disagree	Agree	Agree
ID 149	18-30	Male	Hinduism	Chattogram	Unmarried	Bachelor	Student	10000-30000	Small (<5)	Urban	Rural	Rarely	Yearly	<1 KG	1 type	No	No	No	Yes	Yes	No	No	No	No	No	Yes	Yes	Yes	Don't know	Don't know	Don't know	Don't know	Yes	Yes	Yes	Yes	Yes	Agree	Agree	Agree	Disagree	Undecided	Agree	Agree	Agree	Agree	Agree	Agree	Disagree
ID 150	51-65	Male	Hinduism	Chattogram	Married	Higher education (above bachelor)	Others	<10000	Small (<5)	Urban	Urban	All the time	Every 3 months	<1 KG	4 types	Yes	No	No	No	Yes	No	No	No	Yes	No	Don't know	Yes	Yes	No	Yes	Yes	Yes	Yes	Don't know	Yes	No	No	Agree	Agree	Agree	Disagree	Disagree	Agree	Agree	Agree	Agree	Undecided	Agree	Agree
ID 151	18-30	Male	Islam	Dhaka	Unmarried	Bachelor	Student	<10000	Medium (5-6)	Urban	Semi-urban	All the time	Weekly	No dried fish bought	2 types	No	No	No	No	Yes	No	No	No	No	Yes	No	No	Don't know	Don't know	Don't know	Yes	Yes	Yes	No	No	Yes	No	Disagree	Agree	Agree	Disagree	Undecided	Agree	Agree	Agree	Agree	Undecided	Agree	Agree
ID 152	18-30	Female	Islam	Chattogram	Married	Intermediate (11-12)	Student	>30000	Large (>6)	Urban	Semi-urban	All the time	Every 3 months	No dried fish bought	Did not consume	No	No	No	No	No	No	No	No	No	Yes	No	No	Yes	Yes	No	Yes	Yes	Yes	Yes	No	Yes	No	Agree	Agree	Agree	Disagree	Disagree	Agree	Undecided	Agree	Agree	Disagree	Undecided	Agree
ID 153	51-65	Male	Hinduism	Chattogram	Married	Intermediate (11-12)	Businessman	>30000	Small (<5)	Urban	Rural	All the time	Monthly	<1 KG	3 types	Yes	No	No	No	Yes	Yes	No	No	No	Yes	Yes	No	Don't know	No	No	No	No	Don't know	Yes	No	Yes	No	Agree	Agree	Agree	Undecided	Agree	Agree	Agree	Undecided	Agree	Agree	Agree	Agree
ID 154	18-30	Male	Islam	Dhaka	Unmarried	Bachelor	Student	<10000	Small (<5)	Urban	Urban	All the time	Every 3 months	No dried fish bought	2 types	No	No	No	No	Yes	Yes	No	No	No	No	Yes	No	Yes	Yes	Yes	Yes	Don't know	Don't know	Yes	Yes	No	No	Agree	Agree	Agree	Disagree	Disagree	Agree	Agree	Agree	Agree	Disagree	Agree	Agree
ID 155	18-30	Female	Islam	Chattogram	Unmarried	Bachelor	Student	>30000	Medium (5-6)	Urban	Rural	On large vacations	Monthly	<1 KG	2 types	No	No	No	No	Yes	Yes	No	Yes	No	Don't know	Don't know	Yes	Yes	Yes	Yes	No	No	No	Yes	Yes	No	No	Agree	Agree	Undecided	Disagree	Agree	Agree	Undecided	Agree	Agree	Undecided	Agree	Agree
ID 156	18-30	Female	Hinduism	Dhaka	Unmarried	Bachelor	Student	10000-30000	Small (<5)	Urban	Urban	Rarely	Don't consume	No dried fish bought	Did not consume	No	No	No	No	No	No	No	No	No	No	Yes	Yes	Don't know	Don't know	Don't know	Don't know	Don't know	Don't know	Don't know	Don't know	Don't know	Don't know	Agree	Agree	Agree	Undecided	Agree	Agree	Agree	Agree	Agree	Undecided	Disagree	Agree
ID 157	18-30	Male	Hinduism	Mymensingh	Unmarried	Bachelor	Student	10000-30000	Medium (5-6)	Urban	Urban	On large vacations	Monthly	<1 KG	2 types	No	No	No	No	Yes	Yes	No	No	No	No	No	No	Yes	Yes	Yes	Yes	Yes	Yes	Yes	No	Yes	No	Agree	Agree	Agree	Agree	Agree	Agree	Agree	Agree	Agree	Disagree	Agree	Agree
ID 158	18-30	Male	Hinduism	Chattogram	Unmarried	Bachelor	Student	10000-30000	Large (>6)	Urban	Rural	Rarely	Weekly	>5 KG	4 types	No	No	No	No	Yes	No	No	No	No	No	Yes	Yes	Yes	Yes	Yes	Yes	Yes	Yes	Yes	Yes	Yes	No	Agree	Agree	Agree	Disagree	Disagree	Agree	Agree	Agree	Agree	Agree	Agree	Agree
ID 159	18-30	Female	Islam	Chattogram	Unmarried	Intermediate (11-12)	Student	>30000	Small (<5)	Urban	Urban	All the time	Don't consume	1-5 KG	Did not consume	No	No	No	No	No	No	No	No	No	No	No	Don't know	Don't know	Don't know	No	No	No	Yes	No	Don't know	No	Don't know	Agree	Agree	Agree	Undecided	Agree	Agree	Agree	Agree	Disagree	Undecided	Undecided	Agree
ID 160	18-30	Male	Others	Dhaka	Married	Higher education (above bachelor)	Others	>30000	Small (<5)	Urban	Urban	All the time	Every 3 months	>5 KG	2 types	No	No	No	No	Yes	No	No	No	No	No	No	No	No	Yes	No	No	No	Yes	No	Yes	Yes	No	Disagree	Agree	Agree	Agree	Agree	Agree	Agree	Agree	Agree	Agree	Agree	Agree
ID 161	18-30	Male	Islam	Chattogram	Unmarried	Bachelor	Student	10000-30000	Small (<5)	Urban	Urban	All the time	Daily	<1 KG	2 types	No	Yes	No	No	Yes	No	No	No	Yes	Don't know	Yes	Yes	No	Yes	Don't know	No	Yes	Don't know	Yes	Don't know	Yes	Don't know	Disagree	Agree	Undecided	Undecided	Disagree	Agree	Agree	Agree	Agree	Undecided	Undecided	Agree
ID 162	31-50	Male	Islam	Chattogram	Married	Intermediate (11-12)	Businessman	10000-30000	Small (<5)	Urban	Urban	In the weekend	Weekly	1-5 KG	3 types	No	No	No	No	Yes	No	No	No	No	Yes	Yes	Yes	No	No	No	No	Don't know	No	No	Yes	Yes	Yes	Agree	Undecided	Disagree	Undecided	Agree	Agree	Agree	Undecided	Disagree	Disagree	Agree	Agree
ID 163	18-30	Female	Islam	Dhaka	Married	Intermediate (11-12)	Student	10000-30000	Small (<5)	Urban	Urban	All the time	Weekly	<1 KG	2 types	No	No	No	No	No	No	No	No	No	Yes	Yes	Yes	No	Don't know	Don't know	Don't know	Don't know	Yes	Don't know	Yes	Yes	Yes	Agree	Agree	Agree	Agree	Disagree	Agree	Agree	Agree	Undecided	Agree	Agree	Agree
ID 164	18-30	Male	Islam	Chattogram	Unmarried	Bachelor	Others	>30000	Medium (5-6)	Urban	Urban	All the time	Weekly	<1 KG	1 type	No	No	No	No	Yes	No	Yes	No	No	Yes	Yes	Yes	No	No	No	No	No	No	Yes	Yes	Yes	Don't know	Agree	Agree	Agree	Undecided	Undecided	Agree	Agree	Agree	Agree	Disagree	Agree	Agree
ID 165	18-30	Male	Islam	Chattogram	Unmarried	Bachelor	Student	10000-30000	Small (<5)	Urban	Rural	All the time	Monthly	No dried fish bought	2 types	No	No	No	No	Yes	Yes	No	No	No	No	Yes	No	No	No	No	No	No	Yes	No	Yes	Yes	No	Agree	Agree	Agree	Undecided	Agree	Agree	Agree	Agree	Agree	Agree	Agree	Agree
ID 166	18-30	Male	Islam	Chattogram	Unmarried	Higher education (above bachelor)	Student	>30000	Medium (5-6)	Urban	Urban	All the time	Don't consume	1-5 KG	Did not consume	No	No	Yes	No	Yes	No	No	No	No	No	No	Yes	Yes	Yes	No	Yes	Yes	No	Yes	No	Yes	No	Agree	Agree	Agree	Disagree	Agree	Agree	Agree	Undecided	Agree	Disagree	Agree	Agree
ID 167	18-30	Male	Islam	Barishal	Unmarried	Bachelor	Student	<10000	Medium (5-6)	Semi-urban	Rural	On large vacations	Don't consume	No dried fish bought	Did not consume	No	Yes	No	No	Yes	No	No	No	No	Yes	Yes	Yes	Yes	Yes	No	No	Yes	Yes	Yes	Yes	Yes	Yes	Agree	Agree	Agree	Agree	Agree	Agree	Agree	Agree	Agree	Agree	Agree	Agree
ID 168	18-30	Male	Hinduism	Sylhet	Unmarried	Bachelor	Student	<10000	Medium (5-6)	Urban	Urban	In the weekend	Every 3 months	No dried fish bought	Did not consume	No	Yes	No	No	Yes	Yes	No	No	No	Don't know	Yes	No	No	No	No	No	No	No	No	No	No	No	Undecided	Agree	Agree	Disagree	Agree	Agree	Agree	Agree	Agree	Undecided	Agree	Agree
ID 169	51-65	Male	Islam	Chattogram	Married	Secondary (6-10)	Businessman	10000-30000	Large (>6)	Urban	Urban	All the time	Weekly	1-5 KG	3 types	No	No	No	No	No	No	No	No	No	Yes	Yes	Yes	Yes	Don't know	Don't know	Don't know	Don't know	No	No	Yes	Yes	Yes	Undecided	Undecided	Undecided	Undecided	Disagree	Agree	Agree	Agree	Agree	Agree	Agree	Agree
ID 170	18-30	Male	Islam	Chattogram	Unmarried	Bachelor	Student	10000-30000	Medium (5-6)	Urban	Rural	All the time	Monthly	No dried fish bought	1 type	No	No	No	No	Yes	No	No	No	No	No	No	Don't know	Yes	No	No	No	Yes	No	No	Don't know	Yes	No	Agree	Agree	Agree	Disagree	Undecided	Agree	Undecided	Agree	Agree	Undecided	Disagree	Agree
ID 171	18-30	Female	Islam	Chattogram	Unmarried	Bachelor	Student	10000-30000	Large (>6)	Urban	Urban	All the time	Monthly	<1 KG	3 types	No	No	No	No	No	No	No	No	No	Yes	Yes	No	Don't know	No	No	No	No	Yes	No	No	Yes	No	Agree	Agree	Agree	Agree	Agree	Agree	Agree	Agree	Agree	Agree	Agree	Agree
ID 172	31-50	Female	Islam	Chattogram	Widowed	Secondary (6-10)	Housewife	<10000	Small (<5)	Urban	Urban	All the time	Weekly	<1 KG	2 types	No	Yes	No	No	No	No	No	No	No	No	Yes	Yes	No	No	No	No	Yes	No	No	No	No	No	Agree	Agree	Undecided	Undecided	Agree	Agree	Agree	Disagree	Agree	Agree	Agree	Agree
ID 173	18-30	Male	Islam	Chattogram	Unmarried	Bachelor	Student	<10000	Medium (5-6)	Urban	Urban	All the time	Monthly	1-5 KG	1 type	No	No	No	No	Yes	No	No	No	No	Yes	Don't know	No	Don't know	Don't know	Don't know	Don't know	No	No	Yes	No	No	No	Undecided	Undecided	Undecided	Undecided	Undecided	Undecided	Undecided	Undecided	Undecided	Undecided	Agree	Agree
ID 174	18-30	Male	Islam	Chattogram	Unmarried	Bachelor	Student	<10000	Medium (5-6)	Urban	Urban	All the time	Monthly	No dried fish bought	Did not consume	No	No	No	No	Yes	Yes	No	No	No	Don't know	Don't know	Yes	No	No	No	No	No	No	No	No	No	No	Agree	Agree	Agree	Disagree	Agree	Agree	Agree	Agree	Agree	Agree	Agree	Agree
ID 175	18-30	Male	Islam	Chattogram	Unmarried	Bachelor	Student	10000-30000	Small (<5)	Urban	Semi-urban	In the weekend	Weekly	<1 KG	3 types	No	Yes	No	No	Yes	Yes	No	No	Yes	No	Don't know	No	Yes	Yes	Yes	No	Yes	Yes	Yes	Yes	No	No	Agree	Agree	Agree	Disagree	Agree	Agree	Agree	Agree	Agree	Disagree	Agree	Agree
ID 176	18-30	Male	Islam	Chattogram	Unmarried	Higher education (above bachelor)	Student	<10000	Small (<5)	Urban	Rural	All the time	Every 3 months	<1 KG	2 types	No	Yes	No	No	Yes	Yes	No	No	No	No	Yes	No	No	Yes	Yes	Yes	Yes	No	Yes	No	Don't know	Don't know	Agree	Agree	Agree	Undecided	Undecided	Agree	Agree	Undecided	Undecided	Disagree	Agree	Agree
ID 177	18-30	Male	Islam	Chattogram	Unmarried	Bachelor	Businessman	>30000	Medium (5-6)	Urban	Urban	All the time	Weekly	<1 KG	2 types	No	No	No	No	Yes	No	No	No	Yes	Yes	Don't know	Yes	Yes	Yes	Don't know	Don't know	Don't know	Don't know	Yes	Yes	Yes	No	Agree	Agree	Agree	Undecided	Agree	Agree	Agree	Agree	Agree	Disagree	Agree	Agree
ID 178	18-30	Male	Islam	Chattogram	Unmarried	Bachelor	Student	<10000	Small (<5)	Urban	Urban	On large vacations	Don't consume	No dried fish bought	Did not consume	No	Yes	No	No	Yes	Yes	No	No	Yes	No	No	No	Yes	Yes	Yes	No	Yes	Yes	No	No	Yes	No	Agree	Agree	Agree	Agree	Agree	Agree	Agree	Agree	Disagree	Agree	Agree	Disagree
ID 179	18-30	Male	Hinduism	Chattogram	Unmarried	Bachelor	Student	10000-30000	Small (<5)	Urban	Rural	All the time	Every 3 months	No dried fish bought	2 types	No	No	No	No	Yes	No	No	No	No	Don't know	Don't know	Yes	Yes	Yes	No	No	Don't know	Don't know	Don't know	Yes	Don't know	Don't know	Agree	Agree	Agree	Disagree	Agree	Agree	Agree	Agree	Agree	Undecided	Undecided	Undecided
ID 180	18-30	Female	Islam	Chattogram	Unmarried	Bachelor	Student	<10000	Medium (5-6)	Urban	Semi-urban	All the time	Monthly	<1 KG	2 types	No	No	No	No	Yes	No	No	No	No	No	Yes	Yes	Yes	No	No	No	Yes	No	No	No	No	Don't know	Agree	Agree	Agree	Disagree	Undecided	Agree	Agree	Agree	Agree	Undecided	Agree	Agree
ID 181	18-30	Female	Hinduism	Chattogram	Married	Bachelor	Housewife	<10000	Medium (5-6)	Urban	Rural	All the time	Monthly	1-5 KG	3 types	No	No	No	Yes	Yes	Yes	No	No	No	Don't know	Yes	No	Don't know	No	Don't know	No	Don't know	No	Yes	No	Yes	No	Agree	Agree	Agree	Agree	Undecided	Agree	Agree	Agree	Agree	Agree	Agree	Agree
ID 182	31-50	Male	Hinduism	Chattogram	Unmarried	Intermediate (11-12)	Housewife	10000-30000	Medium (5-6)	Semi-urban	Semi-urban	In the weekend	Don't consume	No dried fish bought	Did not consume	No	No	No	No	No	No	No	No	No	No	No	No	No	No	No	No	No	No	No	No	No	No	Agree	Agree	Disagree	Disagree	Agree	Agree	Disagree	Agree	Disagree	Disagree	Disagree	Disagree
ID 183	18-30	Female	Hinduism	Chattogram	Married	Bachelor	Student	<10000	Small (<5)	Urban	Urban	All the time	Every 3 months	<1 KG	2 types	No	No	Yes	Yes	Yes	Yes	No	No	No	No	No	Yes	No	Yes	Yes	No	No	Yes	Yes	No	Yes	No	Disagree	Agree	Agree	Disagree	Undecided	Agree	Agree	Agree	Agree	Disagree	Disagree	Agree
ID 184	18-30	Female	Islam	Chattogram	Unmarried	Higher education (above bachelor)	Student	10000-30000	Medium (5-6)	Rural	Rural	All the time	Don't consume	No dried fish bought	Did not consume	No	No	No	No	Yes	Yes	Yes	No	No	No	Don't know	Don't know	Don't know	Don't know	Don't know	Don't know	Don't know	Don't know	Don't know	Don't know	Don't know	Don't know	Agree	Agree	Agree	Agree	Agree	Undecided	Undecided	Undecided	Agree	Undecided	Undecided	Undecided
ID 185	18-30	Male	Islam	Chattogram	Unmarried	Bachelor	Student	<10000	Small (<5)	Rural	Rural	In the weekend	Monthly	<1 KG	1 type	No	No	No	No	No	No	No	No	No	Yes	Yes	Yes	Yes	Yes	Don't know	Don't know	Don't know	No	Yes	No	Yes	No	Disagree	Agree	Agree	Undecided	Undecided	Agree	Undecided	Agree	Agree	Disagree	Agree	Agree
ID 186	18-30	Female	Islam	Chattogram	Unmarried	Intermediate (11-12)	Student	>30000	Medium (5-6)	Urban	Urban	All the time	Monthly	No dried fish bought	2 types	No	No	No	No	Yes	No	No	Yes	No	No	No	No	Yes	Yes	No	Yes	Yes	No	Yes	Yes	No	No	Agree	Agree	Agree	Undecided	Undecided	Agree	Agree	Agree	Agree	Disagree	Disagree	Disagree
ID 187	18-30	Female	Islam	Chattogram	Unmarried	Bachelor	Student	<10000	Small (<5)	Urban	Semi-urban	All the time	Yearly	No dried fish bought	Did not consume	No	No	No	No	Yes	No	No	Yes	No	No	Yes	No	Don't know	Don't know	Don't know	Don't know	Yes	Don't know	Don't know	Don't know	Yes	Don't know	Agree	Agree	Agree	Undecided	Agree	Agree	Undecided	Undecided	Agree	Undecided	Undecided	Undecided
ID 188	18-30	Female	Hinduism	Chattogram	Unmarried	Bachelor	Student	>30000	Small (<5)	Urban	Rural	All the time	Monthly	<1 KG	1 type	No	No	No	No	Yes	No	Yes	Yes	No	Don't know	Yes	Yes	Don't know	Yes	Don't know	No	No	No	Yes	Yes	Yes	Yes	Agree	Agree	Agree	Disagree	Undecided	Agree	Agree	Undecided	Agree	Undecided	Agree	Agree
ID 189	18-30	Male	Hinduism	Rajshahi	Unmarried	Bachelor	Student	>30000	Small (<5)	Urban	Urban	On large vacations	Don't consume	No dried fish bought	Did not consume	No	No	No	No	No	No	No	No	No	Yes	Yes	No	No	Yes	No	Yes	Yes	Yes	Yes	Don't know	Yes	No	Agree	Agree	Agree	Undecided	Agree	Agree	Agree	Agree	Agree	Disagree	Agree	Agree
ID 190	18-30	Male	Islam	Chattogram	Unmarried	Bachelor	Student	10000-30000	Medium (5-6)	Urban	Rural	Rarely	Weekly	<1 KG	1 type	No	No	No	No	Yes	No	No	No	No	Yes	Yes	Yes	No	Yes	No	No	Yes	Don't know	Yes	Don't know	Don't know	No	Agree	Agree	Agree	Agree	Agree	Agree	Agree	Agree	Agree	Undecided	Undecided	Agree
ID 191	31-50	Female	Islam	Chattogram	Married	Higher education (above bachelor)	Housewife	10000-30000	Medium (5-6)	Urban	Urban	All the time	Monthly	1-5 KG	2 types	No	No	No	No	Yes	No	No	No	No	Don't know	Yes	Yes	Don't know	Don't know	Don't know	Don't know	Don't know	Don't know	Don't know	Don't know	Yes	Yes	Agree	Agree	Undecided	Undecided	Agree	Agree	Agree	Undecided	Agree	Agree	Undecided	Agree
ID 192	18-30	Male	Islam	Chattogram	Unmarried	Bachelor	Unemployed	<10000	Medium (5-6)	Urban	Semi-urban	On large vacations	Monthly	No dried fish bought	1 type	Yes	No	No	No	No	No	No	No	No	Yes	Don't know	Yes	Don't know	Don't know	Don't know	Don't know	Don't know	Don't know	Don't know	Don't know	Yes	Don't know	Agree	Agree	Agree	Disagree	Agree	Agree	Agree	Agree	Agree	Undecided	Agree	Agree
ID 193	18-30	Male	Hinduism	Sylhet	Unmarried	Bachelor	Student	<10000	Large (>6)	Semi-urban	Semi-urban	All the time	Weekly	<1 KG	1 type	Yes	No	No	No	Yes	No	No	No	No	Don't know	Yes	Don't know	No	No	No	No	Yes	Yes	Yes	No	Yes	No	Agree	Agree	Agree	Agree	Agree	Agree	Agree	Agree	Agree	Agree	Agree	Agree
ID 194	18-30	Female	Islam	Chattogram	Unmarried	Secondary (6-10)	Student	>30000	Small (<5)	Urban	Urban	All the time	Yearly	No dried fish bought	Did not consume	No	Yes	No	No	Yes	No	No	Yes	No	Don't know	Yes	Yes	Yes	Yes	No	No	No	Yes	Yes	No	Yes	Yes	Agree	Agree	Agree	Disagree	Agree	Agree	Disagree	Agree	Agree	Agree	Agree	Agree
ID 195	51-65	Male	Hinduism	Chattogram	Married	Bachelor	Others	10000-30000	Medium (5-6)	Urban	Urban	All the time	Monthly	1-5 KG	4 types	No	No	No	No	No	No	No	No	No	Yes	Yes	Yes	Yes	Yes	Yes	No	Yes	No	Yes	Yes	Yes	No	Agree	Agree	Agree	Agree	Agree	Agree	Agree	Agree	Agree	Agree	Agree	Agree
ID 196	18-30	Male	Islam	Chattogram	Unmarried	Higher education (above bachelor)	Student	<10000	Small (<5)	Urban	Rural	All the time	Monthly	<1 KG	1 type	No	No	No	No	No	No	No	No	No	Don't know	Don't know	Yes	Don't know	Don't know	Don't know	Don't know	Don't know	Don't know	Yes	Yes	Yes	Don't know	Agree	Agree	Agree	Agree	Agree	Agree	Agree	Agree	Agree	Undecided	Agree	Agree
ID 197	31-50	Female	Islam	Chattogram	Married	Higher education (above bachelor)	Others	10000-30000	Small (<5)	Urban	Urban	All the time	Monthly	<1 KG	3 types	No	No	No	No	Yes	No	Yes	No	No	Don't know	Don't know	No	Yes	Don't know	No	No	No	No	Yes	No	Yes	No	Agree	Agree	Undecided	Undecided	Agree	Agree	Agree	Agree	Agree	Undecided	Agree	Agree
ID 198	31-50	Female	Islam	Chattogram	Married	Intermediate (11-12)	Housewife	>30000	Medium (5-6)	Urban	Urban	All the time	Monthly	No dried fish bought	3 types	Yes	No	No	No	Yes	No	No	No	No	Yes	Yes	Yes	Yes	Yes	No	Yes	Yes	Yes	Yes	Yes	Yes	No	Agree	Agree	Agree	Agree	Agree	Agree	Agree	Agree	Agree	Disagree	Agree	Agree
ID 199	18-30	Male	Islam	Chattogram	Unmarried	Bachelor	Student	<10000	Small (<5)	Semi-urban	Rural	In the weekend	Monthly	<1 KG	2 types	No	No	No	No	Yes	No	No	No	No	No	Yes	Yes	Yes	Yes	No	Yes	No	No	Yes	Yes	Yes	No	Agree	Agree	Agree	Disagree	Agree	Agree	Agree	Agree	Agree	Disagree	Agree	Agree
ID 200	18-30	Female	Islam	Dhaka	Unmarried	Higher education (above bachelor)	Unemployed	<10000	Small (<5)	Urban	Semi-urban	In the weekend	Don't consume	No dried fish bought	Did not consume	No	No	Yes	No	No	No	No	No	No	Don't know	Yes	Don't know	Don't know	Don't know	Don't know	Don't know	Don't know	Don't know	Don't know	Don't know	Don't know	Yes	Agree	Agree	Agree	Undecided	Disagree	Undecided	Undecided	Disagree	Undecided	Undecided	Undecided	Undecided
ID 201	18-30	Female	Hinduism	Chattogram	Unmarried	Higher education (above bachelor)	Student	<10000	Small (<5)	Urban	Urban	All the time	Weekly	<1 KG	3 types	No	No	No	No	Yes	Yes	No	No	Yes	Yes	Yes	Yes	No	No	No	No	No	No	Yes	Yes	No	No	Disagree	Agree	Agree	Disagree	Agree	Agree	Disagree	Agree	Agree	Disagree	Agree	Agree
ID 202	18-30	Female	Islam	Dhaka	Unmarried	Bachelor	Student	10000-30000	Medium (5-6)	Urban	Urban	On large vacations	Weekly	<1 KG	2 types	Yes	No	No	No	Yes	No	No	No	No	Yes	Yes	Yes	No	No	No	No	No	No	No	No	Yes	Don't know	Agree	Agree	Agree	Disagree	Agree	Agree	Agree	Agree	Agree	Disagree	Agree	Agree
ID 203	18-30	Male	Hinduism	Dhaka	Unmarried	Higher education (above bachelor)	Student	10000-30000	Large (>6)	Urban	Urban	On large vacations	Monthly	<1 KG	3 types	No	No	No	No	Yes	Yes	No	No	Yes	No	Yes	Yes	No	No	No	No	No	No	No	No	No	No	Agree	Agree	Agree	Disagree	Agree	Agree	Agree	Agree	Agree	Disagree	Agree	Agree
ID 204	18-30	Male	Hinduism	Sylhet	Unmarried	Bachelor	Student	10000-30000	Large (>6)	Urban	Urban	In the weekend	Weekly	<1 KG	1 type	No	No	No	Yes	Yes	Yes	No	No	No	No	No	No	Don't know	Yes	Yes	Don't know	Don't know	No	Yes	No	Yes	No	Agree	Agree	Agree	Undecided	Agree	Agree	Agree	Agree	Agree	Agree	Agree	Agree
ID 205	18-30	Female	Islam	Chattogram	Unmarried	Higher education (above bachelor)	Unemployed	10000-30000	Small (<5)	Urban	Urban	All the time	Don't consume	No dried fish bought	Did not consume	No	No	Yes	No	Yes	No	No	No	No	Don't know	Don't know	Don't know	Don't know	Don't know	Don't know	Don't know	Don't know	Don't know	Don't know	Don't know	Don't know	Don't know	Undecided	Agree	Agree	Undecided	Agree	Agree	Undecided	Undecided	Undecided	Undecided	Agree	Agree
ID 206	18-30	Female	Islam	Dhaka	Unmarried	Higher education (above bachelor)	Unemployed	10000-30000	Medium (5-6)	Urban	Semi-urban	Rarely	Monthly	<1 KG	1 type	Yes	No	No	No	Yes	No	No	No	No	Yes	Yes	Yes	Yes	Yes	No	Yes	Yes	No	Yes	Yes	Yes	No	Undecided	Agree	Agree	Undecided	Agree	Agree	Agree	Agree	Agree	Undecided	Agree	Agree
ID 207	18-30	Female	Islam	Dhaka	Unmarried	Higher education (above bachelor)	Student	>30000	Medium (5-6)	Urban	Rural	All the time	Monthly	<1 KG	1 type	No	No	No	No	Yes	Yes	No	No	No	Don't know	No	Yes	Yes	No	No	No	No	No	Yes	Yes	No	No	Agree	Agree	Agree	Undecided	Undecided	Agree	Agree	Agree	Agree	Undecided	Undecided	Agree
ID 208	51-65	Male	Islam	Chattogram	Married	Higher education (above bachelor)	Govt. employee	>30000	Medium (5-6)	Urban	Urban	All the time	Monthly	>5 KG	3 types	No	No	No	No	Yes	No	No	No	No	No	Yes	Yes	Don't know	Don't know	Don't know	Don't know	Don't know	Don't know	Yes	Yes	Yes	Yes	Undecided	Agree	Undecided	Undecided	Agree	Agree	Undecided	Agree	Agree	Agree	Agree	Agree
ID 209	18-30	Female	Islam	Chattogram	Unmarried	Higher education (above bachelor)	Unemployed	10000-30000	Small (<5)	Urban	Rural	On large vacations	Monthly	<1 KG	2 types	No	No	No	No	No	No	No	Yes	No	Don't know	Yes	No	No	No	No	No	No	No	No	Yes	Yes	No	Agree	Agree	Undecided	Undecided	Agree	Agree	Agree	Agree	Agree	Disagree	Agree	Agree
ID 210	18-30	Male	Buddhism	Chattogram	Unmarried	Intermediate (11-12)	Govt. employee	10000-30000	Small (<5)	Semi-urban	Semi-urban	On large vacations	Monthly	<1 KG	1 type	No	No	No	No	No	No	No	No	No	No	No	Don't know	No	No	No	No	No	Yes	No	No	Yes	No	Agree	Agree	Agree	Agree	Agree	Agree	Agree	Agree	Agree	Agree	Agree	Agree
ID 211	31-50	Female	Islam	Chattogram	Married	Intermediate (11-12)	Housewife	10000-30000	Small (<5)	Urban	Semi-urban	All the time	Monthly	<1 KG	4 types	No	No	No	No	Yes	No	No	No	No	Yes	Yes	Don't know	No	No	Don't know	Don't know	Don't know	Don't know	No	Yes	Yes	Yes	Undecided	Disagree	Disagree	Disagree	Undecided	Agree	Agree	Agree	Agree	Agree	Agree	Agree
ID 212	31-50	Male	Buddhism	Chattogram	Married	Intermediate (11-12)	Businessman	10000-30000	Small (<5)	Semi-urban	Semi-urban	All the time	Monthly	<1 KG	1 type	No	No	No	No	No	No	No	No	No	No	No	No	No	No	No	No	No	Yes	No	No	Yes	No	Agree	Agree	Agree	Agree	Agree	Agree	Agree	Agree	Agree	Agree	Agree	Agree
ID 213	31-50	Female	Buddhism	Chattogram	Married	Secondary (6-10)	Housewife	<10000	Small (<5)	Semi-urban	Semi-urban	All the time	Monthly	<1 KG	1 type	No	No	No	No	No	No	No	No	No	No	No	No	No	No	No	No	No	Yes	No	No	Yes	No	Agree	Agree	Agree	Agree	Agree	Agree	Agree	Agree	Agree	Agree	Agree	Agree
ID 214	18-30	Male	Islam	Chattogram	Unmarried	Bachelor	Student	>30000	Large (>6)	Urban	Rural	On large vacations	Weekly	1-5 KG	3 types	No	No	No	No	Yes	Yes	No	No	No	Yes	Don't know	Yes	No	No	Don't know	Don't know	Don't know	Don't know	Don't know	Don't know	Yes	No	Disagree	Agree	Agree	Undecided	Agree	Agree	Agree	Agree	Agree	Agree	Agree	Agree
ID 215	51-65	Female	Islam	Chattogram	Married	Secondary (6-10)	Housewife	>30000	Large (>6)	Urban	Rural	All the time	Weekly	1-5 KG	3 types	No	No	No	No	Yes	Yes	No	No	No	No	Yes	Yes	Yes	Don't know	Don't know	No	Don't know	Don't know	No	No	Yes	No	Disagree	Agree	Agree	Agree	Agree	Agree	Agree	Agree	Agree	Undecided	Agree	Agree
ID 216	>65	Male	Islam	Chattogram	Married	Secondary (6-10)	Others	>30000	Large (>6)	Urban	Rural	All the time	Weekly	1-5 KG	3 types	No	No	No	No	Yes	Yes	No	No	No	Don't know	Yes	Yes	Don't know	Don't know	Don't know	Don't know	No	No	Don't know	Yes	No	Don't know	Disagree	Agree	Agree	Agree	Agree	Agree	Agree	Agree	Agree	Agree	Agree	Agree
ID 217	18-30	Female	Islam	Chattogram	Unmarried	Bachelor	Student	>30000	Large (>6)	Urban	Urban	All the time	Weekly	1-5 KG	3 types	No	No	No	No	Yes	Yes	No	Yes	No	Yes	Yes	Yes	Don't know	Don't know	Don't know	Don't know	Don't know	Don't know	Don't know	Yes	Don't know	No	Disagree	Agree	Agree	Undecided	Undecided	Agree	Agree	Agree	Agree	Agree	Agree	Agree
ID 218	18-30	Female	Islam	Dhaka	Unmarried	Higher education (above bachelor)	Student	10000-30000	Medium (5-6)	Rural	Semi-urban	All the time	Don't consume	No dried fish bought	Did not consume	No	Yes	No	No	Yes	No	No	No	No	Don't know	Don't know	Don't know	Don't know	Don't know	Don't know	Don't know	Don't know	Don't know	Don't know	Don't know	Don't know	Don't know	Undecided	Undecided	Undecided	Undecided	Undecided	Undecided	Undecided	Undecided	Undecided	Undecided	Undecided	Undecided
ID 219	18-30	Male	Islam	Chattogram	Unmarried	Bachelor	Others	10000-30000	Small (<5)	Urban	Urban	All the time	Monthly	<1 KG	2 types	Yes	Yes	Yes	Yes	Yes	Yes	Yes	Yes	Yes	Yes	Yes	Yes	Yes	Yes	Yes	Yes	Yes	Yes	Yes	Yes	Yes	Yes	Disagree	Agree	Agree	Disagree	Agree	Agree	Agree	Agree	Agree	Disagree	Agree	Agree
ID 220	18-30	Female	Islam	Chattogram	Unmarried	Bachelor	Student	>30000	Large (>6)	Urban	Urban	All the time	Weekly	1-5 KG	3 types	No	No	No	Yes	No	Yes	No	No	No	No	Don't know	Don't know	No	Don't know	Don't know	Don't know	Don't know	Don't know	Don't know	Don't know	Don't know	Don't know	Disagree	Agree	Agree	Disagree	Agree	Agree	Agree	Agree	Agree	Undecided	Agree	Agree
ID 221	18-30	Female	Islam	Chattogram	Married	Bachelor	Student	>30000	Large (>6)	Urban	Urban	All the time	Monthly	1-5 KG	3 types	No	No	No	No	No	No	No	No	No	Don't know	Don't know	Don't know	No	No	No	Don't know	No	No	Don't know	Don't know	No	Don't know	Disagree	Agree	Agree	Agree	Disagree	Agree	Agree	Agree	Agree	Undecided	Agree	Agree
ID 222	51-65	Male	Islam	Chattogram	Married	Bachelor	Businessman	>30000	Large (>6)	Urban	Urban	All the time	Weekly	1-5 KG	3 types	No	No	No	No	No	No	No	No	No	No	Don't know	No	No	No	Don't know	No	No	Don't know	Don't know	No	Don't know	No	Disagree	Agree	Agree	Undecided	Agree	Agree	Agree	Agree	Agree	Agree	Agree	Agree
ID 223	18-30	Female	Islam	Dhaka	Unmarried	Bachelor	Student	<10000	Small (<5)	Urban	Semi-urban	All the time	Monthly	<1 KG	1 type	Yes	No	No	No	No	No	No	Yes	No	Don't know	No	Yes	No	No	No	No	Don't know	Yes	No	No	No	No	Agree	Agree	Agree	Disagree	Undecided	Agree	Agree	Agree	Undecided	Undecided	Agree	Agree
ID 224	18-30	Female	Islam	Chattogram	Unmarried	Bachelor	Student	10000-30000	Small (<5)	Urban	Urban	All the time	Every 3 months	No dried fish bought	2 types	No	No	No	No	Yes	No	No	No	No	No	No	No	Yes	Yes	No	No	No	No	Yes	No	Yes	No	Agree	Agree	Agree	Agree	Agree	Agree	Agree	Agree	Agree	Disagree	Agree	Agree
ID 225	18-30	Male	Islam	Chattogram	Unmarried	Bachelor	Student	10000-30000	Small (<5)	Rural	Rural	All the time	Monthly	<1 KG	2 types	No	No	No	No	No	No	No	No	No	No	Yes	No	Don't know	Don't know	Don't know	Yes	No	Don't know	No	No	Yes	Yes	Disagree	Agree	Agree	Undecided	Agree	Agree	Agree	Agree	Agree	Agree	Agree	Agree
ID 226	18-30	Female	Islam	Rangpur	Unmarried	Higher education (above bachelor)	Student	>30000	Medium (5-6)	Urban	Semi-urban	On large vacations	Monthly	<1 KG	1 type	No	No	No	Yes	Yes	Yes	No	No	No	Don't know	Yes	No	Yes	Yes	No	No	Don't know	Yes	Yes	No	No	No	Agree	Agree	Agree	Undecided	Undecided	Agree	Undecided	Agree	Agree	Disagree	Undecided	Undecided
ID 227	18-30	Female	Islam	Dhaka	Unmarried	Bachelor	Student	>30000	Medium (5-6)	Urban	Rural	All the time	Don't consume	No dried fish bought	Did not consume	No	No	No	No	Yes	No	No	No	No	Yes	Yes	No	No	No	No	No	No	No	No	Yes	Yes	No	Agree	Agree	Agree	Undecided	Agree	Agree	Agree	Agree	Agree	Agree	Agree	Agree
ID 228	18-30	Male	Islam	Mymensingh	Unmarried	Intermediate (11-12)	Student	<10000	Small (<5)	Semi-urban	Rural	All the time	Every 3 months	<1 KG	1 type	No	No	No	No	No	No	No	No	No	Yes	Yes	Yes	Yes	Yes	Yes	Yes	Yes	Yes	Yes	Yes	Yes	Yes	Agree	Agree	Agree	Agree	Agree	Agree	Agree	Agree	Agree	Agree	Agree	Agree
ID 229	18-30	Female	Islam	Rajshahi	Unmarried	Bachelor	Student	>30000	Small (<5)	Urban	Urban	All the time	Every 3 months	<1 KG	3 types	Yes	Yes	No	No	Yes	Yes	No	Yes	No	Yes	Yes	No	Yes	Yes	Yes	Yes	Yes	No	No	No	No	No	Agree	Agree	Agree	Disagree	Disagree	Agree	Agree	Agree	Agree	Disagree	Agree	Agree
ID 230	18-30	Female	Islam	Rangpur	Unmarried	Bachelor	Student	>30000	Medium (5-6)	Urban	Urban	All the time	Monthly	<1 KG	1 type	No	No	No	No	No	No	No	No	No	No	Yes	No	Yes	Yes	Yes	Yes	Yes	Yes	Yes	No	No	No	Agree	Agree	Agree	Agree	Agree	Agree	Agree	Agree	Agree	Agree	Agree	Agree
ID 231	18-30	Male	Islam	Chattogram	Unmarried	Bachelor	Student	10000-30000	Small (<5)	Urban	Rural	Rarely	Monthly	<1 KG	2 types	No	Yes	No	No	Yes	No	Yes	No	Yes	No	No	No	Yes	Yes	Yes	Yes	Yes	Yes	Yes	No	Yes	No	Agree	Agree	Agree	Disagree	Agree	Agree	Agree	Agree	Agree	Disagree	Agree	Agree
ID 232	18-30	Male	Hinduism	Chattogram	Unmarried	Bachelor	Student	>30000	Medium (5-6)	Urban	Rural	On large vacations	Yearly	No dried fish bought	Did not consume	No	No	No	No	Yes	Yes	No	Yes	No	Yes	Yes	Yes	Yes	Yes	Yes	Yes	Yes	Yes	Yes	Don't know	Yes	Don't know	Agree	Agree	Agree	Undecided	Disagree	Agree	Undecided	Agree	Agree	Undecided	Agree	Agree
ID 233	18-30	Female	Islam	Rajshahi	Unmarried	Bachelor	Student	<10000	Large (>6)	Urban	Semi-urban	All the time	Don't consume	No dried fish bought	Did not consume	No	No	No	No	No	No	No	No	No	No	Yes	Yes	No	No	No	No	Yes	No	Don't know	Yes	Don't know	Yes	Agree	Agree	Agree	Disagree	Undecided	Undecided	Agree	Agree	Agree	Agree	Agree	Agree
ID 234	51-65	Male	Islam	Chattogram	Married	Higher education (above bachelor)	Others	>30000	Medium (5-6)	Urban	Rural	All the time	Every 3 months	1-5 KG	4 types	No	No	No	No	No	No	No	No	No	No	No	Yes	Don't know	Don't know	Don't know	Don't know	No	No	No	No	No	Don't know	Agree	Agree	Agree	Disagree	Agree	Agree	Agree	Agree	Agree	Undecided	Agree	Agree
ID 235	31-50	Female	Islam	Chattogram	Married	Higher education (above bachelor)	Housewife	>30000	Medium (5-6)	Urban	Rural	All the time	Yearly	1-5 KG	4 types	No	No	No	No	No	No	No	No	No	No	No	Yes	No	No	No	No	Don't know	No	No	No	No	Don't know	Agree	Agree	Agree	Disagree	Agree	Agree	Agree	Undecided	Undecided	Undecided	Agree	Agree
ID 236	18-30	Male	Islam	Chattogram	Unmarried	Bachelor	Student	>30000	Medium (5-6)	Urban	Rural	All the time	Every 3 months	1-5 KG	4 types	No	No	No	No	No	No	No	No	No	Don't know	No	No	No	No	No	No	Don't know	Don't know	No	No	No	No	Agree	Agree	Agree	Disagree	Agree	Agree	Agree	Undecided	Undecided	Undecided	Agree	Agree
ID 237	18-30	Female	Islam	Chattogram	Unmarried	Bachelor	Student	10000-30000	Small (<5)	Urban	Rural	All the time	Every 3 months	<1 KG	1 type	No	No	No	No	Yes	Yes	No	No	No	No	Yes	Yes	Yes	Yes	Yes	No	No	No	Yes	Yes	Yes	Yes	Agree	Agree	Agree	Disagree	Undecided	Undecided	Undecided	Agree	Agree	Disagree	Agree	Agree
ID 238	31-50	Male	Islam	Chattogram	Married	Higher education (above bachelor)	Non-govt. employee	>30000	Small (<5)	Urban	Rural	All the time	Yearly	1-5 KG	4 types	No	No	No	No	No	No	No	No	No	No	No	No	No	Don't know	Don't know	Don't know	Don't know	No	Don't know	Don't know	Don't know	Don't know	Agree	Agree	Agree	Disagree	Agree	Agree	Agree	Undecided	Undecided	Undecided	Agree	Agree
ID 239	18-30	Male	Islam	Chattogram	Unmarried	Higher education (above bachelor)	Non-govt. employee	>30000	Large (>6)	Urban	Rural	All the time	Every 3 months	No dried fish bought	Did not consume	No	No	No	No	Yes	No	No	No	Yes	Don't know	Don't know	Yes	Don't know	Yes	No	Yes	Yes	No	No	No	Yes	No	Agree	Agree	Agree	Disagree	Undecided	Agree	Agree	Agree	Agree	Undecided	Agree	Agree
ID 240	31-50	Female	Islam	Chattogram	Married	Higher education (above bachelor)	Housewife	>30000	Small (<5)	Urban	Rural	All the time	Yearly	1-5 KG	4 types	No	No	No	No	No	No	No	No	No	Don't know	No	No	Don't know	Don't know	Don't know	Don't know	Don't know	No	Don't know	Don't know	Don't know	Don't know	Agree	Agree	Agree	Disagree	Agree	Agree	Agree	Undecided	Undecided	Undecided	Agree	Agree
ID 241	31-50	Male	Islam	Dhaka	Married	Higher education (above bachelor)	Non-govt. employee	10000-30000	Small (<5)	Urban	Semi-urban	All the time	Every 3 months	<1 KG	2 types	No	No	No	No	No	Yes	No	No	No	No	Yes	Yes	No	No	No	No	No	No	No	No	No	No	Agree	Agree	Agree	Agree	Agree	Agree	Agree	Agree	Agree	Agree	Agree	Agree
ID 242	18-30	Female	Islam	Dhaka	Unmarried	Higher education (above bachelor)	Student	10000-30000	Small (<5)	Urban	Urban	Rarely	Monthly	<1 KG	Did not consume	No	Yes	No	No	No	No	No	No	No	Yes	Yes	Yes	No	No	No	No	Yes	Yes	Yes	Yes	Yes	Yes	Agree	Agree	Agree	Agree	Agree	Agree	Agree	Agree	Agree	Agree	Agree	Agree
ID 243	18-30	Male	Hinduism	Chattogram	Unmarried	Bachelor	Student	10000-30000	Medium (5-6)	Urban	Rural	All the time	Monthly	<1 KG	2 types	No	No	No	No	Yes	No	No	No	No	No	Yes	Yes	No	Yes	No	No	No	Yes	No	Yes	No	No	Disagree	Agree	Agree	Undecided	Disagree	Agree	Agree	Agree	Agree	Agree	Agree	Disagree
ID 244	18-30	Male	Islam	Chattogram	Unmarried	Higher education (above bachelor)	Student	>30000	Small (<5)	Urban	Rural	All the time	Don't consume	No dried fish bought	Did not consume	No	No	No	No	Yes	No	No	No	No	Don't know	Yes	No	No	Don't know	Don't know	No	No	Yes	Yes	No	Yes	No	Agree	Agree	Agree	Undecided	Undecided	Agree	Undecided	Undecided	Undecided	Disagree	Disagree	Undecided
ID 245	31-50	Female	Islam	Chattogram	Widowed	Bachelor	Housewife	10000-30000	Small (<5)	Urban	Rural	All the time	Every 3 months	<1 KG	1 type	No	No	No	No	Yes	Yes	No	No	No	No	Yes	Yes	No	Yes	No	No	No	Yes	Yes	Yes	Yes	Yes	Agree	Agree	Agree	Agree	Agree	Agree	Agree	Agree	Agree	Agree	Agree	Agree
ID 246	18-30	Female	Hinduism	Chattogram	Married	Higher education (above bachelor)	Housewife	10000-30000	Small (<5)	Urban	Urban	All the time	Weekly	<1 KG	3 types	No	No	No	No	Yes	No	No	No	No	Yes	Yes	No	Don't know	No	No	No	Yes	No	Don't know	No	Yes	No	Agree	Agree	Agree	Disagree	Agree	Agree	Agree	Agree	Agree	Agree	Undecided	Undecided
ID 247	18-30	Male	Hinduism	Chattogram	Unmarried	Bachelor	Student	10000-30000	Small (<5)	Urban	Urban	All the time	Weekly	<1 KG	2 types	No	No	No	No	No	No	No	No	Yes	No	Yes	Yes	No	No	No	Yes	Yes	No	No	Yes	No	Yes	Disagree	Agree	Agree	Disagree	Agree	Agree	Agree	Agree	Agree	Agree	Disagree	Agree
ID 248	18-30	Male	Hinduism	Dhaka	Unmarried	Bachelor	Student	<10000	Small (<5)	Urban	Semi-urban	In the weekend	Weekly	<1 KG	Did not consume	No	Yes	No	No	Yes	Yes	Yes	No	No	No	No	No	No	Yes	Yes	No	Don't know	Don't know	Don't know	Don't know	Don't know	Don't know	Agree	Agree	Agree	Undecided	Undecided	Agree	Undecided	Undecided	Agree	Agree	Undecided	Undecided
ID 249	18-30	Male	Hinduism	Sylhet	Unmarried	Bachelor	Student	<10000	Large (>6)	Urban	Rural	Rarely	Monthly	<1 KG	1 type	No	No	No	No	Yes	No	No	No	No	No	Yes	Yes	Yes	Don't know	Don't know	Don't know	Don't know	Yes	Don't know	Yes	Yes	Don't know	Agree	Agree	Agree	Agree	Agree	Agree	Agree	Agree	Agree	Agree	Agree	Agree
ID 250	18-30	Male	Islam	Dhaka	Married	Bachelor	Student	10000-30000	Medium (5-6)	Urban	Urban	All the time	Monthly	No dried fish bought	Did not consume	No	Yes	No	No	Yes	No	No	No	No	Don't know	Yes	Don't know	No	Yes	No	No	Yes	Don't know	No	Yes	No	No	Agree	Agree	Agree	Undecided	Agree	Undecided	Agree	Undecided	Agree	Agree	Undecided	Undecided
ID 251	31-50	Female	Hinduism	Chattogram	Married	Bachelor	Housewife	10000-30000	Small (<5)	Urban	Urban	All the time	Every 3 months	No dried fish bought	Did not consume	No	No	No	Yes	No	No	No	No	No	Don't know	Don't know	Yes	Yes	Yes	Yes	Yes	Yes	No	Yes	Yes	Yes	No	Agree	Agree	Agree	Undecided	Agree	Agree	Agree	Undecided	Agree	Undecided	Agree	Agree
ID 252	18-30	Male	Islam	Dhaka	Unmarried	Higher education (above bachelor)	Student	>30000	Small (<5)	Urban	Rural	All the time	Yearly	<1 KG	2 types	No	No	No	No	Yes	Yes	No	No	No	No	Don't know	No	No	No	No	No	No	No	No	No	Don't know	No	Disagree	Agree	Agree	Undecided	Undecided	Undecided	Agree	Agree	Agree	Disagree	Agree	Agree
ID 253	18-30	Male	Islam	Chattogram	Unmarried	Bachelor	Student	10000-30000	Medium (5-6)	Semi-urban	Semi-urban	All the time	Don't consume	No dried fish bought	Did not consume	No	No	No	No	Yes	No	No	No	No	Don't know	Don't know	Don't know	Don't know	Don't know	Don't know	Don't know	Don't know	Don't know	Don't know	Don't know	Don't know	Don't know	Disagree	Agree	Agree	Undecided	Agree	Agree	Agree	Agree	Agree	Agree	Undecided	Undecided
ID 254	18-30	Female	Hinduism	Sylhet	Married	Bachelor	Student	>30000	Small (<5)	Semi-urban	Semi-urban	All the time	Weekly	<1 KG	4 types	No	Yes	No	No	Yes	Yes	No	No	No	No	Yes	Yes	Yes	Yes	Yes	No	No	No	No	No	No	No	Agree	Agree	Agree	Agree	Agree	Agree	Agree	Agree	Agree	Undecided	Agree	Agree
ID 255	18-30	Female	Hinduism	Sylhet	Unmarried	Bachelor	Student	>30000	Medium (5-6)	Urban	Rural	On large vacations	Monthly	<1 KG	1 type	No	No	No	No	Yes	Yes	No	No	No	No	Yes	No	Yes	Yes	Yes	Yes	Yes	Yes	Yes	No	Yes	No	Agree	Agree	Agree	Undecided	Agree	Agree	Disagree	Agree	Undecided	Undecided	Agree	Agree
ID 256	31-50	Male	Hinduism	Sylhet	Unmarried	Intermediate (11-12)	Businessman	10000-30000	Large (>6)	Semi-urban	Semi-urban	All the time	Daily	1-5 KG	3 types	No	No	No	Yes	Yes	No	No	No	Yes	Don't know	Yes	Yes	Don't know	No	No	No	No	No	No	Yes	No	No	Agree	Agree	Agree	Disagree	Undecided	Agree	Agree	Agree	Agree	Undecided	Agree	Agree
ID 257	18-30	Female	Hinduism	Sylhet	Unmarried	Bachelor	Student	<10000	Medium (5-6)	Urban	Urban	All the time	Weekly	1-5 KG	2 types	No	No	No	No	No	No	No	No	No	No	Yes	No	Don't know	No	No	Don't know	No	No	No	No	No	No	Disagree	Agree	Agree	Undecided	Undecided	Agree	Agree	Agree	Agree	Undecided	Agree	Agree
ID 258	18-30	Male	Islam	Sylhet	Unmarried	Intermediate (11-12)	Non-govt. employee	10000-30000	Medium (5-6)	Rural	Rural	All the time	Weekly	<1 KG	2 types	No	No	No	No	Yes	No	No	No	No	Don't know	Don't know	No	Don't know	Yes	Don't know	Don't know	Yes	Don't know	Don't know	Don't know	Don't know	Don't know	Disagree	Agree	Agree	Undecided	Agree	Undecided	Undecided	Undecided	Undecided	Undecided	Undecided	Agree
ID 259	18-30	Male	Islam	Chattogram	Unmarried	Bachelor	Others	>30000	Medium (5-6)	Urban	Urban	All the time	Monthly	<1 KG	2 types	No	No	No	No	Yes	No	No	No	No	Don't know	Yes	Yes	Yes	No	No	No	Yes	Yes	Yes	Yes	Yes	No	Disagree	Agree	Agree	Disagree	Agree	Agree	Agree	Agree	Agree	Disagree	Agree	Agree
ID 260	18-30	Female	Hinduism	Sylhet	Married	Higher education (above bachelor)	Govt. employee	10000-30000	Medium (5-6)	Semi-urban	Semi-urban	All the time	Weekly	No dried fish bought	2 types	No	No	No	No	Yes	No	No	No	No	Yes	Yes	Yes	Don't know	Don't know	Don't know	Don't know	Don't know	Don't know	Don't know	Don't know	Yes	Don't know	Disagree	Agree	Agree	Agree	Agree	Agree	Agree	Agree	Agree	Agree	Agree	Agree
ID 261	18-30	Male	Hinduism	Sylhet	Unmarried	Bachelor	Unemployed	10000-30000	Large (>6)	Urban	Urban	All the time	Don't consume	No dried fish bought	Did not consume	No	No	No	Yes	Yes	No	No	No	No	No	No	Yes	Yes	Yes	Yes	Yes	Yes	Yes	Yes	Yes	Yes	No	Agree	Agree	Agree	Disagree	Disagree	Agree	Agree	Agree	Disagree	Disagree	Agree	Agree
ID 262	18-30	Male	Hinduism	Chattogram	Unmarried	Bachelor	Student	10000-30000	Small (<5)	Urban	Rural	All the time	Weekly	<1 KG	2 types	No	No	No	No	No	No	No	No	No	No	Yes	No	No	No	No	No	No	No	No	No	Yes	Yes	Agree	Agree	Agree	Agree	Agree	Agree	Agree	Agree	Agree	Agree	Agree	Agree
ID 263	18-30	Male	Hinduism	Chattogram	Unmarried	Bachelor	Student	10000-30000	Medium (5-6)	Urban	Rural	All the time	Don't consume	No dried fish bought	Did not consume	No	No	No	No	No	Yes	No	No	No	Yes	Don't know	No	No	No	No	No	No	Don't know	No	No	No	No	Agree	Agree	Agree	Disagree	Agree	Agree	Agree	Agree	Agree	Undecided	Agree	Agree
ID 264	51-65	Male	Hinduism	Chattogram	Married	Bachelor	Businessman	10000-30000	Small (<5)	Urban	Semi-urban	All the time	Monthly	No dried fish bought	2 types	No	No	No	Yes	Yes	No	No	No	No	Yes	Yes	Yes	Yes	Yes	No	No	Yes	No	Yes	Yes	Yes	No	Undecided	Agree	Agree	Disagree	Agree	Agree	Agree	Agree	Agree	Disagree	Agree	Agree
ID 265	18-30	Female	Islam	Chattogram	Unmarried	Higher education (above bachelor)	Student	>30000	Small (<5)	Urban	Urban	All the time	Monthly	No dried fish bought	1 type	No	Yes	No	Yes	No	No	Yes	No	No	Yes	No	Don't know	Yes	Don't know	No	Yes	No	No	Yes	Yes	No	No	Agree	Agree	Agree	Disagree	Undecided	Agree	Undecided	Agree	Undecided	Undecided	Agree	Agree
ID 266	18-30	Female	Islam	Chattogram	Unmarried	Bachelor	Student	<10000	Medium (5-6)	Semi-urban	Rural	All the time	Monthly	<1 KG	2 types	No	No	No	No	No	No	Yes	Yes	No	Don't know	Don't know	No	Yes	No	No	No	Yes	Yes	Yes	Yes	Yes	No	Agree	Agree	Agree	Undecided	Undecided	Agree	Undecided	Agree	Agree	Disagree	Agree	Agree
ID 267	18-30	Female	Islam	Chattogram	Unmarried	Bachelor	Student	10000-30000	Small (<5)	Urban	Semi-urban	On large vacations	Monthly	No dried fish bought	2 types	No	Yes	No	No	Yes	Yes	No	No	No	Don't know	Don't know	No	Yes	Yes	Yes	No	No	No	No	Yes	Yes	No	Agree	Agree	Agree	Disagree	Undecided	Agree	Agree	Agree	Agree	Disagree	Agree	Agree
ID 268	18-30	Male	Islam	Barishal	Unmarried	Bachelor	Student	>30000	Small (<5)	Urban	Semi-urban	All the time	Yearly	No dried fish bought	Did not consume	No	No	No	No	Yes	No	No	No	No	No	Don't know	No	No	No	No	No	Yes	No	No	Yes	No	No	Undecided	Agree	Agree	Undecided	Undecided	Agree	Agree	Agree	Undecided	Undecided	Agree	Agree
ID 269	18-30	Female	Islam	Rajshahi	Unmarried	Bachelor	Student	10000-30000	Medium (5-6)	Urban	Urban	On large vacations	Monthly	<1 KG	2 types	No	No	No	No	Yes	No	No	No	No	Yes	Yes	Yes	Yes	Don't know	Don't know	Don't know	Don't know	Don't know	Don't know	Yes	Yes	Yes	Agree	Agree	Agree	Agree	Agree	Agree	Agree	Agree	Agree	Undecided	Agree	Agree
ID 270	18-30	Male	Islam	Chattogram	Unmarried	Bachelor	Student	<10000	Medium (5-6)	Urban	Urban	All the time	Yearly	<1 KG	1 type	No	No	No	No	Yes	Yes	No	No	No	Don't know	Yes	No	No	No	No	Yes	Don't know	Don't know	Don't know	Don't know	Don't know	Don't know	Disagree	Agree	Agree	Undecided	Undecided	Agree	Agree	Undecided	Undecided	Undecided	Agree	Agree
ID 271	18-30	Female	Islam	Chattogram	Unmarried	Bachelor	Student	>30000	Medium (5-6)	Urban	Rural	All the time	Weekly	No dried fish bought	2 types	Yes	Yes	No	Yes	Yes	No	Yes	No	No	No	Don't know	Yes	Yes	Yes	Yes	Yes	Yes	Yes	Yes	Don't know	Yes	No	Agree	Agree	Agree	Undecided	Undecided	Agree	Undecided	Undecided	Undecided	Undecided	Undecided	Agree
ID 272	31-50	Male	Islam	Chattogram	Married	Bachelor	Businessman	>30000	Small (<5)	Urban	Urban	All the time	Monthly	<1 KG	3 types	No	No	No	No	Yes	Yes	Yes	No	No	Yes	Yes	Yes	No	Yes	No	Yes	No	Yes	No	Yes	Yes	No	Agree	Agree	Agree	Agree	Undecided	Agree	Agree	Agree	Agree	Disagree	Agree	Agree
ID 273	18-30	Female	Islam	Dhaka	Unmarried	Bachelor	Student	>30000	Large (>6)	Urban	Rural	All the time	Every 3 months	No dried fish bought	Did not consume	No	No	No	No	Yes	No	Yes	No	No	Don't know	Don't know	Yes	Don't know	Yes	Don't know	Yes	Yes	Don't know	Yes	Don't know	Don't know	No	Disagree	Agree	Disagree	Undecided	Undecided	Agree	Agree	Undecided	Undecided	Disagree	Agree	Undecided
ID 274	18-30	Female	Islam	Chattogram	Unmarried	Bachelor	Student	10000-30000	Medium (5-6)	Urban	Rural	All the time	Weekly	<1 KG	5 types	No	No	No	No	Yes	Yes	No	No	No	Yes	Yes	Yes	Yes	Yes	No	No	Yes	Yes	Yes	No	No	No	Agree	Agree	Disagree	Disagree	Disagree	Agree	Agree	Agree	Agree	Disagree	Agree	Agree
ID 275	31-50	Male	Islam	Chattogram	Married	Higher education (above bachelor)	Govt. employee	>30000	Medium (5-6)	Urban	Urban	All the time	Every 3 months	<1 KG	3 types	No	No	No	No	Yes	No	No	No	No	Yes	Yes	No	No	No	No	No	No	No	No	No	No	No	Agree	Agree	Agree	Undecided	Agree	Agree	Agree	Agree	Agree	Disagree	Agree	Agree
ID 276	18-30	Female	Islam	Chattogram	Unmarried	Bachelor	Student	10000-30000	Medium (5-6)	Urban	Rural	All the time	Yearly	No dried fish bought	Did not consume	No	No	No	No	Yes	Yes	No	No	No	No	No	Yes	Yes	Yes	Yes	Yes	Yes	Yes	Yes	Don't know	Yes	Don't know	Agree	Agree	Agree	Agree	Agree	Agree	Agree	Agree	Agree	Undecided	Agree	Agree
ID 277	18-30	Male	Islam	Chattogram	Unmarried	Higher education (above bachelor)	Student	>30000	Medium (5-6)	Semi-urban	Semi-urban	All the time	Monthly	<1 KG	3 types	No	No	No	No	Yes	Yes	No	No	No	Don't know	Yes	Don't know	Yes	Yes	Yes	Yes	Yes	Don't know	Don't know	Yes	Yes	Yes	Undecided	Agree	Agree	Undecided	Agree	Agree	Agree	Agree	Agree	Undecided	Undecided	Agree
ID 278	18-30	Male	Islam	Chattogram	Unmarried	Intermediate (11-12)	Student	<10000	Medium (5-6)	Urban	Urban	On large vacations	Don't consume	No dried fish bought	Did not consume	Yes	Yes	No	No	Yes	No	No	Yes	No	Don't know	Don't know	Don't know	Don't know	Don't know	Don't know	Don't know	Don't know	Don't know	Don't know	Don't know	Don't know	Don't know	Agree	Agree	Agree	Agree	Agree	Agree	Agree	Agree	Agree	Undecided	Disagree	Disagree
ID 279	18-30	Male	Islam	Dhaka	Unmarried	Bachelor	Student	10000-30000	Small (<5)	Urban	Urban	All the time	Daily	No dried fish bought	Did not consume	No	Yes	No	No	Yes	No	No	No	No	Yes	Don't know	Yes	Yes	No	No	No	No	Don't know	Yes	Yes	No	No	Agree	Agree	Agree	Undecided	Undecided	Agree	Agree	Disagree	Undecided	Undecided	Undecided	Undecided
ID 280	18-30	Male	Islam	Dhaka	Unmarried	Intermediate (11-12)	Student	<10000	Medium (5-6)	Urban	Rural	On large vacations	Every 3 months	No dried fish bought	Did not consume	No	No	No	No	No	No	No	No	No	No	Yes	Yes	Don't know	Don't know	Don't know	Don't know	Don't know	Don't know	Yes	Yes	Don't know	Don't know	Agree	Agree	Agree	Undecided	Agree	Agree	Undecided	Agree	Agree	Undecided	Undecided	Agree
ID 281	18-30	Female	Islam	Chattogram	Unmarried	Bachelor	Student	>30000	Medium (5-6)	Urban	Urban	All the time	Monthly	<1 KG	3 types	No	No	No	No	No	No	No	No	No	Don't know	Yes	Yes	Don't know	Don't know	Don't know	Don't know	Don't know	Don't know	Don't know	Yes	Yes	Yes	Agree	Agree	Agree	Agree	Agree	Agree	Agree	Agree	Agree	Agree	Agree	Agree
ID 282	18-30	Male	Islam	Dhaka	Married	Bachelor	Student	10000-30000	Small (<5)	Urban	Urban	All the time	Weekly	<1 KG	2 types	Yes	Yes	No	No	Yes	Yes	No	No	No	No	Yes	Yes	Don't know	Don't know	Don't know	Don't know	Don't know	Don't know	Don't know	Don't know	Don't know	Don't know	Disagree	Disagree	Disagree	Disagree	Disagree	Disagree	Agree	Disagree	Disagree	Agree	Disagree	Disagree
ID 283	18-30	Male	Islam	Chattogram	Unmarried	Bachelor	Student	10000-30000	Small (<5)	Urban	Rural	All the time	Every 3 months	No dried fish bought	Did not consume	No	No	No	No	No	No	No	No	No	Don't know	Yes	Yes	Yes	Yes	No	No	No	No	Yes	Yes	Yes	No	Agree	Agree	Agree	Undecided	Agree	Agree	Agree	Agree	Agree	Agree	Agree	Agree
ID 284	31-50	Female	Islam	Chattogram	Married	Higher education (above bachelor)	Govt. employee	>30000	Small (<5)	Urban	Urban	All the time	Weekly	1-5 KG	More than 5 types	Yes	Yes	Yes	No	Yes	Yes	No	No	No	No	No	No	No	Yes	No	No	Yes	No	No	No	No	No	Agree	Agree	Agree	Agree	Agree	Agree	Agree	Agree	Undecided	Undecided	Agree	Agree
ID 285	18-30	Male	Islam	Chattogram	Unmarried	Bachelor	Student	<10000	Small (<5)	Urban	Rural	All the time	Don't consume	No dried fish bought	Did not consume	No	No	No	Yes	Yes	No	No	No	Yes	No	Yes	No	No	Yes	No	Yes	Yes	Yes	Yes	No	Yes	No	Agree	Agree	Agree	Agree	Agree	Agree	Agree	Agree	Agree	Agree	Agree	Agree
ID 286	18-30	Male	Hinduism	Chattogram	Unmarried	Bachelor	Student	<10000	Large (>6)	Urban	Rural	On large vacations	Monthly	<1 KG	2 types	No	No	No	No	Yes	No	No	Yes	No	Yes	Yes	No	No	No	No	No	No	No	No	No	No	No	Undecided	Agree	Agree	Disagree	Agree	Agree	Agree	Agree	Agree	Disagree	Agree	Agree
ID 287	18-30	Female	Islam	Rangpur	Unmarried	Higher education (above bachelor)	Student	10000-30000	Medium (5-6)	Urban	Semi-urban	On large vacations	Monthly	<1 KG	2 types	No	No	No	No	Yes	Yes	No	Yes	No	No	Yes	Yes	No	No	No	No	No	No	No	No	No	No	Agree	Agree	Agree	Undecided	Undecided	Agree	Undecided	Agree	Agree	Disagree	Agree	Agree
ID 288	18-30	Male	Others	Dhaka	Unmarried	Higher education (above bachelor)	Non-govt. employee	>30000	Small (<5)	Urban	Urban	All the time	Every 3 months	No dried fish bought	Did not consume	No	No	No	No	Yes	No	No	No	No	No	Don't know	No	Yes	No	No	No	No	No	No	No	No	No	Agree	Agree	Agree	Undecided	Undecided	Agree	Undecided	Undecided	Undecided	Undecided	Agree	Agree
ID 289	18-30	Female	Hinduism	Chattogram	Unmarried	Bachelor	Student	>30000	Small (<5)	Urban	Rural	All the time	Weekly	<1 KG	2 types	No	No	No	No	No	No	No	No	No	Yes	Yes	Yes	Yes	No	No	No	No	No	Yes	Yes	Yes	Yes	Agree	Agree	Agree	Disagree	Agree	Agree	Agree	Agree	Agree	Disagree	Agree	Agree
ID 290	51-65	Male	Islam	Chattogram	Married	Bachelor	Non-govt. employee	10000-30000	Medium (5-6)	Semi-urban	Semi-urban	All the time	Don't consume	No dried fish bought	Did not consume	No	No	No	No	Yes	No	No	No	No	No	Don't know	Don't know	Don't know	Don't know	Don't know	Don't know	Don't know	Don't know	Don't know	Don't know	Don't know	Don't know	Agree	Agree	Agree	Agree	Undecided	Undecided	Agree	Agree	Agree	Agree	Agree	Agree
ID 291	51-65	Female	Islam	Chattogram	Married	Intermediate (11-12)	Housewife	10000-30000	Medium (5-6)	Semi-urban	Semi-urban	All the time	Don't consume	No dried fish bought	Did not consume	No	No	No	No	Yes	No	No	No	No	Don't know	Don't know	Don't know	Don't know	Don't know	Don't know	Don't know	Don't know	Don't know	Don't know	Yes	Don't know	Don't know	Agree	Agree	Undecided	Undecided	Agree	Agree	Agree	Agree	Agree	Agree	Undecided	Undecided
ID 292	18-30	Female	Islam	Chattogram	Married	Higher education (above bachelor)	Non-govt. employee	10000-30000	Small (<5)	Rural	Rural	All the time	Monthly	<1 KG	3 types	No	No	No	No	Yes	Yes	No	No	No	Don't know	No	No	Don't know	Yes	Don't know	No	Yes	No	Yes	Yes	Yes	Yes	Agree	Agree	Agree	Disagree	Undecided	Agree	Undecided	Undecided	Agree	Disagree	Undecided	Agree
ID 293	18-30	Male	Islam	Chattogram	Married	Bachelor	Student	<10000	Small (<5)	Urban	Urban	All the time	Weekly	1-5 KG	3 types	No	No	No	No	Yes	Yes	No	No	No	Yes	Yes	No	No	Yes	No	No	No	No	No	No	No	No	Undecided	Agree	Agree	Agree	Undecided	Agree	Agree	Agree	Agree	Agree	Agree	Agree
ID 294	51-65	Male	Islam	Chattogram	Married	Higher education (above bachelor)	Govt. employee	10000-30000	Small (<5)	Rural	Rural	All the time	Monthly	<1 KG	2 types	No	No	No	No	Yes	No	No	No	No	Don't know	Don't know	Yes	Yes	Yes	Yes	No	Yes	Yes	Yes	Yes	Yes	Don't know	Agree	Agree	Agree	Disagree	Agree	Agree	Agree	Undecided	Undecided	Disagree	Undecided	Agree
ID 295	18-30	Male	Islam	Chattogram	Unmarried	Bachelor	Student	<10000	Medium (5-6)	Urban	Urban	All the time	Don't consume	No dried fish bought	Did not consume	No	No	Yes	Yes	Yes	Yes	No	No	No	Don't know	Don't know	Yes	No	No	No	No	No	Yes	No	Yes	No	No	Agree	Agree	Agree	Undecided	Undecided	Agree	Agree	Undecided	Agree	Undecided	Agree	Agree
ID 296	18-30	Female	Islam	Chattogram	Unmarried	Bachelor	Student	<10000	Small (<5)	Urban	Rural	On large vacations	Don't consume	No dried fish bought	Did not consume	No	No	No	No	Yes	No	No	No	No	No	No	No	Yes	Yes	Yes	Don't know	Don't know	Yes	Yes	No	Don't know	No	Agree	Agree	Agree	Disagree	Agree	Agree	Agree	Undecided	Undecided	Disagree	Undecided	Undecided
ID 297	18-30	Male	Islam	Chattogram	Unmarried	Bachelor	Student	<10000	Small (<5)	Urban	Rural	All the time	Monthly	No dried fish bought	2 types	No	No	No	No	Yes	Yes	No	No	No	Don't know	No	Yes	Yes	Yes	No	Yes	No	No	Yes	Yes	No	No	Disagree	Agree	Agree	Undecided	Agree	Agree	Agree	Undecided	Undecided	Disagree	Agree	Agree
ID 298	18-30	Male	Islam	Chattogram	Unmarried	Bachelor	Student	>30000	Medium (5-6)	Urban	Rural	On large vacations	Monthly	No dried fish bought	2 types	No	Yes	No	Yes	Yes	Yes	No	No	No	No	No	Yes	Yes	Yes	Don't know	Yes	Yes	No	Yes	Yes	Yes	No	Agree	Agree	Agree	Disagree	Agree	Agree	Undecided	Agree	Agree	Agree	Undecided	Undecided
ID 299	18-30	Male	Islam	Chattogram	Unmarried	Bachelor	Student	<10000	Medium (5-6)	Rural	Rural	All the time	Weekly	1-5 KG	3 types	No	No	No	No	Yes	Yes	No	Yes	Yes	Yes	Yes	Yes	No	Yes	No	Yes	Yes	No	No	Yes	Yes	Yes	Agree	Agree	Agree	Agree	Agree	Agree	Agree	Agree	Agree	Agree	Agree	Agree
ID 300	18-30	Male	Islam	Chattogram	Unmarried	Bachelor	Student	<10000	Medium (5-6)	Semi-urban	Semi-urban	All the time	Weekly	<1 KG	2 types	Yes	Yes	No	No	No	No	No	No	No	Yes	Don't know	No	Don't know	Don't know	Don't know	Yes	Yes	Don't know	No	No	No	No	Agree	Agree	Agree	Undecided	Agree	Agree	Agree	Undecided	Agree	Disagree	Agree	Agree
ID 301	18-30	Male	Islam	Chattogram	Unmarried	Bachelor	Student	>30000	Medium (5-6)	Urban	Rural	All the time	Weekly	<1 KG	4 types	No	Yes	No	No	Yes	No	No	No	No	No	Yes	Yes	Yes	Yes	Don't know	Yes	Yes	Don't know	Yes	Yes	Yes	Don't know	Disagree	Agree	Agree	Undecided	Agree	Agree	Agree	Agree	Agree	Disagree	Agree	Agree
ID 302	18-30	Male	Islam	Chattogram	Unmarried	Bachelor	Student	>30000	Medium (5-6)	Urban	Semi-urban	Rarely	Weekly	1-5 KG	4 types	No	No	No	Yes	Yes	Yes	No	No	No	Yes	Yes	Yes	No	No	No	No	No	No	No	Yes	Yes	Yes	Agree	Agree	Agree	Disagree	Agree	Agree	Agree	Disagree	Agree	Agree	Agree	Agree
ID 303	18-30	Female	Islam	Chattogram	Married	Bachelor	Student	>30000	Small (<5)	Rural	Rural	All the time	Don't consume	No dried fish bought	Did not consume	No	Yes	Yes	Yes	Yes	No	No	No	No	Don't know	No	Yes	Yes	Yes	Don't know	Yes	Yes	Don't know	Yes	Yes	Yes	Don't know	Agree	Agree	Agree	Undecided	Undecided	Agree	Undecided	Undecided	Agree	Undecided	Agree	Agree
ID 304	31-50	Male	Islam	Chattogram	Unmarried	Higher education (above bachelor)	Non-govt. employee	10000-30000	Small (<5)	Urban	Rural	All the time	Weekly	<1 KG	2 types	No	Yes	No	No	Yes	No	No	No	No	No	Yes	Yes	Yes	Yes	Yes	Don't know	Yes	Don't know	Yes	Yes	Yes	Don't know	Disagree	Agree	Agree	Undecided	Agree	Agree	Agree	Agree	Agree	Undecided	Agree	Agree
ID 305	18-30	Female	Islam	Chattogram	Unmarried	Bachelor	Student	<10000	Small (<5)	Urban	Rural	All the time	Yearly	No dried fish bought	Did not consume	No	No	No	No	Yes	No	No	No	No	Yes	Don't know	Yes	Yes	Yes	No	Don't know	Don't know	Yes	Yes	Yes	Yes	No	Disagree	Agree	Agree	Undecided	Agree	Agree	Agree	Agree	Agree	Undecided	Undecided	Undecided
ID 306	18-30	Male	Islam	Chattogram	Unmarried	Bachelor	Student	>30000	Small (<5)	Urban	Rural	All the time	Yearly	<1 KG	2 types	No	No	No	No	Yes	No	No	No	No	Yes	Yes	Yes	No	No	No	Yes	Yes	Yes	No	Yes	Yes	Don't know	Agree	Agree	Agree	Undecided	Agree	Agree	Agree	Agree	Agree	Disagree	Agree	Agree
ID 307	18-30	Male	Islam	Dhaka	Unmarried	Bachelor	Student	>30000	Medium (5-6)	Urban	Urban	All the time	Don't consume	No dried fish bought	Did not consume	No	No	No	No	Yes	No	No	No	No	Don't know	Don't know	Yes	Yes	Yes	Yes	Yes	Yes	Don't know	Don't know	No	Yes	No	Agree	Agree	Agree	Agree	Disagree	Agree	Agree	Undecided	Undecided	Undecided	Agree	Agree
ID 308	18-30	Female	Islam	Chattogram	Unmarried	Bachelor	Student	<10000	Small (<5)	Urban	Urban	All the time	Monthly	1-5 KG	2 types	Yes	Yes	Yes	Yes	Yes	No	No	Yes	No	Don't know	Don't know	No	No	No	No	Yes	Yes	No	Don't know	Yes	Yes	No	Agree	Agree	Agree	Undecided	Undecided	Agree	Undecided	Agree	Agree	Agree	Undecided	Agree
ID 309	18-30	Male	Islam	Chattogram	Unmarried	Bachelor	Student	<10000	Small (<5)	Semi-urban	Semi-urban	All the time	Monthly	1-5 KG	Did not consume	No	No	No	No	No	Yes	No	No	No	No	No	No	Don't know	Don't know	Yes	Don't know	Don't know	Don't know	Don't know	Don't know	Don't know	Don't know	Agree	Agree	Agree	Agree	Agree	Agree	Disagree	Agree	Agree	Undecided	Disagree	Disagree
ID 310	18-30	Male	Islam	Khulna	Unmarried	Bachelor	Student	<10000	Small (<5)	Urban	Rural	Rarely	Weekly	<1 KG	2 types	No	No	No	No	No	Yes	No	No	No	No	Yes	Yes	No	No	No	No	No	No	Yes	No	Yes	No	Agree	Agree	Agree	Disagree	Agree	Agree	Agree	Agree	Agree	Disagree	Agree	Agree
ID 311	18-30	Female	Islam	Chattogram	Unmarried	Bachelor	Student	>30000	Small (<5)	Urban	Urban	All the time	Weekly	1-5 KG	2 types	No	No	No	No	Yes	No	No	No	No	Don't know	Yes	Yes	No	Don't know	Don't know	Don't know	Don't know	Don't know	Yes	No	Yes	No	Agree	Agree	Agree	Undecided	Undecided	Agree	Undecided	Agree	Agree	Undecided	Agree	Agree
ID 312	18-30	Female	Islam	Dhaka	Unmarried	Bachelor	Student	10000-30000	Medium (5-6)	Urban	Rural	On large vacations	Every 3 months	No dried fish bought	2 types	No	No	No	No	Yes	No	No	Yes	No	Yes	Yes	No	No	Yes	No	Yes	No	Yes	Yes	No	Yes	No	Agree	Agree	Agree	Disagree	Disagree	Agree	Undecided	Agree	Agree	Disagree	Agree	Agree
ID 313	51-65	Female	Islam	Chattogram	Married	Secondary (6-10)	Housewife	10000-30000	Medium (5-6)	Urban	Rural	All the time	Monthly	No dried fish bought	2 types	No	No	No	Yes	Yes	No	No	No	Yes	Yes	Yes	No	No	No	No	No	Yes	Don't know	Don't know	Yes	Yes	No	Agree	Agree	Agree	Agree	Agree	Agree	Agree	Agree	Agree	Undecided	Agree	Agree
ID 314	51-65	Male	Islam	Chattogram	Married	Bachelor	Non-govt. employee	10000-30000	Medium (5-6)	Urban	Rural	All the time	Monthly	No dried fish bought	2 types	No	No	No	Yes	Yes	No	No	No	No	Yes	Yes	No	Don't know	Don't know	Don't know	Don't know	Yes	No	Yes	No	Yes	No	Agree	Agree	Agree	Disagree	Undecided	Agree	Agree	Agree	Agree	Undecided	Agree	Agree
ID 315	18-30	Female	Hinduism	Dhaka	Unmarried	Bachelor	Student	>30000	Large (>6)	Urban	Urban	All the time	Weekly	<1 KG	2 types	No	Yes	Yes	Yes	Yes	No	No	No	No	Yes	Yes	No	No	No	No	No	No	No	No	No	No	No	Agree	Agree	Agree	Undecided	Undecided	Agree	Agree	Agree	Undecided	Undecided	Agree	Agree
ID 316	31-50	Female	Islam	Chattogram	Married	Intermediate (11-12)	Others	>30000	Medium (5-6)	Rural	Rural	On large vacations	Weekly	1-5 KG	2 types	No	No	No	No	No	No	No	No	No	Don't know	Don't know	Don't know	Don't know	Don't know	Don't know	Don't know	Don't know	Don't know	Don't know	Yes	Don't know	Yes	Agree	Agree	Agree	Agree	Agree	Agree	Agree	Agree	Agree	Agree	Agree	Agree
ID 317	18-30	Male	Islam	Chattogram	Married	Bachelor	Unemployed	10000-30000	Medium (5-6)	Urban	Urban	All the time	Monthly	<1 KG	2 types	No	No	No	No	No	Yes	No	No	No	Don't know	Yes	No	No	No	Yes	Don't know	No	No	Yes	Yes	Yes	Yes	Disagree	Disagree	Disagree	Disagree	Agree	Disagree	Disagree	Disagree	Disagree	Disagree	Disagree	Disagree
ID 318	51-65	Male	Hinduism	Chattogram	Married	Higher education (above bachelor)	Non-govt. employee	>30000	Small (<5)	Urban	Urban	All the time	Weekly	<1 KG	3 types	No	No	No	No	Yes	No	No	No	No	Yes	Don't know	Yes	Yes	Yes	No	No	No	Yes	No	No	Yes	No	Agree	Agree	Agree	Disagree	Agree	Agree	Undecided	Undecided	Agree	Disagree	Agree	Agree
ID 319	51-65	Male	Hinduism	Chattogram	Married	Higher education (above bachelor)	Businessman	>30000	Small (<5)	Urban	Urban	All the time	Every 3 months	<1 KG	4 types	No	No	No	No	Yes	Yes	No	No	No	Yes	Don't know	Yes	Yes	No	No	Yes	No	Yes	Yes	Yes	Yes	No	Agree	Agree	Agree	Disagree	Agree	Agree	Agree	Undecided	Agree	Disagree	Agree	Agree
ID 320	18-30	Female	Islam	Chattogram	Unmarried	Bachelor	Student	<10000	Small (<5)	Urban	Rural	All the time	Every 3 months	No dried fish bought	1 type	Yes	Yes	No	No	Yes	Yes	No	No	No	Don't know	No	Yes	No	Don't know	Don't know	No	No	Don't know	No	No	Yes	No	Agree	Agree	Agree	Undecided	Agree	Agree	Disagree	Agree	Agree	Disagree	Agree	Agree
ID 321	31-50	Female	Hinduism	Chattogram	Married	Higher education (above bachelor)	Housewife	<10000	Small (<5)	Urban	Urban	All the time	Monthly	<1 KG	3 types	No	Yes	No	No	No	No	No	No	No	Yes	Yes	Yes	No	No	No	No	No	Don't know	No	No	Yes	No	Agree	Agree	Agree	Disagree	Agree	Agree	Undecided	Agree	Agree	Agree	Agree	Agree
ID 322	31-50	Female	Hinduism	Chattogram	Married	Higher education (above bachelor)	Housewife	<10000	Small (<5)	Urban	Urban	All the time	Every 3 months	<1 KG	3 types	No	No	No	No	Yes	No	No	No	No	Yes	Yes	Yes	Yes	Yes	Don't know	Yes	No	Don't know	Yes	No	Yes	No	Agree	Agree	Agree	Undecided	Agree	Agree	Agree	Agree	Agree	Agree	Undecided	Undecided
ID 323	18-30	Female	Islam	Chattogram	Unmarried	Bachelor	Student	<10000	Medium (5-6)	Urban	Urban	All the time	Every 3 months	No dried fish bought	1 type	No	No	Yes	No	No	Yes	No	No	No	No	Don't know	Yes	Yes	Yes	No	No	No	No	Yes	Yes	Yes	Yes	Agree	Agree	Agree	Undecided	Agree	Agree	Agree	Agree	Agree	Undecided	Agree	Agree
ID 324	51-65	Male	Hinduism	Chattogram	Married	Higher education (above bachelor)	Govt. employee	>30000	Small (<5)	Urban	Urban	All the time	Monthly	<1 KG	4 types	No	Yes	No	No	No	No	No	No	No	Yes	Don't know	Yes	Yes	Yes	Don't know	Yes	No	Yes	Yes	Yes	Yes	Yes	Agree	Agree	Agree	Undecided	Agree	Agree	Agree	Agree	Agree	Disagree	Agree	Agree
ID 325	51-65	Male	Hinduism	Chattogram	Married	Secondary (6-10)	Businessman	>30000	Small (<5)	Urban	Rural	On large vacations	Every 3 months	<1 KG	More than 5 types	No	No	No	No	Yes	Yes	No	No	No	Yes	Don't know	Yes	No	Yes	No	Don't know	Yes	Don't know	Yes	No	Yes	No	Agree	Agree	Agree	Agree	Agree	Agree	Agree	Agree	Agree	Undecided	Disagree	Disagree
ID 326	31-50	Male	Islam	Chattogram	Married	Higher education (above bachelor)	Govt. employee	10000-30000	Medium (5-6)	Semi-urban	Semi-urban	All the time	Weekly	1-5 KG	More than 5 types	No	No	No	No	No	No	No	No	No	Yes	Yes	Yes	Yes	No	No	No	No	Yes	No	Yes	Yes	No	Agree	Disagree	Disagree	Agree	Agree	Agree	Agree	Agree	Agree	Disagree	Agree	Agree
ID 327	31-50	Male	Islam	Chattogram	Married	Higher education (above bachelor)	Govt. employee	10000-30000	Large (>6)	Semi-urban	Semi-urban	All the time	Weekly	<1 KG	3 types	No	No	No	No	No	No	No	No	No	Yes	Yes	Yes	Yes	Yes	No	No	Yes	Yes	Yes	Yes	Yes	No	Agree	Agree	Agree	Agree	Agree	Agree	Agree	Agree	Agree	Disagree	Agree	Agree
ID 328	18-30	Male	Hinduism	Chattogram	Unmarried	Higher education (above bachelor)	Student	<10000	Small (<5)	Urban	Urban	All the time	Every 3 months	No dried fish bought	2 types	No	No	No	No	No	No	No	No	No	Yes	Don't know	No	Don't know	No	No	No	No	No	No	Don't know	Don't know	Don't know	Agree	Agree	Agree	Undecided	Agree	Agree	Agree	Undecided	Undecided	Agree	Agree	Agree
ID 329	51-65	Male	Hinduism	Chattogram	Married	Higher education (above bachelor)	Non-govt. employee	>30000	Small (<5)	Urban	Urban	In the weekend	Every 3 months	<1 KG	4 types	Yes	No	No	No	Yes	No	No	No	No	Yes	No	Yes	Yes	Yes	Don't know	Yes	Yes	Yes	Yes	Yes	Yes	Yes	Agree	Agree	Agree	Disagree	Agree	Agree	Agree	Agree	Disagree	Disagree	Agree	Agree
ID 330	31-50	Female	Hinduism	Chattogram	Married	Bachelor	Housewife	<10000	Medium (5-6)	Urban	Urban	All the time	Monthly	<1 KG	4 types	Yes	No	No	No	Yes	No	No	No	No	Yes	Yes	Yes	Yes	No	Don't know	Yes	Don't know	Don't know	Don't know	Yes	Yes	Yes	Agree	Agree	Agree	Undecided	Agree	Agree	Undecided	Agree	Agree	Agree	Disagree	Disagree
ID 331	31-50	Female	Hinduism	Chattogram	Married	Higher education (above bachelor)	Non-govt. employee	10000-30000	Small (<5)	Urban	Urban	All the time	Every 3 months	No dried fish bought	3 types	No	No	No	No	Yes	No	No	No	No	Yes	No	Yes	Yes	No	No	Yes	Yes	Yes	Yes	Yes	Yes	No	Agree	Agree	Agree	Undecided	Agree	Agree	Agree	Agree	Agree	Agree	Agree	Agree
ID 332	51-65	Male	Hinduism	Chattogram	Married	Higher education (above bachelor)	Govt. employee	>30000	Medium (5-6)	Urban	Urban	All the time	Every 3 months	<1 KG	4 types	Yes	No	No	No	Yes	No	No	No	No	Yes	Yes	No	No	No	No	No	No	No	No	No	Yes	No	Agree	Agree	Agree	Disagree	Agree	Agree	Agree	Agree	Agree	Undecided	Undecided	Undecided
ID 333	>65	Male	Hinduism	Chattogram	Married	Bachelor	Others	>30000	Small (<5)	Urban	Urban	All the time	Monthly	<1 KG	4 types	Yes	No	No	No	Yes	No	No	No	No	Yes	Yes	Yes	No	No	No	No	Yes	Don't know	Yes	Don't know	Yes	No	Agree	Agree	Agree	Disagree	Agree	Agree	Undecided	Undecided	Agree	Agree	Disagree	Disagree
ID 334	31-50	Female	Hinduism	Chattogram	Married	Higher education (above bachelor)	Non-govt. employee	>30000	Small (<5)	Urban	Urban	All the time	Every 3 months	No dried fish bought	2 types	No	No	No	No	No	Yes	No	No	No	Yes	Yes	No	Don't know	No	No	No	No	Don't know	No	No	Yes	No	Agree	Agree	Agree	Undecided	Agree	Agree	Agree	Agree	Agree	Agree	Undecided	Undecided
ID 335	31-50	Female	Islam	Chattogram	Married	Higher education (above bachelor)	Housewife	10000-30000	Medium (5-6)	Urban	Rural	All the time	Every 3 months	1-5 KG	4 types	No	Yes	No	No	Yes	No	No	No	No	No	No	Yes	Don't know	Don't know	Don't know	Don't know	Don't know	No	No	No	No	Don't know	Agree	Agree	Agree	Undecided	Agree	Agree	Agree	Undecided	Undecided	Undecided	Agree	Agree
ID 336	51-65	Male	Islam	Chattogram	Married	Higher education (above bachelor)	Businessman	10000-30000	Medium (5-6)	Urban	Rural	All the time	Every 3 months	1-5 KG	4 types	No	Yes	No	No	No	No	No	No	No	No	No	No	Don't know	Don't know	Don't know	Don't know	Don't know	No	No	Don't know	No	Don't know	Agree	Agree	Agree	Disagree	Agree	Agree	Agree	Undecided	Undecided	Undecided	Agree	Agree
ID 337	18-30	Male	Islam	Chattogram	Unmarried	Bachelor	Student	10000-30000	Medium (5-6)	Urban	Rural	All the time	Don't consume	<1 KG	Did not consume	No	No	No	No	Yes	No	No	No	No	Don't know	Don't know	Yes	Don't know	Don't know	Don't know	Don't know	Don't know	Don't know	Don't know	Yes	Don't know	Don't know	Agree	Agree	Agree	Undecided	Undecided	Undecided	Agree	Undecided	Undecided	Undecided	Agree	Agree
ID 338	31-50	Male	Hinduism	Chattogram	Married	Higher education (above bachelor)	Non-govt. employee	>30000	Small (<5)	Urban	Urban	All the time	Monthly	<1 KG	4 types	No	Yes	No	No	Yes	No	No	No	No	Don't know	Don't know	Yes	Yes	Don't know	Don't know	Don't know	Don't know	Yes	Yes	Yes	Yes	Yes	Agree	Agree	Disagree	Undecided	Agree	Agree	Agree	Agree	Agree	Agree	Agree	Agree
ID 339	18-30	Female	Islam	Chattogram	Unmarried	Intermediate (11-12)	Student	10000-30000	Medium (5-6)	Urban	Urban	All the time	Weekly	1-5 KG	3 types	No	No	No	No	Yes	No	No	No	No	No	No	Yes	Yes	Yes	No	Don't know	Yes	Yes	Yes	Yes	Yes	No	Agree	Agree	Agree	Disagree	Undecided	Agree	Agree	Undecided	Undecided	Undecided	Agree	Agree
ID 340	18-30	Male	Hinduism	Chattogram	Unmarried	Higher education (above bachelor)	Non-govt. employee	>30000	Small (<5)	Urban	Urban	On large vacations	Every 3 months	No dried fish bought	2 types	No	No	No	No	No	No	No	No	No	Yes	No	Yes	Yes	Yes	Yes	Yes	Yes	Yes	Yes	Yes	Yes	Yes	Agree	Agree	Agree	Undecided	Agree	Agree	Agree	Agree	Agree	Agree	Agree	Agree
ID 341	31-50	Male	Hinduism	Chattogram	Married	Higher education (above bachelor)	Others	>30000	Small (<5)	Urban	Urban	All the time	Monthly	<1 KG	3 types	No	No	No	No	No	No	No	No	No	No	No	No	No	No	Don't know	Yes	Yes	Yes	Yes	No	Yes	No	Agree	Agree	Agree	Undecided	Agree	Agree	Agree	Agree	Agree	Agree	Agree	Agree
ID 342	18-30	Female	Islam	Chattogram	Unmarried	Secondary (6-10)	Student	<10000	Medium (5-6)	Urban	Rural	All the time	Monthly	1-5 KG	2 types	No	No	No	No	No	No	No	No	No	Don't know	Yes	No	Don't know	No	No	No	No	Yes	Yes	Yes	Yes	Yes	Disagree	Disagree	Agree	Agree	Disagree	Undecided	Undecided	Agree	Agree	Disagree	Disagree	Disagree
ID 343	31-50	Female	Hinduism	Chattogram	Married	Bachelor	Housewife	<10000	Small (<5)	Urban	Urban	All the time	Monthly	<1 KG	2 types	No	No	No	No	Yes	No	No	No	No	Yes	Yes	No	No	No	No	No	No	Yes	No	No	Yes	Don't know	Agree	Agree	Agree	Disagree	Agree	Agree	Agree	Agree	Agree	Agree	Agree	Agree
ID 344	18-30	Female	Hinduism	Chattogram	Married	Bachelor	Student	<10000	Small (<5)	Urban	Urban	All the time	Every 3 months	<1 KG	3 types	No	No	No	No	No	No	No	No	No	Yes	Don't know	No	Yes	Yes	No	Yes	Yes	Yes	Yes	No	Yes	No	Agree	Agree	Agree	Disagree	Agree	Agree	Agree	Agree	Agree	Disagree	Agree	Agree
ID 345	18-30	Male	Hinduism	Chattogram	Unmarried	Higher education (above bachelor)	Student	10000-30000	Medium (5-6)	Urban	Rural	All the time	Monthly	<1 KG	3 types	No	No	No	No	Yes	No	No	No	No	Don't know	Don't know	No	Yes	No	No	No	No	No	Yes	No	Yes	No	Agree	Agree	Agree	Disagree	Agree	Agree	Agree	Agree	Agree	Disagree	Agree	Agree
ID 346	31-50	Female	Islam	Chattogram	Married	Intermediate (11-12)	Housewife	>30000	Medium (5-6)	Urban	Urban	All the time	Monthly	<1 KG	2 types	No	No	No	No	No	No	No	Yes	No	No	No	No	No	Don't know	No	No	Don't know	Don't know	Yes	No	No	Yes	Agree	Agree	Agree	Agree	Agree	Agree	Agree	Agree	Agree	Disagree	Agree	Undecided
ID 347	31-50	Female	Hinduism	Chattogram	Married	No education	Non-govt. employee	10000-30000	Medium (5-6)	Urban	Rural	All the time	Monthly	<1 KG	3 types	No	No	No	No	Yes	No	No	No	No	Don't know	Don't know	No	Yes	No	No	No	Yes	No	Yes	No	Yes	No	Agree	Agree	Agree	Disagree	Agree	Agree	Agree	Agree	Agree	Undecided	Agree	Agree
ID 348	31-50	Male	Hinduism	Chattogram	Married	No education	Non-govt. employee	10000-30000	Medium (5-6)	Urban	Rural	All the time	Monthly	<1 KG	3 types	No	No	No	No	Yes	No	No	No	No	Don't know	Don't know	No	Yes	No	No	No	No	Don't know	Yes	No	Yes	No	Agree	Agree	Agree	Disagree	Agree	Agree	Agree	Agree	Agree	Disagree	Agree	Agree
ID 349	31-50	Female	Islam	Chattogram	Married	Intermediate (11-12)	Housewife	>30000	Medium (5-6)	Urban	Rural	All the time	Every 3 months	<1 KG	4 types	No	No	No	No	Yes	No	No	No	No	No	No	Yes	No	No	No	No	No	No	No	No	No	Don't know	Agree	Agree	Agree	Disagree	Agree	Agree	Agree	Undecided	Agree	Undecided	Agree	Agree
ID 350	18-30	Male	Hinduism	Chattogram	Unmarried	Bachelor	Student	10000-30000	Small (<5)	Urban	Urban	All the time	Weekly	<1 KG	2 types	No	Yes	No	No	Yes	Yes	No	No	No	Yes	Yes	Yes	Don't know	Don't know	Don't know	Yes	Don't know	Don't know	Don't know	Yes	Yes	Yes	Agree	Agree	Agree	Undecided	Undecided	Agree	Disagree	Undecided	Undecided	Undecided	Agree	Agree
ID 351	18-30	Male	Islam	Chattogram	Unmarried	Bachelor	Student	<10000	Small (<5)	Urban	Urban	All the time	Monthly	1-5 KG	2 types	No	No	Yes	Yes	Yes	No	No	No	Yes	No	Don't know	Don't know	No	Don't know	No	Don't know	Don't know	Don't know	Don't know	No	No	Don't know	Undecided	Agree	Agree	Agree	Agree	Agree	Undecided	Agree	Agree	Undecided	Agree	Agree
ID 352	18-30	Male	Islam	Chattogram	Unmarried	Higher education (above bachelor)	Non-govt. employee	10000-30000	Medium (5-6)	Urban	Rural	All the time	Weekly	<1 KG	2 types	Yes	No	No	No	Yes	No	No	No	No	Yes	Yes	Yes	Yes	Yes	Don't know	Don't know	No	Yes	No	No	No	Yes	Agree	Agree	Disagree	Disagree	Agree	Agree	Undecided	Disagree	Agree	Disagree	Agree	Agree
ID 353	18-30	Female	Islam	Chattogram	Unmarried	Bachelor	Student	10000-30000	Medium (5-6)	Semi-urban	Semi-urban	All the time	Monthly	<1 KG	1 type	No	No	No	No	No	No	No	No	No	Don't know	No	No	No	No	Don't know	No	No	Yes	Yes	Yes	Yes	Don't know	Agree	Agree	Agree	Agree	Agree	Agree	Agree	Agree	Agree	Undecided	Agree	Agree
ID 354	51-65	Male	Hinduism	Chattogram	Married	Intermediate (11-12)	Businessman	10000-30000	Small (<5)	Urban	Urban	All the time	Weekly	<1 KG	4 types	No	Yes	No	No	Yes	Yes	No	Yes	Yes	Don't know	Don't know	Don't know	Don't know	Don't know	Don't know	Don't know	Don't know	Don't know	Don't know	Don't know	Don't know	Don't know	Agree	Undecided	Undecided	Undecided	Undecided	Undecided	Undecided	Undecided	Undecided	Undecided	Undecided	Undecided
ID 355	18-30	Male	Islam	Chattogram	Unmarried	Bachelor	Non-govt. employee	10000-30000	Medium (5-6)	Urban	Rural	In the weekend	Monthly	<1 KG	2 types	No	No	Yes	No	Yes	Yes	No	No	No	Don't know	Yes	No	No	No	No	No	No	No	Yes	No	No	Yes	Agree	Agree	Agree	Undecided	Agree	Agree	Agree	Agree	Agree	Agree	Agree	Agree
ID 356	18-30	Female	Islam	Dhaka	Unmarried	Bachelor	Student	<10000	Medium (5-6)	Urban	Rural	On large vacations	Yearly	No dried fish bought	1 type	No	No	No	No	No	No	No	No	No	No	Yes	Yes	No	No	No	No	No	No	No	No	Yes	No	Agree	Agree	Agree	Disagree	Agree	Agree	Agree	Agree	Agree	Disagree	Agree	Agree
ID 357	31-50	Female	Hinduism	Chattogram	Married	Higher education (above bachelor)	Non-govt. employee	10000-30000	Small (<5)	Urban	Rural	All the time	Monthly	1-5 KG	3 types	No	No	No	No	Yes	No	No	No	No	Yes	Yes	No	Yes	No	No	Don't know	No	No	No	No	Yes	Don't know	Agree	Agree	Undecided	Undecided	Agree	Agree	Agree	Agree	Agree	Undecided	Agree	Agree
ID 358	>65	Female	Hinduism	Chattogram	Married	Secondary (6-10)	Housewife	<10000	Medium (5-6)	Urban	Urban	All the time	Monthly	<1 KG	3 types	Yes	No	No	No	Yes	No	No	No	No	Yes	Yes	No	Yes	No	Don't know	Don't know	No	No	Yes	Yes	Yes	No	Agree	Agree	Agree	Undecided	Agree	Agree	Agree	Agree	Agree	Agree	Undecided	Undecided
ID 359	31-50	Female	Islam	Chattogram	Widowed	Secondary (6-10)	Housewife	<10000	Medium (5-6)	Rural	Rural	All the time	Monthly	<1 KG	3 types	Yes	No	No	No	Yes	No	No	No	No	Yes	Yes	Yes	Don't know	Don't know	Don't know	Don't know	Don't know	No	Don't know	No	Yes	Don't know	Agree	Agree	Agree	Disagree	Agree	Disagree	Agree	Agree	Agree	Agree	Disagree	Disagree
ID 360	31-50	Female	Hinduism	Chattogram	Married	Primary (1-5)	Housewife	<10000	Large (>6)	Urban	Urban	All the time	Weekly	<1 KG	4 types	No	No	No	No	No	No	No	No	No	Yes	Don't know	Yes	Don't know	Don't know	Don't know	Don't know	Don't know	Yes	Don't know	Yes	Yes	No	Agree	Agree	Agree	Undecided	Agree	Agree	Agree	Agree	Agree	Agree	Disagree	Disagree
ID 361	31-50	Male	Hinduism	Chattogram	Married	Higher education (above bachelor)	Non-govt. employee	10000-30000	Medium (5-6)	Rural	Rural	All the time	Weekly	1-5 KG	2 types	No	No	No	No	Yes	No	No	No	No	No	Yes	No	Don't know	No	Don't know	Don't know	Don't know	Yes	No	No	Yes	No	Agree	Agree	Agree	Undecided	Agree	Agree	Agree	Agree	Agree	Disagree	Agree	Agree
ID 362	31-50	Female	Hinduism	Chattogram	Married	Primary (1-5)	Housewife	<10000	Small (<5)	Rural	Rural	All the time	Monthly	<1 KG	3 types	No	No	No	No	No	No	No	No	No	Yes	Don't know	Yes	Yes	Don't know	Don't know	Don't know	Don't know	Yes	No	No	Yes	No	Agree	Agree	Agree	Agree	Agree	Agree	Disagree	Disagree	Agree	Agree	Agree	Agree
ID 363	31-50	Female	Hinduism	Chattogram	Married	Higher education (above bachelor)	Non-govt. employee	10000-30000	Small (<5)	Urban	Rural	All the time	Every 3 months	1-5 KG	3 types	Yes	No	No	No	Yes	Yes	No	No	No	Yes	Yes	Yes	Yes	Yes	No	Yes	Yes	No	Yes	Yes	Yes	Yes	Agree	Agree	Agree	Disagree	Agree	Agree	Agree	Agree	Agree	Disagree	Agree	Agree
ID 364	31-50	Female	Islam	Chattogram	Married	Secondary (6-10)	Housewife	<10000	Medium (5-6)	Rural	Rural	All the time	Weekly	1-5 KG	5 types	No	No	No	No	Yes	No	No	No	No	Yes	Yes	No	No	No	Don't know	Don't know	No	Yes	No	No	Yes	Don't know	Agree	Agree	Agree	Disagree	Agree	Agree	Agree	Agree	Agree	Disagree	Undecided	Undecided
ID 365	>65	Female	Hinduism	Chattogram	Widowed	Secondary (6-10)	Housewife	<10000	Large (>6)	Urban	Rural	All the time	Monthly	1-5 KG	4 types	Yes	Yes	No	No	Yes	Yes	No	No	No	Yes	Yes	Yes	Don't know	Don't know	Don't know	Don't know	Don't know	No	No	Yes	Yes	Yes	Agree	Agree	Agree	Agree	Agree	Agree	Agree	Disagree	Agree	Disagree	Agree	Agree
ID 366	31-50	Female	Islam	Chattogram	Married	Secondary (6-10)	Housewife	<10000	Medium (5-6)	Rural	Rural	All the time	Weekly	1-5 KG	5 types	No	No	No	No	Yes	No	No	No	No	Yes	Yes	No	No	Don't know	Don't know	Don't know	No	Don't know	Don't know	No	Yes	No	Agree	Agree	Agree	Disagree	Agree	Agree	Agree	Agree	Agree	Disagree	Agree	Agree
ID 367	31-50	Female	Islam	Chattogram	Married	Secondary (6-10)	Housewife	<10000	Small (<5)	Rural	Rural	All the time	Monthly	<1 KG	3 types	No	No	No	No	No	No	No	No	No	Don't know	Don't know	No	Don't know	Don't know	Don't know	Don't know	Don't know	No	Don't know	No	Yes	Don't know	Undecided	Agree	Agree	Undecided	Undecided	Agree	Agree	Undecided	Undecided	Undecided	Disagree	Disagree
ID 368	31-50	Female	Islam	Chattogram	Married	Secondary (6-10)	Housewife	<10000	Small (<5)	Rural	Rural	All the time	Monthly	<1 KG	3 types	No	No	No	No	No	No	No	No	No	Don't know	Don't know	Yes	Don't know	Don't know	Don't know	Don't know	Don't know	Don't know	Don't know	Yes	Yes	Yes	Agree	Agree	Agree	Undecided	Agree	Agree	Agree	Agree	Agree	Agree	Agree	Agree
ID 369	31-50	Female	Islam	Chattogram	Married	Secondary (6-10)	Housewife	<10000	Small (<5)	Rural	Rural	All the time	Weekly	1-5 KG	3 types	No	No	No	No	Yes	No	No	No	No	Yes	No	Yes	Don't know	Don't know	Don't know	Don't know	Don't know	Yes	Don't know	Yes	Yes	Yes	Agree	Agree	Agree	Undecided	Agree	Undecided	Agree	Agree	Agree	Undecided	Agree	Agree
ID 370	31-50	Male	Islam	Chattogram	Married	Secondary (6-10)	Non-govt. employee	10000-30000	Large (>6)	Rural	Rural	All the time	Every 3 months	<1 KG	2 types	No	No	No	No	Yes	Yes	No	No	No	Yes	No	No	Yes	No	No	No	No	No	No	No	Yes	No	Agree	Agree	Agree	Agree	Agree	Agree	Agree	Agree	Agree	Agree	Agree	Agree
ID 371	31-50	Male	Hinduism	Chattogram	Married	Secondary (6-10)	Businessman	<10000	Large (>6)	Rural	Rural	All the time	Weekly	<1 KG	3 types	No	Yes	No	No	No	No	No	No	No	Yes	Don't know	Yes	Don't know	Don't know	Don't know	No	Don't know	No	Don't know	Don't know	No	Don't know	Disagree	Disagree	Disagree	Disagree	Agree	Agree	Disagree	Disagree	Agree	Agree	Agree	Agree
ID 372	31-50	Male	Islam	Chattogram	Married	Higher education (above bachelor)	Others	>30000	Large (>6)	Urban	Urban	All the time	Monthly	>5 KG	3 types	Yes	Yes	No	No	Yes	No	No	No	No	Yes	Don't know	No	Yes	No	Don't know	Don't know	No	Yes	No	No	Yes	No	Undecided	Undecided	Undecided	Disagree	Undecided	Undecided	Agree	Undecided	Agree	Undecided	Agree	Agree
ID 373	18-30	Female	Hinduism	Chattogram	Unmarried	Bachelor	Student	<10000	Small (<5)	Urban	Rural	On large vacations	Monthly	<1 KG	1 type	No	Yes	No	Yes	Yes	Yes	No	No	No	No	No	No	No	No	No	Yes	Yes	Yes	Yes	No	Yes	Don't know	Agree	Agree	Agree	Disagree	Agree	Agree	Agree	Agree	Agree	Disagree	Agree	Agree
ID 374	31-50	Female	Hinduism	Chattogram	Married	Higher education (above bachelor)	Others	>30000	Medium (5-6)	Urban	Urban	All the time	Monthly	<1 KG	1 type	No	No	No	No	No	No	No	No	No	Yes	Yes	No	Yes	Yes	Don't know	Don't know	No	No	Yes	Don't know	Yes	Don't know	Disagree	Disagree	Disagree	Undecided	Agree	Agree	Agree	Disagree	Undecided	Disagree	Agree	Agree
ID 375	31-50	Female	Hinduism	Chattogram	Married	Higher education (above bachelor)	Others	>30000	Small (<5)	Urban	Urban	All the time	Monthly	<1 KG	2 types	No	No	No	No	Yes	No	No	No	No	Yes	No	No	Don't know	Don't know	Don't know	Don't know	No	No	No	No	Yes	No	Agree	Agree	Agree	Disagree	Agree	Agree	Agree	Disagree	Agree	Disagree	Agree	Agree
ID 376	51-65	Male	Islam	Chattogram	Married	Higher education (above bachelor)	Others	<10000	Small (<5)	Urban	Urban	All the time	Monthly	<1 KG	2 types	No	No	No	No	No	No	No	No	No	Yes	Yes	Yes	Yes	Yes	No	No	Yes	Yes	No	Yes	Yes	Yes	Disagree	Agree	Agree	Undecided	Agree	Agree	Agree	Disagree	Agree	Disagree	Agree	Agree
ID 377	51-65	Male	Hinduism	Chattogram	Married	Higher education (above bachelor)	Others	>30000	Small (<5)	Rural	Rural	All the time	Monthly	<1 KG	1 type	No	No	No	No	No	No	No	No	No	Yes	Yes	No	Yes	Yes	No	No	Yes	No	No	Yes	Yes	No	Agree	Agree	Agree	Undecided	Agree	Agree	Agree	Disagree	Agree	Disagree	Agree	Agree
ID 378	31-50	Male	Islam	Chattogram	Married	Intermediate (11-12)	Others	10000-30000	Small (<5)	Rural	Rural	All the time	Monthly	<1 KG	2 types	No	No	No	No	No	No	No	No	No	Yes	No	No	Yes	Yes	No	No	No	No	No	No	No	Don't know	Disagree	Disagree	Disagree	Disagree	Agree	Agree	Agree	Agree	Disagree	Disagree	Agree	Agree
ID 379	31-50	Female	Islam	Chattogram	Married	Intermediate (11-12)	Housewife	>30000	Small (<5)	Urban	Urban	All the time	Don't consume	No dried fish bought	Did not consume	No	No	No	No	Yes	No	No	No	No	Don't know	Don't know	No	Don't know	Don't know	Don't know	Don't know	Don't know	Don't know	Don't know	Don't know	Don't know	Don't know	Agree	Agree	Agree	Undecided	Undecided	Agree	Agree	Undecided	Undecided	Undecided	Undecided	Undecided
ID 380	18-30	Male	Islam	Chattogram	Unmarried	Intermediate (11-12)	Student	>30000	Small (<5)	Urban	Urban	All the time	Don't consume	No dried fish bought	Did not consume	No	No	No	No	No	No	No	No	No	Don't know	Don't know	Don't know	Don't know	Don't know	Don't know	Don't know	Don't know	Don't know	Yes	Don't know	Don't know	Don't know	Agree	Agree	Agree	Undecided	Undecided	Undecided	Undecided	Undecided	Undecided	Undecided	Undecided	Undecided
ID 381	51-65	Male	Islam	Chattogram	Married	Intermediate (11-12)	Businessman	>30000	Small (<5)	Urban	Urban	All the time	Don't consume	No dried fish bought	Did not consume	No	No	No	No	No	No	No	No	No	Don't know	Don't know	Don't know	Don't know	Don't know	Don't know	Don't know	Don't know	Don't know	Don't know	Don't know	Don't know	Don't know	Agree	Agree	Agree	Undecided	Undecided	Agree	Agree	Undecided	Undecided	Undecided	Undecided	Undecided
ID 382	31-50	Male	Islam	Chattogram	Married	Higher education (above bachelor)	Non-govt. employee	10000-30000	Small (<5)	Urban	Rural	On large vacations	Don't consume	No dried fish bought	Did not consume	No	No	No	No	No	No	No	No	No	Don't know	Don't know	Don't know	Don't know	Don't know	Don't know	Don't know	Don't know	Don't know	Don't know	Don't know	Don't know	Don't know	Agree	Agree	Agree	Undecided	Undecided	Agree	Undecided	Undecided	Undecided	Disagree	Undecided	Undecided
ID 383	18-30	Male	Islam	Chattogram	Unmarried	Secondary (6-10)	Student	>30000	Small (<5)	Urban	Rural	All the time	Monthly	1-5 KG	2 types	No	No	No	No	No	No	No	No	No	Don't know	Yes	Yes	Don't know	Don't know	Don't know	Don't know	Don't know	Yes	Yes	Yes	Yes	Yes	Agree	Agree	Agree	Agree	Agree	Agree	Agree	Agree	Undecided	Undecided	Agree	Agree
ID 384	51-65	Male	Hinduism	Chattogram	Married	Higher education (above bachelor)	Others	>30000	Small (<5)	Rural	Rural	All the time	Weekly	1-5 KG	3 types	No	No	No	No	Yes	No	No	No	No	Yes	Yes	No	No	No	No	No	No	No	No	Yes	Yes	Yes	Disagree	Disagree	Disagree	Agree	Agree	Agree	Agree	Disagree	Agree	Agree	Agree	Agree
ID 385	51-65	Male	Hinduism	Chattogram	Married	Higher education (above bachelor)	Others	>30000	Small (<5)	Rural	Rural	All the time	Weekly	<1 KG	1 type	No	No	No	No	No	No	No	No	No	Yes	Yes	No	Yes	Yes	No	Yes	No	No	No	No	Yes	No	Agree	Agree	Agree	Undecided	Agree	Agree	Agree	Agree	Agree	Disagree	Agree	Agree
ID 386	18-30	Female	Hinduism	Chattogram	Married	Secondary (6-10)	Non-govt. employee	<10000	Medium (5-6)	Rural	Rural	All the time	Weekly	<1 KG	2 types	No	No	No	No	No	No	No	No	No	Yes	Don't know	No	Don't know	Don't know	Don't know	Don't know	Don't know	Yes	Don't know	No	No	Don't know	Undecided	Agree	Undecided	Undecided	Agree	Agree	Agree	Agree	Agree	Undecided	Agree	Agree
ID 387	31-50	Female	Islam	Chattogram	Married	Secondary (6-10)	Housewife	10000-30000	Medium (5-6)	Rural	Rural	All the time	Monthly	No dried fish bought	1 type	No	No	No	No	No	No	No	No	No	Yes	Don't know	No	Don't know	Don't know	Don't know	No	No	Don't know	Don't know	No	Yes	Don't know	Agree	Undecided	Undecided	Undecided	Agree	Agree	Agree	Disagree	Agree	Agree	Agree	Agree
ID 388	31-50	Female	Hinduism	Chattogram	Widowed	Secondary (6-10)	Housewife	<10000	Small (<5)	Rural	Rural	All the time	Weekly	<1 KG	3 types	No	No	No	No	No	Yes	No	No	No	Yes	Yes	Yes	No	No	No	No	Yes	No	No	Yes	Yes	Yes	Agree	Agree	Agree	Undecided	Agree	Agree	Agree	Disagree	Agree	Agree	Agree	Agree
ID 389	18-30	Male	Hinduism	Khulna	Unmarried	Bachelor	Student	10000-30000	Small (<5)	Semi-urban	Urban	On large vacations	Monthly	No dried fish bought	3 types	No	No	No	No	Yes	Yes	No	No	No	Don't know	Don't know	Yes	No	No	No	No	No	No	No	No	No	No	Agree	Agree	Agree	Disagree	Undecided	Agree	Agree	Agree	Agree	Undecided	Agree	Agree
ID 390	18-30	Male	Islam	Rangpur	Unmarried	Bachelor	Student	10000-30000	Small (<5)	Urban	Urban	On large vacations	Monthly	No dried fish bought	2 types	No	No	No	No	No	Yes	No	No	No	Don't know	Yes	Yes	Don't know	No	Don't know	Don't know	Don't know	Yes	Yes	No	Yes	No	Agree	Agree	Disagree	Agree	Agree	Agree	Agree	Agree	Agree	Disagree	Agree	Agree
ID 391	31-50	Male	Hinduism	Chattogram	Married	Intermediate (11-12)	Businessman	>30000	Medium (5-6)	Urban	Rural	All the time	Weekly	>5 KG	5 types	No	No	No	No	Yes	Yes	No	No	No	Yes	Don't know	Yes	Yes	Don't know	Don't know	Don't know	Yes	No	Yes	Yes	Yes	Don't know	Agree	Agree	Agree	Disagree	Agree	Agree	Agree	Agree	Undecided	Agree	Disagree	Disagree
ID 392	18-30	Male	Islam	Dhaka	Unmarried	Bachelor	Student	10000-30000	Small (<5)	Urban	Rural	All the time	Monthly	<1 KG	3 types	No	No	No	No	Yes	No	No	No	No	No	No	Yes	Yes	Don't know	Don't know	Yes	Don't know	No	Yes	No	Yes	No	Agree	Agree	Agree	Disagree	Agree	Agree	Agree	Agree	Disagree	Disagree	Agree	Agree
ID 393	51-65	Male	Hinduism	Dhaka	Married	Intermediate (11-12)	Businessman	>30000	Medium (5-6)	Urban	Rural	All the time	Every 3 months	1-5 KG	3 types	No	No	No	No	Yes	Yes	No	No	No	Yes	Yes	Yes	Yes	No	No	No	No	No	No	Yes	Yes	No	Agree	Agree	Agree	Disagree	Agree	Agree	Agree	Agree	Agree	Undecided	Agree	Agree
ID 394	31-50	Female	Hinduism	Chattogram	Married	Intermediate (11-12)	Others	<10000	Medium (5-6)	Rural	Rural	All the time	Monthly	No dried fish bought	1 type	No	No	No	No	No	No	No	No	No	Yes	Don't know	No	Don't know	Don't know	Don't know	Don't know	Don't know	Don't know	Don't know	No	Yes	Yes	Agree	Undecided	Undecided	Undecided	Agree	Agree	Agree	Disagree	Agree	Agree	Agree	Agree
ID 395	31-50	Male	Islam	Chattogram	Married	Intermediate (11-12)	Non-govt. employee	10000-30000	Small (<5)	Rural	Rural	All the time	Weekly	<1 KG	2 types	No	No	No	No	No	No	No	No	No	Yes	Yes	No	No	No	No	No	No	Yes	No	Yes	Yes	No	Agree	Agree	Agree	Undecided	Agree	Agree	Agree	Disagree	Agree	Undecided	Agree	Agree
ID 396	31-50	Female	Islam	Chattogram	Married	Intermediate (11-12)	Housewife	<10000	Small (<5)	Rural	Rural	All the time	Weekly	1-5 KG	4 types	No	No	No	No	Yes	Yes	No	No	No	Don't know	Don't know	Don't know	Don't know	Don't know	Don't know	Don't know	Don't know	Yes	Don't know	Yes	Yes	Yes	Agree	Agree	Agree	Undecided	Agree	Agree	Agree	Agree	Agree	Agree	Agree	Agree
ID 397	31-50	Female	Islam	Chattogram	Married	Secondary (6-10)	Housewife	10000-30000	Medium (5-6)	Rural	Rural	All the time	Weekly	1-5 KG	2 types	No	No	No	No	No	No	No	No	No	Yes	Yes	No	Don't know	Don't know	Don't know	Don't know	Don't know	No	No	No	Yes	No	Disagree	Agree	Agree	Undecided	Agree	Agree	Agree	Disagree	Agree	Agree	Agree	Agree
ID 398	31-50	Female	Hinduism	Chattogram	Married	Secondary (6-10)	Housewife	<10000	Small (<5)	Rural	Rural	All the time	Monthly	<1 KG	2 types	No	No	No	No	No	No	No	No	No	Yes	Yes	No	Yes	Yes	No	No	Yes	Yes	Yes	Yes	Yes	No	Agree	Agree	Agree	Undecided	Agree	Agree	Agree	Agree	Agree	Agree	Agree	Agree
ID 399	31-50	Female	Islam	Chattogram	Married	Intermediate (11-12)	Housewife	<10000	Medium (5-6)	Rural	Rural	All the time	Weekly	1-5 KG	4 types	No	No	No	No	Yes	Yes	No	No	No	Yes	Yes	No	Yes	Yes	No	Don't know	No	No	No	No	Yes	Yes	Agree	Agree	Disagree	Undecided	Agree	Agree	Agree	Disagree	Agree	Undecided	Agree	Agree
ID 400	31-50	Male	Hinduism	Chattogram	Married	Secondary (6-10)	Others	<10000	Small (<5)	Rural	Rural	All the time	Monthly	<1 KG	2 types	No	No	No	No	No	No	No	No	No	Yes	Don't know	No	Don't know	Don't know	Don't know	Don't know	Don't know	Yes	Don't know	No	Yes	Don't know	Agree	Agree	Agree	Undecided	Agree	Agree	Agree	Disagree	Agree	Agree	Agree	Agree
ID 401	51-65	Female	Islam	Chattogram	Married	No education	Housewife	<10000	Large (>6)	Rural	Rural	All the time	Weekly	<1 KG	1 type	No	No	No	No	No	No	No	No	No	Yes	Yes	Don't know	Don't know	Don't know	Don't know	Don't know	No	Don't know	Don't know	No	Yes	Don't know	Disagree	Agree	Agree	Disagree	Agree	Agree	Agree	Agree	Agree	Undecided	Agree	Agree
ID 402	31-50	Female	Islam	Chattogram	Married	Secondary (6-10)	Housewife	10000-30000	Medium (5-6)	Rural	Rural	All the time	Monthly	<1 KG	1 type	No	No	No	No	No	Yes	No	No	No	Yes	No	No	Don't know	Don't know	Don't know	Don't know	Don't know	Don't know	No	No	Yes	No	Disagree	Disagree	Agree	Agree	Agree	Agree	Agree	Disagree	Agree	Undecided	Agree	Agree
ID 403	31-50	Male	Hinduism	Chattogram	Married	Intermediate (11-12)	Others	10000-30000	Small (<5)	Rural	Rural	All the time	Monthly	1-5 KG	3 types	No	No	No	No	No	No	No	No	No	Yes	Don't know	No	Don't know	Don't know	Don't know	Don't know	Don't know	Don't know	Don't know	Don't know	Yes	Don't know	Disagree	Agree	Agree	Agree	Agree	Agree	Agree	Disagree	Disagree	Agree	Agree	Agree
ID 404	31-50	Female	Hinduism	Chattogram	Married	No education	Housewife	10000-30000	Medium (5-6)	Rural	Rural	All the time	Monthly	<1 KG	2 types	No	No	No	No	No	No	No	No	No	Yes	Yes	No	Yes	No	Don't know	Don't know	Yes	Don't know	Don't know	No	Yes	Don't know	Agree	Agree	Agree	Undecided	Agree	Agree	Agree	Disagree	Agree	Undecided	Agree	Agree
ID 405	31-50	Male	Hinduism	Chattogram	Married	Secondary (6-10)	Businessman	<10000	Medium (5-6)	Rural	Rural	All the time	Monthly	<1 KG	3 types	No	No	No	No	No	No	No	No	No	Yes	Yes	No	No	No	No	No	No	No	Don't know	No	Yes	Don't know	Disagree	Disagree	Undecided	Undecided	Agree	Agree	Agree	Disagree	Agree	Undecided	Agree	Agree
ID 406	31-50	Female	Hinduism	Chattogram	Married	Secondary (6-10)	Housewife	<10000	Small (<5)	Rural	Rural	All the time	Monthly	<1 KG	2 types	No	No	No	No	No	No	No	No	No	Yes	Yes	No	Don't know	Don't know	Don't know	Don't know	No	Don't know	Don't know	No	Yes	Don't know	Disagree	Agree	Agree	Undecided	Agree	Agree	Agree	Agree	Agree	Undecided	Agree	Agree
ID 407	31-50	Male	Islam	Chattogram	Married	Secondary (6-10)	Others	<10000	Medium (5-6)	Rural	Rural	All the time	Every 3 months	<1 KG	3 types	No	No	No	No	Yes	Yes	No	No	No	No	Don't know	No	Yes	Don't know	Don't know	Don't know	Yes	No	No	No	Yes	Don't know	Disagree	Agree	Agree	Disagree	Agree	Agree	Agree	Disagree	Agree	Undecided	Agree	Agree
ID 408	31-50	Female	Islam	Chattogram	Married	Secondary (6-10)	Housewife	<10000	Medium (5-6)	Rural	Rural	All the time	Weekly	>5 KG	2 types	No	No	No	No	No	No	No	No	No	Don't know	Don't know	No	Don't know	No	Don't know	Don't know	Yes	No	No	Yes	Yes	Don't know	Agree	Agree	Agree	Agree	Agree	Agree	Agree	Agree	Agree	Agree	Agree	Agree
ID 409	18-30	Female	Islam	Chattogram	Unmarried	Bachelor	Student	<10000	Medium (5-6)	Rural	Rural	All the time	Monthly	No dried fish bought	Did not consume	No	No	No	No	No	No	No	No	No	Don't know	No	No	No	No	No	No	No	Don't know	Yes	No	No	No	Agree	Disagree	Agree	Agree	Disagree	Agree	Disagree	Agree	Agree	Agree	Disagree	Disagree
ID 410	51-65	Male	Islam	Chattogram	Married	No education	Others	<10000	Medium (5-6)	Rural	Rural	All the time	Monthly	<1 KG	Did not consume	No	No	No	No	Yes	No	No	No	No	No	No	No	No	Don't know	No	No	No	No	Yes	No	No	No	Agree	Agree	Agree	Agree	Agree	Agree	Agree	Agree	Agree	Disagree	Disagree	Agree
ID 411	31-50	Female	Islam	Chattogram	Married	No education	Housewife	<10000	Medium (5-6)	Rural	Rural	All the time	Monthly	No dried fish bought	Did not consume	No	No	No	No	Yes	No	No	No	No	No	No	No	No	No	No	No	Don't know	Don't know	Yes	Yes	No	Yes	Agree	Agree	Agree	Disagree	Disagree	Agree	Agree	Agree	Agree	Agree	Agree	Agree
ID 412	31-50	Female	Islam	Chattogram	Married	No education	Housewife	10000-30000	Small (<5)	Urban	Urban	All the time	Monthly	No dried fish bought	Did not consume	No	No	No	No	No	No	No	No	No	Don't know	No	No	No	No	No	No	No	No	Yes	Yes	No	No	Agree	Agree	Agree	Disagree	Disagree	Agree	Agree	Agree	Agree	Disagree	Agree	Agree
ID 413	18-30	Female	Islam	Chattogram	Married	Higher education (above bachelor)	Student	10000-30000	Small (<5)	Urban	Urban	All the time	Monthly	<1 KG	1 type	No	No	No	No	No	No	No	No	No	No	No	No	No	No	No	No	No	No	No	No	No	No	Agree	Agree	Agree	Agree	Disagree	Agree	Agree	Agree	Disagree	Agree	Agree	Agree
ID 414	18-30	Female	Islam	Chattogram	Unmarried	Bachelor	Student	10000-30000	Small (<5)	Urban	Urban	All the time	Weekly	<1 KG	2 types	Yes	Yes	Yes	Yes	Yes	Yes	No	No	No	No	Yes	Yes	Yes	No	Yes	Yes	Yes	No	Yes	Yes	Yes	No	Undecided	Agree	Agree	Undecided	Agree	Agree	Agree	Agree	Agree	Undecided	Agree	Agree
ID 415	31-50	Male	Hinduism	Dhaka	Married	Bachelor	Non-govt. employee	>30000	Medium (5-6)	Urban	Rural	In the weekend	Every 3 months	No dried fish bought	Did not consume	No	No	No	No	Yes	Yes	No	No	No	Don't know	No	Yes	Yes	Yes	Yes	Yes	Yes	Don't know	Yes	Don't know	No	No	Agree	Agree	Agree	Undecided	Undecided	Agree	Agree	Agree	Agree	Agree	Agree	Agree
[truncated: 17 more columns]

## Sheet: Knowledge
							KNOWLEDGE
						Yes=1	No/Don't know = 0
							Total = 13 (0-13 range)
					Interpret:	More accurate >9; Moderate 6-9; Less accurate <6
ID No	K1. Do you think consuming preservative free dried fish is good for health?	K2. Do you think that dried fish is a good source of protein?	K3. Do you know about the methods (natural and mechanical) of fish drying?	K4. Do you know the use of illegal pesticides (Organochlorine - DDT and aldrin; and Organophosphorus - acephate, diazinon, malathion, fenitrothion, quinalphos, chlorpyrifos and dimethoate) in dried fish?	K5. Do you know there can be presence of heavy metals (Pb, Cd, Cr, Hg, As, etc.) in dried fish?	K6. Do you know there can be hydroperoxides and free radicals in dried fish?	K7. Do you know there can be presence of microplastics in dried fish?	K8. Do you know there can be pathogenic microbial contamination in dried fish?	K9. Do you know hazard-contaminated fishes can have same variations in color, texture, odor or taste?	K10. Do you know the risk associated with hazard-contaminated dried fish consumption (i.e., cancer due to DDT)?	K11. Do you know the storage process for dried fish?	K12. Do you know the storage hazards (i.e., spoilage, beetles, mites, etc.) in dried fish?	K13. Do you know the average shelf life of naturally stored dried fish?	Score	Interpretation
ID 1	1	0	1	1	0	0	0	1	0	0	1	1	0	6	Moderate
ID 2	1	0	1	1	1	0	1	1	1	1	1	1	0	10	More accurate
ID 3	1	0	1	1	0	0	0	1	1	1	1	1	1	9	Moderate
ID 4	1	1	1	1	1	1	1	1	1	1	1	1	1	13	More accurate
ID 5	0	0	1	0	0	0	0	0	0	0	0	0	0	1	Less accurate
ID 6	0	0	0	0	0	0	0	0	0	0	0	0	0	0	Less accurate
ID 7	0	0	0	0	0	0	0	1	0	0	0	0	0	1	Less accurate
ID 8	1	1	1	1	1	1	0	1	0	0	1	1	1	10	More accurate
ID 9	1	1	1	1	1	0	1	1	1	1	0	1	0	10	More accurate
ID 10	1	1	0	0	0	0	0	0	0	0	0	0	0	2	Less accurate
ID 11	0	0	1	1	1	0	1	0	0	0	1	1	0	6	Moderate
ID 12	0	1	1	0	0	0	0	0	1	1	1	1	1	7	Moderate
ID 13	0	1	0	0	1	0	1	1	0	1	0	0	0	5	Less accurate
ID 14	1	0	1	0	1	0	0	0	0	0	1	1	0	5	Less accurate
ID 15	0	0	1	0	0	0	0	0	0	0	1	1	0	3	Less accurate
ID 16	1	0	1	0	0	1	0	1	0	1	0	0	0	5	Less accurate
ID 17	0	0	1	0	0	0	0	0	0	0	1	1	0	3	Less accurate
ID 18	0	1	1	1	1	0	0	0	1	1	1	1	0	8	Moderate
ID 19	0	0	0	0	0	0	0	0	0	0	0	0	0	0	Less accurate
ID 20	0	0	1	0	0	0	0	0	0	0	1	1	0	3	Less accurate
ID 21	0	0	1	0	0	0	1	1	1	1	0	0	0	5	Less accurate
ID 22	1	0	0	0	0	0	0	0	0	0	0	1	0	2	Less accurate
ID 23	0	1	0	0	0	0	0	0	0	0	0	0	0	1	Less accurate
ID 24	0	0	0	0	0	0	0	0	0	0	0	0	0	0	Less accurate
ID 25	0	0	0	0	1	1	1	1	0	1	0	1	0	6	Moderate
ID 26	0	0	1	0	0	0	0	0	0	0	0	1	0	2	Less accurate
ID 27	0	0	0	1	1	0	0	1	1	1	0	1	0	6	Moderate
ID 28	0	1	0	0	1	0	0	1	0	0	1	0	0	4	Less accurate
ID 29	0	0	0	0	0	0	0	0	0	0	0	0	0	0	Less accurate
ID 30	1	1	1	1	1	1	1	1	1	1	1	1	1	13	More accurate
ID 31	0	0	1	1	1	1	1	1	0	1	0	1	0	8	Moderate
ID 32	0	1	1	0	0	0	0	0	1	0	1	1	1	6	Moderate
ID 33	0	0	1	1	1	0	1	1	0	1	0	0	0	6	Moderate
ID 34	1	1	0	0	0	0	0	0	0	0	1	1	0	4	Less accurate
ID 35	0	1	1	0	0	0	0	1	0	0	1	0	0	4	Less accurate
ID 36	0	1	1	0	0	0	0	1	0	0	1	0	0	4	Less accurate
ID 37	0	0	1	0	0	0	0	0	0	1	1	1	1	5	Less accurate
ID 38	0	0	0	0	0	0	1	1	0	0	0	1	0	3	Less accurate
ID 39	0	0	1	1	1	1	1	1	1	1	1	1	0	10	More accurate
ID 40	1	1	0	0	0	0	0	1	0	0	1	0	0	4	Less accurate
ID 41	1	1	1	0	0	0	0	0	0	0	1	1	1	6	Moderate
ID 42	1	0	0	0	0	0	0	0	0	1	0	0	0	2	Less accurate
ID 43	0	0	0	1	0	1	1	1	0	1	0	0	0	5	Less accurate
ID 44	1	1	1	0	0	0	0	0	0	0	1	1	1	6	Moderate
ID 45	0	0	0	0	0	1	0	1	0	1	1	1	0	5	Less accurate
ID 46	0	0	0	0	0	0	0	0	0	0	0	0	0	0	Less accurate
ID 47	0	1	0	0	0	0	0	0	0	0	0	0	0	1	Less accurate
ID 48	1	1	1	0	0	0	0	0	0	1	1	1	0	6	Moderate
ID 49	0	0	0	1	1	0	1	1	0	1	0	0	0	5	Less accurate
ID 50	0	1	0	1	1	0	0	1	1	1	0	1	0	7	Moderate
ID 51	0	0	1	0	0	0	0	0	0	1	0	0	0	2	Less accurate
ID 52	0	0	1	0	0	0	0	0	0	0	0	0	0	1	Less accurate
ID 53	1	0	0	0	0	0	1	1	0	0	1	1	0	5	Less accurate
ID 54	0	0	1	0	0	0	0	0	0	0	0	0	0	1	Less accurate
ID 55	1	0	1	0	0	0	0	0	0	0	0	1	0	3	Less accurate
ID 56	1	1	1	1	1	1	1	1	0	1	1	1	0	11	More accurate
ID 57	0	0	1	0	0	0	0	0	0	0	0	0	0	1	Less accurate
ID 58	0	0	0	0	0	0	0	1	0	0	1	1	0	3	Less accurate
ID 59	0	0	1	0	0	0	0	0	0	0	0	0	0	1	Less accurate
ID 60	1	1	0	0	0	0	0	1	1	0	1	1	0	6	Moderate
ID 61	0	1	1	0	0	0	0	1	1	1	1	1	0	7	Moderate
ID 62	0	0	0	1	1	0	1	1	1	1	0	1	0	7	Moderate
ID 63	0	1	1	1	1	0	1	1	1	1	1	0	0	9	Moderate
ID 64	0	0	1	0	0	0	0	0	0	0	0	0	0	1	Less accurate
ID 65	0	0	1	1	0	0	0	1	1	1	1	1	0	7	Moderate
ID 66	1	1	1	1	1	0	0	0	1	1	1	1	1	10	More accurate
ID 67	1	1	1	1	1	1	1	1	0	1	0	1	1	11	More accurate
ID 68	0	0	1	0	0	0	0	0	0	0	0	0	0	1	Less accurate
ID 69	0	0	1	1	1	0	1	0	1	0	0	1	0	6	Moderate
ID 70	0	1	1	0	0	0	0	1	1	0	1	1	0	6	Moderate
ID 71	0	1	0	0	0	0	0	0	0	0	0	0	0	1	Less accurate
ID 72	1	1	1	1	1	0	0	1	0	1	1	1	0	9	Moderate
ID 73	0	1	1	0	0	0	0	0	0	1	1	1	1	6	Moderate
ID 74	0	1	1	1	0	0	0	1	0	1	1	1	1	8	Moderate
ID 75	0	0	1	0	0	1	1	1	1	0	1	1	1	8	Moderate
ID 76	0	1	1	1	1	1	1	1	1	1	0	0	0	9	Moderate
ID 77	0	0	0	0	0	0	0	0	1	1	0	0	0	2	Less accurate
ID 78	0	1	1	1	1	1	0	1	0	0	1	1	0	8	Moderate
ID 79	0	1	0	0	0	0	0	0	0	0	0	0	0	1	Less accurate
ID 80	0	0	0	0	0	0	0	0	0	0	0	0	0	0	Less accurate
ID 81	0	1	1	1	0	0	0	1	0	1	1	1	0	7	Moderate
ID 82	1	0	0	0	0	0	0	0	1	0	1	1	0	4	Less accurate
ID 83	0	0	1	1	1	1	1	1	1	1	1	1	1	11	More accurate
ID 84	0	1	1	0	0	0	0	0	0	0	0	0	0	2	Less accurate
ID 85	0	1	0	0	0	0	0	0	0	0	0	0	0	1	Less accurate
ID 86	1	0	1	1	1	1	1	1	0	1	1	1	0	10	More accurate
ID 87	1	0	1	0	0	0	0	0	0	0	0	1	0	3	Less accurate
ID 88	1	0	0	0	0	0	0	1	1	1	0	1	0	5	Less accurate
ID 89	0	0	0	0	1	0	0	0	1	0	1	1	0	4	Less accurate
ID 90	0	0	0	0	0	0	0	1	1	1	0	1	0	4	Less accurate
ID 91	0	1	0	0	0	0	0	0	0	0	0	0	0	1	Less accurate
ID 92	1	1	1	0	0	0	0	0	1	0	0	1	0	5	Less accurate
ID 93	0	1	0	0	0	0	0	1	0	1	0	1	0	4	Less accurate
ID 94	1	1	1	0	0	0	1	1	1	0	1	0	0	7	Moderate
ID 95	0	0	0	0	0	0	0	1	0	0	0	0	0	1	Less accurate
ID 96	1	1	1	0	0	0	0	0	0	1	0	0	0	4	Less accurate
ID 97	0	0	1	0	1	0	1	1	1	1	1	1	0	8	Moderate
ID 98	1	1	0	0	0	0	0	0	0	0	0	0	0	2	Less accurate
ID 99	0	1	0	1	0	0	0	0	0	1	0	1	0	4	Less accurate
ID 100	0	1	0	0	1	1	1	1	0	1	0	0	0	6	Moderate
ID 101	1	1	1	1	0	0	1	1	0	0	1	1	0	8	Moderate
ID 102	0	0	1	0	1	0	1	1	0	0	1	1	0	6	Moderate
ID 103	0	1	0	0	1	0	1	1	0	0	0	0	0	4	Less accurate
ID 104	0	0	1	0	0	0	0	0	0	0	0	0	0	1	Less accurate
ID 105	0	1	1	0	0	0	0	0	0	1	0	0	0	3	Less accurate
ID 106	0	1	0	0	0	0	0	0	0	1	1	0	1	4	Less accurate
ID 107	1	1	0	0	0	0	0	1	0	1	1	1	0	6	Moderate
ID 108	0	0	0	0	0	0	0	0	0	0	0	0	0	0	Less accurate
ID 109	0	0	0	0	0	0	0	0	0	0	0	0	0	0	Less accurate
ID 110	0	0	1	0	0	0	0	0	0	0	0	1	0	2	Less accurate
ID 111	0	1	0	0	0	0	0	0	0	0	0	0	0	1	Less accurate
ID 112	0	0	0	0	0	0	0	0	0	0	0	0	0	0	Less accurate
ID 113	1	1	1	0	1	0	0	1	0	0	1	1	1	8	Moderate
ID 114	0	0	1	0	0	0	0	0	0	1	1	1	0	4	Less accurate
ID 115	0	0	0	0	0	0	0	0	0	0	0	0	0	0	Less accurate
ID 116	1	1	0	0	0	0	0	0	0	0	0	0	0	2	Less accurate
ID 117	0	1	1	0	0	0	0	0	1	0	1	1	1	6	Moderate
ID 118	0	1	1	1	1	0	0	0	0	0	1	0	0	5	Less accurate
ID 119	0	0	1	0	0	0	0	0	0	1	0	1	0	3	Less accurate
ID 120	0	0	0	0	0	0	0	0	0	0	0	0	0	0	Less accurate
ID 121	0	0	0	0	0	0	0	0	0	0	0	0	0	0	Less accurate
ID 122	1	1	1	1	1	0	0	1	1	1	1	1	1	11	More accurate
ID 123	0	0	0	0	0	0	0	0	0	1	0	0	0	1	Less accurate
ID 124	0	0	0	0	0	1	1	0	0	0	0	0	0	2	Less accurate
ID 125	1	1	1	1	0	0	0	0	0	1	1	0	0	6	Moderate
ID 126	0	0	1	0	1	0	1	1	0	0	0	1	0	5	Less accurate
ID 127	0	0	0	0	0	0	0	0	0	0	1	1	0	2	Less accurate
ID 128	0	0	0	0	0	0	0	0	0	1	0	0	0	1	Less accurate
ID 129	1	1	1	0	1	1	1	1	0	0	1	1	0	9	Moderate
ID 130	0	0	0	0	0	0	0	1	0	0	0	0	0	1	Less accurate
ID 131	0	0	1	1	0	0	0	1	0	0	1	0	1	5	Less accurate
ID 132	1	0	1	1	0	0	0	0	0	1	0	0	0	4	Less accurate
ID 133	0	0	1	1	0	0	0	0	1	1	1	0	0	5	Less accurate
ID 134	0	0	1	0	0	0	0	0	0	0	1	1	1	4	Less accurate
ID 135	1	1	0	0	0	0	0	0	0	0	0	0	0	2	Less accurate
ID 136	1	1	1	1	0	0	1	1	0	0	0	0	0	6	Moderate
ID 137	0	0	0	1	1	1	1	1	1	1	0	0	0	7	Moderate
ID 138	0	1	1	1	1	1	1	1	1	1	1	1	1	12	More accurate
ID 139	1	0	1	0	0	0	0	0	0	0	1	1	1	5	Less accurate
ID 140	0	1	1	1	1	0	0	0	0	0	0	0	0	4	Less accurate
ID 141	0	0	0	0	0	0	0	1	0	1	0	0	0	2	Less accurate
ID 142	0	1	1	1	1	0	0	0	1	0	1	0	0	6	Moderate
ID 143	1	1	1	1	1	0	0	0	0	1	1	0	1	8	Moderate
ID 144	0	0	0	0	0	0	0	0	0	0	0	0	0	0	Less accurate
ID 145	0	0	1	1	1	1	1	1	1	1	1	1	1	11	More accurate
ID 146	0	1	1	0	0	0	0	0	0	1	0	0	0	3	Less accurate
ID 147	1	0	1	1	1	1	1	1	1	0	1	1	0	10	More accurate
ID 148	1	1	0	1	1	0	0	1	0	0	1	1	0	7	Moderate
ID 149	0	1	1	1	0	0	0	0	1	1	1	1	1	8	Moderate
ID 150	0	0	1	1	0	1	1	1	1	0	1	0	0	7	Moderate
ID 151	1	0	0	0	0	0	1	1	1	0	0	1	0	5	Less accurate
ID 152	1	0	0	1	1	0	1	1	1	1	0	1	0	8	Moderate
ID 153	1	1	0	0	0	0	0	0	0	1	0	1	0	4	Less accurate
ID 154	0	1	0	1	1	1	1	0	0	1	1	0	0	7	Moderate
ID 155	0	0	1	1	1	1	0	0	0	1	1	0	0	6	Moderate
ID 156	0	1	1	0	0	0	0	0	0	0	0	0	0	2	Less accurate
ID 157	0	0	0	1	1	1	1	1	1	1	0	1	0	8	Moderate
ID 158	0	1	1	1	1	1	1	1	1	1	1	1	0	11	More accurate
ID 159	0	0	0	0	0	0	0	0	1	0	0	0	0	1	Less accurate
ID 160	0	0	0	0	1	0	0	0	1	0	1	1	0	4	Less accurate
ID 161	0	1	1	0	1	0	0	1	0	1	0	1	0	6	Moderate
ID 162	1	1	1	0	0	0	0	0	0	0	1	1	1	6	Moderate
ID 163	1	1	1	0	0	0	0	0	1	0	1	1	1	7	Moderate
ID 164	1	1	1	0	0	0	0	0	0	1	1	1	0	6	Moderate
ID 165	0	1	0	0	0	0	0	0	1	0	1	1	0	4	Less accurate
ID 166	0	0	1	1	1	0	1	1	0	1	0	1	0	7	Moderate
ID 167	1	1	1	1	1	0	0	1	1	1	1	1	1	11	More accurate
ID 168	0	1	0	0	0	0	0	0	0	0	0	0	0	1	Less accurate
ID 169	1	1	1	1	0	0	0	0	0	0	1	1	1	7	Moderate
ID 170	0	0	0	1	0	0	0	1	0	0	0	1	0	3	Less accurate
ID 171	1	1	0	0	0	0	0	0	1	0	0	1	0	4	Less accurate
ID 172	0	1	1	0	0	0	0	1	0	0	0	0	0	3	Less accurate
ID 173	1	0	0	0	0	0	0	0	0	1	0	0	0	2	Less accurate
ID 174	0	0	1	0	0	0	0	0	0	0	0	0	0	1	Less accurate
ID 175	0	0	0	1	1	1	0	1	1	1	1	0	0	7	Moderate
ID 176	0	1	0	0	1	1	1	1	0	1	0	0	0	6	Moderate
ID 177	1	0	1	1	1	0	0	0	0	1	1	1	0	7	Moderate
ID 178	0	0	0	1	1	1	0	1	1	0	0	1	0	6	Moderate
ID 179	0	0	1	1	1	0	0	0	0	0	1	0	0	4	Less accurate
ID 180	0	1	1	1	0	0	0	1	0	0	0	0	0	4	Less accurate
ID 181	0	1	0	0	0	0	0	0	0	1	0	1	0	3	Less accurate
ID 182	0	0	0	0	0	0	0	0	0	0	0	0	0	0	Less accurate
ID 183	0	0	1	0	1	1	0	0	1	1	0	1	0	6	Moderate
ID 184	0	0	0	0	0	0	0	0	0	0	0	0	0	0	Less accurate
ID 185	1	1	1	1	1	0	0	0	0	1	0	1	0	7	Moderate
ID 186	0	0	0	1	1	0	1	1	0	1	1	0	0	6	Moderate
ID 187	0	1	0	0	0	0	0	1	0	0	0	1	0	3	Less accurate
ID 188	0	1	1	0	1	0	0	0	0	1	1	1	1	7	Moderate
ID 189	1	1	0	0	1	0	1	1	1	1	0	1	0	8	Moderate
ID 190	1	1	1	0	1	0	0	1	0	1	0	0	0	6	Moderate
ID 191	0	1	1	0	0	0	0	0	0	0	0	1	1	4	Less accurate
ID 192	1	0	1	0	0	0	0	0	0	0	0	1	0	3	Less accurate
ID 193	0	1	0	0	0	0	0	1	1	1	0	1	0	5	Less accurate
ID 194	0	1	1	1	1	0	0	0	1	1	0	1	1	8	Moderate
ID 195	1	1	1	1	1	1	0	1	0	1	1	1	0	10	More accurate
ID 196	0	0	1	0	0	0	0	0	0	1	1	1	0	4	Less accurate
ID 197	0	0	0	1	0	0	0	0	0	1	0	1	0	3	Less accurate
ID 198	1	1	1	1	1	0	1	1	1	1	1	1	0	11	More accurate
ID 199	0	1	1	1	1	0	1	0	0	1	1	1	0	8	Moderate
ID 200	0	1	0	0	0	0	0	0	0	0	0	0	1	2	Less accurate
ID 201	1	1	1	0	0	0	0	0	0	1	1	0	0	5	Less accurate
ID 202	1	1	1	0	0	0	0	0	0	0	0	1	0	4	Less accurate
ID 203	0	1	1	0	0	0	0	0	0	0	0	0	0	2	Less accurate
ID 204	0	0	0	0	1	1	0	0	0	1	0	1	0	4	Less accurate
ID 205	0	0	0	0	0	0	0	0	0	0	0	0	0	0	Less accurate
ID 206	1	1	1	1	1	0	1	1	0	1	1	1	0	10	More accurate
ID 207	0	0	1	1	0	0	0	0	0	1	1	0	0	4	Less accurate
ID 208	0	1	1	0	0	0	0	0	0	1	1	1	1	6	Moderate
ID 209	0	1	0	0	0	0	0	0	0	0	1	1	0	3	Less accurate
ID 210	0	0	0	0	0	0	0	0	1	0	0	1	0	2	Less accurate
ID 211	1	1	0	0	0	0	0	0	0	0	1	1	1	5	Less accurate
ID 212	0	0	0	0	0	0	0	0	1	0	0	1	0	2	Less accurate
ID 213	0	0	0	0	0	0	0	0	1	0	0	1	0	2	Less accurate
ID 214	1	0	1	0	0	0	0	0	0	0	0	1	0	3	Less accurate
ID 215	0	1	1	1	0	0	0	0	0	0	0	1	0	4	Less accurate
ID 216	0	1	1	0	0	0	0	0	0	0	1	0	0	3	Less accurate
ID 217	1	1	1	0	0	0	0	0	0	0	1	0	0	4	Less accurate
ID 218	0	0	0	0	0	0	0	0	0	0	0	0	0	0	Less accurate
ID 219	1	1	1	1	1	1	1	1	1	1	1	1	1	13	More accurate
ID 220	0	0	0	0	0	0	0	0	0	0	0	0	0	0	Less accurate
ID 221	0	0	0	0	0	0	0	0	0	0	0	0	0	0	Less accurate
ID 222	0	0	0	0	0	0	0	0	0	0	0	0	0	0	Less accurate
ID 223	0	0	1	0	0	0	0	0	1	0	0	0	0	2	Less accurate
ID 224	0	0	0	1	1	0	0	0	0	1	0	1	0	4	Less accurate
ID 225	0	1	0	0	0	0	1	0	0	0	0	1	1	4	Less accurate
ID 226	0	1	0	1	1	0	0	0	1	1	0	0	0	5	Less accurate
ID 227	1	1	0	0	0	0	0	0	0	0	1	1	0	4	Less accurate
ID 228	1	1	1	1	1	1	1	1	1	1	1	1	1	13	More accurate
ID 229	1	1	0	1	1	1	1	1	0	0	0	0	0	7	Moderate
ID 230	0	1	0	1	1	1	1	1	1	1	0	0	0	8	Moderate
ID 231	0	0	0	1	1	1	1	1	1	1	0	1	0	8	Moderate
ID 232	1	1	1	1	1	1	1	1	1	1	0	1	0	11	More accurate
ID 233	0	1	1	0	0	0	0	1	0	0	1	0	1	5	Less accurate
ID 234	0	0	1	0	0	0	0	0	0	0	0	0	0	1	Less accurate
ID 235	0	0	1	0	0	0	0	0	0	0	0	0	0	1	Less accurate
ID 236	0	0	0	0	0	0	0	0	0	0	0	0	0	0	Less accurate
ID 237	0	1	1	1	1	1	0	0	0	1	1	1	1	9	Moderate
ID 238	0	0	0	0	0	0	0	0	0	0	0	0	0	0	Less accurate
ID 239	0	0	1	0	1	0	1	1	0	0	0	1	0	5	Less accurate
ID 240	0	0	0	0	0	0	0	0	0	0	0	0	0	0	Less accurate
ID 241	0	1	1	0	0	0	0	0	0	0	0	0	0	2	Less accurate
ID 242	1	1	1	0	0	0	0	1	1	1	1	1	1	9	Moderate
ID 243	0	1	1	0	1	0	0	0	1	0	1	0	0	5	Less accurate
ID 244	0	1	0	0	0	0	0	0	1	1	0	1	0	4	Less accurate
ID 245	0	1	1	0	1	0	0	0	1	1	1	1	1	8	Moderate
ID 246	1	1	0	0	0	0	0	1	0	0	0	1	0	4	Less accurate
ID 247	0	1	1	0	0	0	1	1	0	0	1	0	1	6	Moderate
ID 248	0	0	0	0	1	1	0	0	0	0	0	0	0	2	Less accurate
ID 249	0	1	1	1	0	0	0	0	1	0	1	1	0	6	Moderate
ID 250	0	1	0	0	1	0	0	1	0	0	1	0	0	4	Less accurate
ID 251	0	0	1	1	1	1	1	1	0	1	1	1	0	9	Moderate
ID 252	0	0	0	0	0	0	0	0	0	0	0	0	0	0	Less accurate
ID 253	0	0	0	0	0	0	0	0	0	0	0	0	0	0	Less accurate
ID 254	0	1	1	1	1	1	0	0	0	0	0	0	0	5	Less accurate
ID 255	0	1	0	1	1	1	1	1	1	1	0	1	0	9	Moderate
ID 256	0	1	1	0	0	0	0	0	0	0	1	0	0	3	Less accurate
ID 257	0	1	0	0	0	0	0	0	0	0	0	0	0	1	Less accurate
ID 258	0	0	0	0	1	0	0	1	0	0	0	0	0	2	Less accurate
ID 259	0	1	1	1	0	0	0	1	1	1	1	1	0	8	Moderate
ID 260	1	1	1	0	0	0	0	0	0	0	0	1	0	4	Less accurate
ID 261	0	0	1	1	1	1	1	1	1	1	1	1	0	10	More accurate
ID 262	0	1	0	0	0	0	0	0	0	0	0	1	1	3	Less accurate
ID 263	1	0	0	0	0	0	0	0	0	0	0	0	0	1	Less accurate
ID 264	1	1	1	1	1	0	0	1	0	1	1	1	0	9	Moderate
ID 265	1	0	0	1	0	0	1	0	0	1	1	0	0	5	Less accurate
ID 266	0	0	0	1	0	0	0	1	1	1	1	1	0	6	Moderate
ID 267	0	0	0	1	1	1	0	0	0	0	1	1	0	5	Less accurate
ID 268	0	0	0	0	0	0	0	1	0	0	1	0	0	2	Less accurate
ID 269	1	1	1	1	0	0	0	0	0	0	1	1	1	7	Moderate
ID 270	0	1	0	0	0	0	1	0	0	0	0	0	0	2	Less accurate
ID 271	0	0	1	1	1	1	1	1	1	1	0	1	0	9	Moderate
ID 272	1	1	1	0	1	0	1	0	1	0	1	1	0	8	Moderate
ID 273	0	0	1	0	1	0	1	1	0	1	0	0	0	5	Less accurate
ID 274	1	1	1	1	1	0	0	1	1	1	0	0	0	8	Moderate
ID 275	1	1	0	0	0	0	0	0	0	0	0	0	0	2	Less accurate
ID 276	0	0	1	1	1	1	1	1	1	1	0	1	0	9	Moderate
ID 277	0	1	0	1	1	1	1	1	0	0	1	1	1	9	Moderate
ID 278	0	0	0	0	0	0	0	0	0	0	0	0	0	0	Less accurate
ID 279	1	0	1	1	0	0	0	0	0	1	1	0	0	5	Less accurate
ID 280	0	1	1	0	0	0	0	0	0	1	1	0	0	4	Less accurate
ID 281	0	1	1	0	0	0	0	0	0	0	1	1	1	5	Less accurate
ID 282	0	1	1	0	0	0	0	0	0	0	0	0	0	2	Less accurate
ID 283	0	1	1	1	1	0	0	0	0	1	1	1	0	7	Moderate
ID 284	0	0	0	0	1	0	0	1	0	0	0	0	0	2	Less accurate
ID 285	0	1	0	0	1	0	1	1	1	1	0	1	0	7	Moderate
ID 286	1	1	0	0	0	0	0	0	0	0	0	0	0	2	Less accurate
ID 287	0	1	1	0	0	0	0	0	0	0	0	0	0	2	Less accurate
ID 288	0	0	0	1	0	0	0	0	0	0	0	0	0	1	Less accurate
ID 289	1	1	1	1	0	0	0	0	0	1	1	1	1	8	Moderate
ID 290	0	0	0	0	0	0	0	0	0	0	0	0	0	0	Less accurate
ID 291	0	0	0	0	0	0	0	0	0	0	1	0	0	1	Less accurate
ID 292	0	0	0	0	1	0	0	1	0	1	1	1	1	6	Moderate
ID 293	1	1	0	0	1	0	0	0	0	0	0	0	0	3	Less accurate
ID 294	0	0	1	1	1	1	0	1	1	1	1	1	0	9	Moderate
ID 295	0	0	1	0	0	0	0	0	1	0	1	0	0	3	Less accurate
ID 296	0	0	0	1	1	1	0	0	1	1	0	0	0	5	Less accurate
ID 297	0	0	1	1	1	0	1	0	0	1	1	0	0	6	Moderate
ID 298	0	0	1	1	1	0	1	1	0	1	1	1	0	8	Moderate
ID 299	1	1	1	0	1	0	1	1	0	0	1	1	1	9	Moderate
ID 300	1	0	0	0	0	0	1	1	0	0	0	0	0	3	Less accurate
ID 301	0	1	1	1	1	0	1	1	0	1	1	1	0	9	Moderate
ID 302	1	1	1	0	0	0	0	0	0	0	1	1	1	6	Moderate
ID 303	0	0	1	1	1	0	1	1	0	1	1	1	0	8	Moderate
ID 304	0	1	1	1	1	1	0	1	0	1	1	1	0	9	Moderate
ID 305	1	0	1	1	1	0	0	0	1	1	1	1	0	8	Moderate
ID 306	1	1	1	0	0	0	1	1	1	0	1	1	0	8	Moderate
ID 307	0	0	1	1	1	1	1	1	0	0	0	1	0	7	Moderate
ID 308	0	0	0	0	0	0	1	1	0	0	1	1	0	4	Less accurate
ID 309	0	0	0	0	0	1	0	0	0	0	0	0	0	1	Less accurate
ID 310	0	1	1	0	0	0	0	0	0	1	0	1	0	4	Less accurate
ID 311	0	1	1	0	0	0	0	0	0	1	0	1	0	4	Less accurate
ID 312	1	1	0	0	1	0	1	0	1	1	0	1	0	7	Moderate
ID 313	1	1	0	0	0	0	0	1	0	0	1	1	0	5	Less accurate
ID 314	1	1	0	0	0	0	0	1	0	1	0	1	0	5	Less accurate
ID 315	1	1	0	0	0	0	0	0	0	0	0	0	0	2	Less accurate
ID 316	0	0	0	0	0	0	0	0	0	0	1	0	1	2	Less accurate
ID 317	0	1	0	0	0	1	0	0	0	1	1	1	1	6	Moderate
ID 318	1	0	1	1	1	0	0	0	1	0	0	1	0	6	Moderate
ID 319	1	0	1	1	0	0	1	0	1	1	1	1	0	8	Moderate
ID 320	0	0	1	0	0	0	0	0	0	0	0	1	0	2	Less accurate
ID 321	1	1	1	0	0	0	0	0	0	0	0	1	0	4	Less accurate
ID 322	1	1	1	1	1	0	1	0	0	1	0	1	0	8	Moderate
ID 323	0	0	1	1	1	0	0	0	0	1	1	1	1	7	Moderate
ID 324	1	0	1	1	1	0	1	0	1	1	1	1	1	10	More accurate
ID 325	1	0	1	0	1	0	0	1	0	1	0	1	0	6	Moderate
ID 326	1	1	1	1	0	0	0	0	1	0	1	1	0	7	Moderate
ID 327	1	1	1	1	1	0	0	1	1	1	1	1	0	10	More accurate
ID 328	1	0	0	0	0	0	0	0	0	0	0	0	0	1	Less accurate
ID 329	1	0	1	1	1	0	1	1	1	1	1	1	1	11	More accurate
ID 330	1	1	1	1	0	0	1	0	0	0	1	1	1	8	Moderate
ID 331	1	0	1	1	0	0	1	1	1	1	1	1	0	9	Moderate
ID 332	1	1	0	0	0	0	0	0	0	0	0	1	0	3	Less accurate
ID 333	1	1	1	0	0	0	0	1	0	1	0	1	0	6	Moderate
ID 334	1	1	0	0	0	0	0	0	0	0	0	1	0	3	Less accurate
ID 335	0	0	1	0	0	0	0	0	0	0	0	0	0	1	Less accurate
ID 336	0	0	0	0	0	0	0	0	0	0	0	0	0	0	Less accurate
ID 337	0	0	1	0	0	0	0	0	0	0	1	0	0	2	Less accurate
ID 338	0	0	1	1	0	0	0	0	1	1	1	1	1	7	Moderate
ID 339	0	0	1	1	1	0	0	1	1	1	1	1	0	8	Moderate
ID 340	1	0	1	1	1	1	1	1	1	1	1	1	1	12	More accurate
ID 341	0	0	0	0	0	0	1	1	1	1	0	1	0	5	Less accurate
ID 342	0	1	0	0	0	0	0	0	1	1	1	1	1	6	Moderate
ID 343	1	1	0	0	0	0	0	0	1	0	0	1	0	4	Less accurate
ID 344	1	0	0	1	1	0	1	1	1	1	0	1	0	8	Moderate
ID 345	0	0	0	1	0	0	0	0	0	1	0	1	0	3	Less accurate
ID 346	0	0	0	0	0	0	0	0	0	1	0	0	1	2	Less accurate
ID 347	0	0	0	1	0	0	0	1	0	1	0	1	0	4	Less accurate
ID 348	0	0	0	1	0	0	0	0	0	1	0	1	0	3	Less accurate
ID 349	0	0	1	0	0	0	0	0	0	0	0	0	0	1	Less accurate
ID 350	1	1	1	0	0	0	1	0	0	0	1	1	1	7	Moderate
ID 351	0	0	0	0	0	0	0	0	0	0	0	0	0	0	Less accurate
ID 352	1	1	1	1	1	0	0	0	1	0	0	0	1	7	Moderate
ID 353	0	0	0	0	0	0	0	0	1	1	1	1	0	4	Less accurate
ID 354	0	0	0	0	0	0	0	0	0	0	0	0	0	0	Less accurate
ID 355	0	1	0	0	0	0	0	0	0	1	0	0	1	3	Less accurate
ID 356	0	1	1	0	0	0	0	0	0	0	0	1	0	3	Less accurate
ID 357	1	1	0	1	0	0	0	0	0	0	0	1	0	4	Less accurate
ID 358	1	1	0	1	0	0	0	0	0	1	1	1	0	6	Moderate
ID 359	1	1	1	0	0	0	0	0	0	0	0	1	0	4	Less accurate
ID 360	1	0	1	0	0	0	0	0	1	0	1	1	0	5	Less accurate
ID 361	0	1	0	0	0	0	0	0	1	0	0	1	0	3	Less accurate
ID 362	1	0	1	1	0	0	0	0	1	0	0	1	0	5	Less accurate
ID 363	1	1	1	1	1	0	1	1	0	1	1	1	1	11	More accurate
ID 364	1	1	0	0	0	0	0	0	1	0	0	1	0	4	Less accurate
ID 365	1	1	1	0	0	0	0	0	0	0	1	1	1	6	Moderate
ID 366	1	1	0	0	0	0	0	0	0	0	0	1	0	3	Less accurate
ID 367	0	0	0	0	0	0	0	0	0	0	0	1	0	1	Less accurate
ID 368	0	0	1	0	0	0	0	0	0	0	1	1	1	4	Less accurate
ID 369	1	0	1	0	0	0	0	0	1	0	1	1	1	6	Moderate
ID 370	1	0	0	1	0	0	0	0	0	0	0	1	0	3	Less accurate
ID 371	1	0	1	0	0	0	0	0	0	0	0	0	0	2	Less accurate
ID 372	1	0	0	1	0	0	0	0	1	0	0	1	0	4	Less accurate
ID 373	0	0	0	0	0	0	1	1	1	1	0	1	0	5	Less accurate
ID 374	1	1	0	1	1	0	0	0	0	1	0	1	0	6	Moderate
ID 375	1	0	0	0	0	0	0	0	0	0	0	1	0	2	Less accurate
ID 376	1	1	1	1	1	0	0	1	1	0	1	1	1	10	More accurate
ID 377	1	1	0	1	1	0	0	1	0	0	1	1	0	7	Moderate
ID 378	1	0	0	1	1	0	0	0	0	0	0	0	0	3	Less accurate
ID 379	0	0	0	0	0	0	0	0	0	0	0	0	0	0	Less accurate
ID 380	0	0	0	0	0	0	0	0	0	1	0	0	0	1	Less accurate
ID 381	0	0	0	0	0	0	0	0	0	0	0	0	0	0	Less accurate
ID 382	0	0	0	0	0	0	0	0	0	0	0	0	0	0	Less accurate
ID 383	0	1	1	0	0	0	0	0	1	1	1	1	1	7	Moderate
ID 384	1	1	0	0	0	0	0	0	0	0	1	1	1	5	Less accurate
ID 385	1	1	0	1	1	0	1	0	0	0	0	1	0	6	Moderate
ID 386	1	0	0	0	0	0	0	0	1	0	0	0	0	2	Less accurate
ID 387	1	0	0	0	0	0	0	0	0	0	0	1	0	2	Less accurate
ID 388	1	1	1	0	0	0	0	1	0	0	1	1	1	7	Moderate
ID 389	0	0	1	0	0	0	0	0	0	0	0	0	0	1	Less accurate
ID 390	0	1	1	0	0	0	0	0	1	1	0	1	0	5	Less accurate
ID 391	1	0	1	1	0	0	0	1	0	1	1	1	0	7	Moderate
ID 392	0	0	1	1	0	0	1	0	0	1	0	1	0	5	Less accurate
ID 393	1	1	1	1	0	0	0	0	0	0	1	1	0	6	Moderate
ID 394	1	0	0	0	0	0	0	0	0	0	0	1	1	3	Less accurate
ID 395	1	1	0	0	0	0	0	0	1	0	1	1	0	5	Less accurate
ID 396	0	0	0	0	0	0	0	0	1	0	1	1	1	4	Less accurate
ID 397	1	1	0	0	0	0	0	0	0	0	0	1	0	3	Less accurate
ID 398	1	1	0	1	1	0	0	1	1	1	1	1	0	9	Moderate
ID 399	1	1	0	1	1	0	0	0	0	0	0	1	1	6	Moderate
ID 400	1	0	0	0	0	0	0	0	1	0	0	1	0	3	Less accurate
ID 401	1	1	0	0	0	0	0	0	0	0	0	1	0	3	Less accurate
ID 402	1	0	0	0	0	0	0	0	0	0	0	1	0	2	Less accurate
ID 403	1	0	0	0	0	0	0	0	0	0	0	1	0	2	Less accurate
ID 404	1	1	0	1	0	0	0	1	0	0	0	1	0	5	Less accurate
ID 405	1	1	0	0	0	0	0	0	0	0	0	1	0	3	Less accurate
ID 406	1	1	0	0	0	0	0	0	0	0	0	1	0	3	Less accurate
ID 407	0	0	0	1	0	0	0	1	0	0	0	1	0	3	Less accurate
ID 408	0	0	0	0	0	0	0	1	0	0	1	1	0	3	Less accurate
ID 409	0	0	0	0	0	0	0	0	0	1	0	0	0	1	Less accurate
ID 410	0	0	0	0	0	0	0	0	0	1	0	0	0	1	Less accurate
ID 411	0	0	0	0	0	0	0	0	0	1	1	0	1	3	Less accurate
ID 412	0	0	0	0	0	0	0	0	0	1	1	0	0	2	Less accurate
ID 413	0	0	0	0	0	0	0	0	0	0	0	0	0	0	Less accurate
ID 414	0	1	1	1	0	1	1	1	0	1	1	1	0	9	Moderate
ID 415	0	0	1	1	1	1	1	1	0	1	0	0	0	7	Moderate

## Sheet: Attitude
								ATTITUDE
							Agree=2	Undecided=1 Disagree=0
							Total = 15 (Range 0-30)
						Interpret: More positive >20; Moderate 11-20; Less positive <11
ID No	A1. Majority of the country’s people do not eat dry fish because of its smell and taste	A2. Consumers should have some knowledge on the hazards of dried fish before buying	A3. Buyers should ask questions about the use of chemicals (pesticides, insecticides, etc.) in dried fish to seller	A4. Color of dried fish is an indicator of chemical contamination	A5. The price of chemical free dried fish is much more	A6. Buyer should check ectoparasitic infestation (fleas, flies, mites, etc.) before buying	A7. Final product of dried fish should come in an airtight polythene pouch or closed container	A8. Dried fish should sometimes be sun-dried when stored at home	A9. Washing with warm water before cooking can reduce the level of chemicals	A10. Cooking destroys all the hazards	A11. If you were made aware of the presence of heavy metals in dried fish, you would change your buying or consuming habit	A12. If you were made aware that cancer can be caused by consuming chemically contaminated dried fish, you would change your consumption habit	A13. Dried fish packaging must include production and expiry date	A14. Dried fish should be certified by health inspectors	A15. You will participate in consumer awareness program on health hazards of dried fish	Score	Interpretation
ID 1	2	2	2	2	0	2	2	2	2	0	2	2	2	2	2	26	More positive
ID 2	2	2	2	2	2	2	2	2	2	0	2	2	2	2	2	28	More positive
ID 3	2	1	2	0	2	2	2	2	2	2	0	0	2	2	2	23	More positive
ID 4	0	2	2	0	2	2	2	2	2	0	2	2	2	2	2	24	More positive
ID 5	2	2	2	1	1	2	1	2	2	1	2	2	2	2	2	26	More positive
ID 6	2	2	2	2	1	2	2	2	2	2	2	2	2	2	2	29	More positive
ID 7	2	2	2	1	2	2	2	1	2	0	2	2	2	2	1	25	More positive
ID 8	2	2	2	2	0	2	2	2	2	2	1	1	2	2	2	26	More positive
ID 9	2	2	2	2	2	2	0	2	2	0	0	0	2	2	1	21	More positive
ID 10	1	2	2	1	1	2	2	2	1	2	2	2	2	2	2	26	More positive
ID 11	2	2	2	1	2	2	2	2	2	1	1	1	2	2	2	26	More positive
ID 12	0	2	2	1	2	2	2	2	2	2	2	2	2	2	2	27	More positive
ID 13	2	2	2	0	1	2	1	2	2	1	2	2	2	2	2	25	More positive
ID 14	2	2	2	1	2	2	2	2	2	1	1	1	2	2	2	26	More positive
ID 15	2	2	2	1	2	2	1	1	2	2	1	2	2	2	1	25	More positive
ID 16	0	2	2	0	2	0	2	0	2	0	2	2	0	0	2	16	Moderate
ID 17	2	2	2	1	2	2	1	1	2	2	2	2	2	2	1	26	More positive
ID 18	2	2	2	0	0	2	2	2	2	0	2	2	2	2	2	24	More positive
ID 19	0	2	2	0	1	2	1	1	2	1	2	2	2	1	2	21	More positive
ID 20	2	2	2	0	2	2	1	2	2	1	2	2	2	2	1	25	More positive
ID 21	2	2	2	1	2	2	2	2	2	1	2	2	2	2	2	28	More positive
ID 22	2	2	2	1	2	2	2	1	2	1	2	2	2	2	2	27	More positive
ID 23	1	2	2	0	2	2	2	0	2	2	2	0	0	0	0	17	Moderate
ID 24	2	2	1	1	1	2	1	1	1	1	1	2	1	2	1	20	Moderate
ID 25	2	2	2	0	0	2	2	2	2	0	0	2	2	2	2	22	More positive
ID 26	2	2	2	1	1	2	2	2	2	1	2	2	2	2	2	27	More positive
ID 27	2	2	2	2	2	2	2	2	2	0	2	0	2	2	2	26	More positive
ID 28	2	2	2	1	2	2	2	2	2	1	1	2	2	2	1	26	More positive
ID 29	1	2	1	1	1	2	1	1	2	1	2	2	2	2	2	23	More positive
ID 30	2	2	2	0	2	2	2	2	2	0	2	2	2	2	2	26	More positive
ID 31	0	2	2	1	1	2	2	1	2	0	1	2	2	2	2	22	More positive
ID 32	2	2	2	0	2	2	2	2	2	2	2	2	2	2	2	28	More positive
ID 33	2	2	2	1	1	2	1	1	1	1	2	2	2	2	2	24	More positive
ID 34	2	2	2	0	2	2	2	2	2	1	1	1	2	2	2	25	More positive
ID 35	2	2	2	1	1	2	2	2	2	2	2	2	2	2	2	28	More positive
ID 36	2	2	2	1	1	2	2	2	2	1	2	2	2	2	1	26	More positive
ID 37	2	2	2	2	1	2	2	2	2	0	2	2	2	2	2	27	More positive
ID 38	2	2	2	2	2	2	0	1	0	2	2	2	2	2	2	25	More positive
ID 39	2	2	2	2	2	2	2	2	2	0	2	2	2	2	2	28	More positive
ID 40	1	2	2	1	2	2	2	2	2	2	2	2	2	2	1	27	More positive
ID 41	2	2	2	1	2	2	2	2	2	1	1	1	2	2	2	26	More positive
ID 42	2	2	0	0	1	2	2	2	2	0	2	2	2	2	2	23	More positive
ID 43	0	2	2	0	2	2	2	1	1	0	2	2	2	2	2	22	More positive
ID 44	2	2	2	0	2	2	2	2	2	1	1	1	2	2	2	25	More positive
ID 45	2	2	2	0	2	2	2	2	2	0	2	2	2	2	2	26	More positive
ID 46	2	2	2	1	1	2	2	1	1	1	2	2	2	2	2	25	More positive
ID 47	2	2	2	1	1	2	1	2	2	1	1	1	2	2	2	24	More positive
ID 48	2	2	2	0	0	2	2	2	2	1	2	2	2	2	2	25	More positive
ID 49	2	2	2	2	2	2	2	2	2	0	2	2	2	2	2	28	More positive
ID 50	2	2	2	0	1	2	2	2	2	0	2	2	2	2	1	24	More positive
ID 51	2	2	2	2	1	2	2	2	2	1	2	2	2	2	1	27	More positive
ID 52	2	2	2	2	2	2	2	2	2	1	2	2	2	2	2	29	More positive
ID 53	0	1	1	0	1	2	2	2	2	2	0	1	1	2	2	19	Moderate
ID 54	2	2	2	1	1	2	2	1	1	1	2	2	2	2	2	25	More positive
ID 55	2	2	2	0	1	2	2	2	2	1	2	2	2	2	2	26	More positive
ID 56	2	2	2	1	1	2	2	2	1	1	2	2	2	2	2	26	More positive
ID 57	2	2	2	0	1	2	2	1	1	1	2	2	2	2	2	24	More positive
ID 58	2	1	2	0	2	2	2	1	1	2	2	2	2	2	1	24	More positive
ID 59	2	2	2	0	1	2	2	1	1	1	2	2	2	2	2	24	More positive
ID 60	2	1	2	0	2	2	2	2	0	2	2	2	2	2	1	24	More positive
ID 61	2	2	2	2	0	2	0	2	2	0	2	2	2	0	2	22	More positive
ID 62	2	2	2	2	2	1	2	2	1	0	2	2	2	2	1	25	More positive
ID 63	2	2	2	1	1	2	2	2	1	0	2	2	2	2	1	24	More positive
ID 64	2	2	2	1	2	2	2	1	1	1	2	2	2	2	2	26	More positive
ID 65	2	2	2	1	2	2	1	2	2	1	2	2	2	2	2	27	More positive
ID 66	2	2	2	2	2	2	2	2	2	1	2	2	2	2	2	29	More positive
ID 67	2	2	2	2	2	2	2	2	2	0	2	1	2	2	2	27	More positive
ID 68	2	2	2	0	2	2	2	1	1	1	2	2	2	2	2	25	More positive
ID 69	2	2	2	1	1	2	2	2	1	1	2	2	2	2	2	26	More positive
ID 70	2	2	2	0	2	2	2	2	2	2	2	2	2	2	0	26	More positive
ID 71	2	2	2	1	1	2	2	2	2	1	2	2	2	2	1	26	More positive
ID 72	2	2	2	0	2	2	2	1	2	2	2	2	2	2	2	27	More positive
ID 73	2	2	2	1	2	2	2	2	2	1	2	2	2	2	2	28	More positive
ID 74	2	2	2	2	2	2	2	2	2	2	2	2	2	2	2	30	More positive
ID 75	2	2	2	0	2	2	2	2	2	1	2	2	2	2	1	26	More positive
ID 76	2	2	2	2	2	2	2	2	2	1	2	2	2	2	2	29	More positive
ID 77	0	2	2	1	1	2	2	2	2	0	2	2	2	2	1	23	More positive
ID 78	2	2	0	0	1	2	2	2	2	2	2	2	2	2	2	25	More positive
ID 79	2	2	2	0	2	2	2	2	2	2	2	2	2	2	2	28	More positive
ID 80	2	2	2	2	2	2	2	2	2	2	2	2	2	2	2	30	More positive
ID 81	2	2	2	2	2	2	2	2	2	2	2	2	2	2	2	30	More positive
ID 82	1	2	2	1	1	2	1	2	1	2	1	2	2	2	1	23	More positive
ID 83	2	2	1	2	2	2	2	2	2	2	2	2	2	2	2	29	More positive
ID 84	2	2	2	1	1	2	2	2	2	2	2	2	2	2	2	28	More positive
ID 85	2	2	2	2	2	2	2	2	2	1	2	2	2	1	1	27	More positive
ID 86	2	2	2	2	2	2	1	2	2	0	2	2	2	2	2	27	More positive
ID 87	2	2	1	1	1	2	2	2	2	1	2	2	2	2	2	26	More positive
ID 88	0	2	2	0	0	2	1	2	2	1	2	2	2	2	1	21	More positive
ID 89	2	2	2	1	2	2	2	2	2	0	2	2	2	2	2	27	More positive
ID 90	2	2	2	1	2	2	1	2	2	1	2	2	2	2	2	27	More positive
ID 91	2	2	2	1	1	2	2	2	1	1	2	2	2	2	2	26	More positive
ID 92	2	2	2	0	0	2	2	2	0	1	2	2	2	2	2	23	More positive
ID 93	2	2	2	1	2	2	1	1	2	1	2	2	2	2	1	25	More positive
ID 94	2	2	2	2	2	2	2	1	1	2	2	2	2	2	1	27	More positive
ID 95	2	2	2	1	2	2	1	2	2	1	2	2	2	2	1	26	More positive
ID 96	2	2	2	2	2	2	2	2	2	2	2	2	2	2	1	29	More positive
ID 97	2	2	2	1	1	2	2	2	2	1	2	2	2	2	2	27	More positive
ID 98	2	0	2	0	0	2	2	1	2	2	2	2	2	2	1	22	More positive
ID 99	2	2	2	0	1	2	2	2	2	0	2	2	2	2	2	25	More positive
ID 100	2	2	2	0	2	2	2	2	2	2	2	2	2	2	2	28	More positive
ID 101	1	2	0	0	1	2	2	2	0	1	2	2	2	2	0	19	Moderate
ID 102	2	2	2	2	1	2	2	2	2	1	2	2	2	2	1	27	More positive
ID 103	2	2	2	1	1	2	2	2	1	1	2	2	2	2	1	25	More positive
ID 104	2	2	2	1	1	2	1	2	1	1	2	2	2	2	0	23	More positive
ID 105	2	2	2	1	1	2	1	1	2	0	0	2	2	2	2	22	More positive
ID 106	2	2	2	1	2	2	2	2	2	2	2	2	2	2	2	29	More positive
ID 107	2	2	2	1	1	2	2	2	2	2	2	2	2	2	2	28	More positive
ID 108	2	2	2	1	1	1	1	1	1	1	1	1	1	1	1	18	Moderate
ID 109	2	2	2	0	2	2	2	1	1	1	2	2	2	2	2	25	More positive
ID 110	2	2	2	0	1	2	2	1	2	1	2	2	2	2	2	25	More positive
ID 111	2	2	2	0	2	2	2	2	2	2	2	2	2	2	2	28	More positive
ID 112	2	2	2	0	1	2	2	1	1	1	2	2	2	2	2	24	More positive
ID 113	2	2	2	2	2	2	2	2	2	2	2	2	2	2	2	30	More positive
ID 114	2	2	2	1	2	2	2	2	2	2	2	2	2	2	2	29	More positive
ID 115	2	2	2	0	1	2	2	1	2	1	2	2	2	2	1	24	More positive
ID 116	2	2	2	0	2	2	2	2	2	0	2	2	2	2	1	25	More positive
ID 117	2	2	2	0	1	2	2	2	2	1	0	2	2	2	2	24	More positive
ID 118	2	2	2	0	1	2	2	2	2	1	2	2	2	2	2	26	More positive
ID 119	2	2	2	1	2	2	1	1	2	0	2	2	2	2	2	25	More positive
ID 120	0	2	1	1	1	2	2	1	1	0	2	2	2	2	1	20	Moderate
ID 121	2	2	2	2	2	2	2	2	2	1	2	2	2	2	2	29	More positive
ID 122	2	2	2	2	2	2	2	2	2	2	2	2	2	2	2	30	More positive
ID 123	2	2	2	1	2	2	2	2	2	2	2	2	2	2	2	29	More positive
ID 124	2	2	0	2	1	2	1	2	2	1	1	2	2	2	0	22	More positive
ID 125	2	2	2	0	2	2	2	2	2	2	1	1	2	2	2	26	More positive
ID 126	1	2	2	2	1	2	2	2	2	1	2	2	2	2	1	26	More positive
ID 127	0	1	2	2	0	2	2	1	2	2	2	2	2	2	1	23	More positive
ID 128	2	2	2	1	1	2	2	1	2	1	1	1	2	2	2	24	More positive
ID 129	2	2	2	1	2	2	2	2	2	1	2	2	2	2	1	27	More positive
ID 130	2	2	0	2	2	2	2	0	0	2	1	1	2	2	0	20	Moderate
ID 131	2	0	0	1	2	2	2	2	0	2	2	2	2	2	2	23	More positive
ID 132	2	2	2	0	1	2	2	1	1	2	1	1	2	2	1	22	More positive
ID 133	2	2	2	2	2	2	2	0	2	2	2	2	2	2	2	28	More positive
ID 134	2	2	2	0	0	2	2	2	2	2	2	2	2	0	2	24	More positive
ID 135	2	2	2	1	2	2	2	1	2	0	2	2	2	2	2	26	More positive
ID 136	1	1	0	2	2	2	2	2	2	2	2	2	2	2	2	26	More positive
ID 137	2	2	2	0	2	2	2	2	2	0	0	0	2	2	2	22	More positive
ID 138	2	2	2	2	1	2	2	2	2	2	2	2	2	2	2	29	More positive
ID 139	2	2	2	0	0	2	2	0	2	2	2	2	2	2	0	22	More positive
ID 140	2	2	2	2	2	2	2	2	2	0	2	2	2	2	2	28	More positive
ID 141	2	2	2	1	2	2	2	1	1	0	2	2	2	2	2	25	More positive
ID 142	2	2	1	0	2	2	2	2	2	2	2	2	2	2	1	26	More positive
ID 143	2	2	0	1	1	2	2	2	1	2	0	0	0	2	0	17	Moderate
ID 144	0	2	2	1	2	2	1	2	2	1	2	2	2	2	1	24	More positive
ID 145	2	2	2	2	2	2	1	2	2	2	2	2	2	2	1	28	More positive
ID 146	2	2	2	1	2	2	2	2	2	2	2	2	2	2	2	29	More positive
ID 147	2	2	2	1	1	2	2	2	2	2	0	0	2	2	1	23	More positive
ID 148	2	2	2	2	2	2	2	2	2	0	2	2	2	2	2	28	More positive
ID 149	2	2	2	0	1	2	2	2	2	2	2	0	2	2	2	25	More positive
ID 150	2	2	2	0	0	2	2	2	2	1	2	2	2	2	2	25	More positive
ID 151	0	2	2	0	1	2	2	2	2	1	2	2	2	2	2	24	More positive
ID 152	2	2	2	0	0	2	1	2	2	0	1	2	2	2	0	20	Moderate
ID 153	2	2	2	1	2	2	2	1	2	2	2	2	2	2	1	27	More positive
ID 154	2	2	2	0	0	2	2	2	2	0	2	2	2	2	1	23	More positive
ID 155	2	2	1	0	2	2	1	2	2	1	2	2	1	2	1	23	More positive
ID 156	2	2	2	1	2	2	2	2	2	1	0	2	2	2	2	26	More positive
ID 157	2	2	2	2	2	2	2	2	2	0	2	2	2	2	0	26	More positive
ID 158	2	2	2	0	0	2	2	2	2	2	2	2	2	2	2	26	More positive
ID 159	2	2	2	1	2	2	2	2	0	1	1	2	1	2	2	24	More positive
ID 160	0	2	2	2	2	2	2	2	2	2	2	2	2	2	2	28	More positive
ID 161	0	2	1	1	0	2	2	2	2	1	1	2	2	2	2	22	More positive
ID 162	2	1	0	1	2	2	2	1	0	0	2	2	2	2	1	20	Moderate
ID 163	2	2	2	2	0	2	2	2	1	2	2	2	2	2	1	26	More positive
ID 164	2	2	2	1	1	2	2	2	2	0	2	2	2	2	2	26	More positive
ID 165	2	2	2	1	2	2	2	2	2	2	2	2	2	2	1	28	More positive
ID 166	2	2	2	0	2	2	2	1	2	0	2	2	2	2	2	25	More positive
ID 167	2	2	2	2	2	2	2	2	2	2	2	2	2	2	2	30	More positive
ID 168	1	2	2	0	2	2	2	2	2	1	2	2	2	2	2	26	More positive
ID 169	1	1	1	1	0	2	2	2	2	2	2	2	1	2	0	21	More positive
ID 170	2	2	2	0	1	2	1	2	2	1	0	2	2	2	2	23	More positive
ID 171	2	2	2	2	2	2	2	2	2	2	2	2	2	2	2	30	More positive
ID 172	2	2	1	1	2	2	2	0	2	2	2	2	2	2	2	26	More positive
ID 173	1	1	1	1	1	1	1	1	1	1	2	2	2	2	1	19	Moderate
ID 174	2	2	2	0	2	2	2	2	2	2	2	2	2	2	2	28	More positive
ID 175	2	2	2	0	2	2	2	2	2	0	2	2	2	2	2	26	More positive
ID 176	2	2	2	1	1	2	2	1	1	0	2	2	2	2	1	23	More positive
ID 177	2	2	2	1	2	2	2	2	2	0	2	2	2	2	2	27	More positive
ID 178	2	2	2	2	2	2	2	2	0	2	2	0	0	0	2	22	More positive
ID 179	2	2	2	0	2	2	2	2	2	1	1	1	2	2	2	25	More positive
ID 180	2	2	2	0	1	2	2	2	2	1	2	2	2	2	2	26	More positive
ID 181	2	2	2	2	1	2	2	2	2	2	2	2	2	2	1	28	More positive
ID 182	2	2	0	0	2	2	0	2	0	0	0	0	0	2	0	12	Moderate
ID 183	0	2	2	0	1	2	2	2	2	0	0	2	2	0	2	19	Moderate
ID 184	2	2	2	2	2	1	1	1	2	1	1	1	1	1	1	21	More positive
ID 185	0	2	2	1	1	2	1	2	2	0	2	2	2	2	0	21	More positive
ID 186	2	2	2	1	1	2	2	2	2	0	0	0	2	2	2	22	More positive
ID 187	2	2	2	1	2	2	1	1	2	1	1	1	2	2	1	23	More positive
ID 188	2	2	2	0	1	2	2	1	2	1	2	2	2	2	2	25	More positive
ID 189	2	2	2	1	2	2	2	2	2	0	2	2	2	2	2	27	More positive
ID 190	2	2	2	2	2	2	2	2	2	1	1	2	2	2	2	28	More positive
ID 191	2	2	1	1	2	2	2	1	2	2	1	2	2	2	2	26	More positive
ID 192	2	2	2	0	2	2	2	2	2	1	2	2	2	2	2	27	More positive
ID 193	2	2	2	2	2	2	2	2	2	2	2	2	2	2	2	30	More positive
ID 194	2	2	2	0	2	2	0	2	2	2	2	2	2	2	1	25	More positive
ID 195	2	2	2	2	2	2	2	2	2	2	2	2	2	2	1	29	More positive
ID 196	2	2	2	2	2	2	2	2	2	1	2	2	2	2	2	29	More positive
ID 197	2	2	1	1	2	2	2	2	2	1	2	2	2	2	1	26	More positive
ID 198	2	2	2	2	2	2	2	2	2	0	2	2	2	2	2	28	More positive
ID 199	2	2	2	0	2	2	2	2	2	0	2	2	2	2	1	25	More positive
ID 200	2	2	2	1	0	1	1	0	1	1	1	1	2	0	2	17	Moderate
ID 201	0	2	2	0	2	2	0	2	2	0	2	2	2	2	2	22	More positive
ID 202	2	2	2	0	2	2	2	2	2	0	2	2	2	2	1	25	More positive
ID 203	2	2	2	0	2	2	2	2	2	0	2	2	2	2	2	26	More positive
ID 204	2	2	2	1	2	2	2	2	2	2	2	2	2	2	2	29	More positive
ID 205	1	2	2	1	2	2	1	1	1	1	2	2	2	2	2	24	More positive
ID 206	1	2	2	1	2	2	2	2	2	1	2	2	2	2	2	27	More positive
ID 207	2	2	2	1	1	2	2	2	2	1	1	2	2	2	1	25	More positive
ID 208	1	2	1	1	2	2	1	2	2	2	2	2	2	2	2	26	More positive
ID 209	2	2	1	1	2	2	2	2	2	0	2	2	2	2	1	25	More positive
ID 210	2	2	2	2	2	2	2	2	2	2	2	2	2	2	2	30	More positive
ID 211	1	0	0	0	1	2	2	2	2	2	2	2	2	2	2	22	More positive
ID 212	2	2	2	2	2	2	2	2	2	2	2	2	2	2	2	30	More positive
ID 213	2	2	2	2	2	2	2	2	2	2	2	2	2	2	2	30	More positive
ID 214	0	2	2	1	2	2	2	2	2	2	2	2	2	2	2	27	More positive
ID 215	0	2	2	2	2	2	2	2	2	1	2	2	2	2	2	27	More positive
ID 216	0	2	2	2	2	2	2	2	2	2	2	2	2	2	2	28	More positive
ID 217	0	2	2	1	1	2	2	2	2	2	2	2	2	2	1	25	More positive
ID 218	1	1	1	1	1	1	1	1	1	1	1	1	1	1	1	15	Moderate
ID 219	0	2	2	0	2	2	2	2	2	0	2	2	2	2	2	24	More positive
ID 220	0	2	2	0	2	2	2	2	2	1	2	2	2	2	2	25	More positive
ID 221	0	2	2	2	0	2	2	2	2	1	2	2	2	2	2	25	More positive
ID 222	0	2	2	1	2	2	2	2	2	2	2	2	2	2	2	27	More positive
ID 223	2	2	2	0	1	2	2	2	1	1	2	2	2	2	2	25	More positive
ID 224	2	2	2	2	2	2	2	2	2	0	2	2	2	2	1	27	More positive
ID 225	0	2	2	1	2	2	2	2	2	2	2	2	2	2	1	26	More positive
ID 226	2	2	2	1	1	2	1	2	2	0	1	1	2	2	1	22	More positive
ID 227	2	2	2	1	2	2	2	2	2	2	2	2	2	2	2	29	More positive
ID 228	2	2	2	2	2	2	2	2	2	2	2	2	2	2	2	30	More positive
ID 229	2	2	2	0	0	2	2	2	2	0	2	2	2	2	2	24	More positive
ID 230	2	2	2	2	2	2	2	2	2	2	2	2	2	2	2	30	More positive
ID 231	2	2	2	0	2	2	2	2	2	0	2	2	2	2	2	26	More positive
ID 232	2	2	2	1	0	2	1	2	2	1	2	2	2	2	2	25	More positive
ID 233	2	2	2	0	1	1	2	2	2	2	2	2	1	1	1	23	More positive
ID 234	2	2	2	0	2	2	2	2	2	1	2	2	2	2	2	27	More positive
ID 235	2	2	2	0	2	2	2	1	1	1	2	2	2	2	2	25	More positive
ID 236	2	2	2	0	2	2	2	1	1	1	2	2	2	2	1	24	More positive
ID 237	2	2	2	0	1	1	1	2	2	0	2	2	2	2	2	23	More positive
ID 238	2	2	2	0	2	2	2	1	1	1	2	2	2	2	1	24	More positive
ID 239	2	2	2	0	1	2	2	2	2	1	2	2	2	2	2	26	More positive
ID 240	2	2	2	0	2	2	2	1	1	1	2	2	2	2	1	24	More positive
ID 241	2	2	2	2	2	2	2	2	2	2	2	2	2	2	0	28	More positive
ID 242	2	2	2	2	2	2	2	2	2	2	2	2	2	2	2	30	More positive
ID 243	0	2	2	1	0	2	2	2	2	2	2	0	2	2	2	23	More positive
ID 244	2	2	2	1	1	2	1	1	1	0	0	1	2	2	1	19	Moderate
ID 245	2	2	2	2	2	2	2	2	2	2	2	2	2	2	1	29	More positive
ID 246	2	2	2	0	2	2	2	2	2	2	1	1	2	2	2	26	More positive
ID 247	0	2	2	0	2	2	2	2	2	2	0	2	2	2	2	24	More positive
ID 248	2	2	2	1	1	2	1	1	2	2	1	1	1	1	1	21	More positive
ID 249	2	2	2	2	2	2	2	2	2	2	2	2	2	2	2	30	More positive
ID 250	2	2	2	1	2	1	2	1	2	2	1	1	1	1	1	22	More positive
ID 251	2	2	2	1	2	2	2	1	2	1	2	2	2	2	2	27	More positive
ID 252	0	2	2	1	1	1	2	2	2	0	2	2	0	2	2	21	More positive
ID 253	0	2	2	1	2	2	2	2	2	2	1	1	2	2	1	24	More positive
ID 254	2	2	2	2	2	2	2	2	2	1	2	2	2	2	1	28	More positive
ID 255	2	2	2	1	2	2	0	2	1	1	2	2	2	2	2	25	More positive
ID 256	2	2	2	0	1	2	2	2	2	1	2	2	2	2	2	26	More positive
ID 257	0	2	2	1	1	2	2	2	2	1	2	2	2	2	2	25	More positive
ID 258	0	2	2	1	2	1	1	1	1	1	1	2	0	1	1	17	Moderate
ID 259	0	2	2	0	2	2	2	2	2	0	2	2	2	2	0	22	More positive
ID 260	0	2	2	2	2	2	2	2	2	2	2	2	2	2	2	28	More positive
ID 261	2	2	2	0	0	2	2	2	0	0	2	2	2	2	2	22	More positive
ID 262	2	2	2	2	2	2	2	2	2	2	2	2	2	2	2	30	More positive
ID 263	2	2	2	0	2	2	2	2	2	1	2	2	1	2	2	26	More positive
ID 264	1	2	2	0	2	2	2	2	2	0	2	2	2	2	2	25	More positive
ID 265	2	2	2	0	1	2	1	2	1	1	2	2	2	2	1	23	More positive
ID 266	2	2	2	1	1	2	1	2	2	0	2	2	2	1	2	24	More positive
ID 267	2	2	2	0	1	2	2	2	2	0	2	2	2	2	2	25	More positive
ID 268	1	2	2	1	1	2	2	2	1	1	2	2	2	2	1	24	More positive
ID 269	2	2	2	2	2	2	2	2	2	1	2	2	2	2	1	28	More positive
ID 270	0	2	2	1	1	2	2	1	1	1	2	2	2	1	0	20	Moderate
ID 271	2	2	2	1	1	2	1	1	1	1	1	2	2	2	1	22	More positive
ID 272	2	2	2	2	1	2	2	2	2	0	2	2	0	2	2	25	More positive
ID 273	0	2	0	1	1	2	2	1	1	0	2	1	2	2	1	18	Moderate
ID 274	2	2	0	0	0	2	2	2	2	0	2	2	2	2	2	22	More positive
ID 275	2	2	2	1	2	2	2	2	2	0	2	2	2	2	2	27	More positive
ID 276	2	2	2	2	2	2	2	2	2	1	2	2	2	2	2	29	More positive
ID 277	1	2	2	1	2	2	2	2	2	1	1	2	2	2	1	25	More positive
ID 278	2	2	2	2	2	2	2	2	2	1	0	0	2	2	1	24	More positive
ID 279	2	2	2	1	1	2	2	0	1	1	1	1	2	2	1	21	More positive
ID 280	2	2	2	1	2	2	1	2	2	1	1	2	2	2	2	26	More positive
ID 281	2	2	2	2	2	2	2	2	2	2	2	2	2	2	2	30	More positive
ID 282	0	0	0	0	0	0	2	0	0	2	0	0	0	0	2	6	Less positive
ID 283	2	2	2	1	2	2	2	2	2	2	2	2	2	2	1	28	More positive
ID 284	2	2	2	2	2	2	2	2	1	1	2	2	2	2	2	28	More positive
ID 285	2	2	2	2	2	2	2	2	2	2	2	2	2	2	2	30	More positive
ID 286	1	2	2	0	2	2	2	2	2	0	2	2	2	2	2	25	More positive
ID 287	2	2	2	1	1	2	1	2	2	0	2	2	2	2	2	25	More positive
ID 288	2	2	2	1	1	2	1	1	1	1	2	2	2	2	1	23	More positive
ID 289	2	2	2	0	2	2	2	2	2	0	2	2	2	2	2	26	More positive
ID 290	2	2	2	2	1	1	2	2	2	2	2	2	2	2	1	27	More positive
ID 291	2	2	1	1	2	2	2	2	2	2	1	1	1	1	1	23	More positive
ID 292	2	2	2	0	1	2	1	1	2	0	1	2	1	1	1	19	Moderate
ID 293	1	2	2	2	1	2	2	2	2	2	2	2	2	2	2	28	More positive
ID 294	2	2	2	0	2	2	2	1	1	0	1	2	1	2	1	21	More positive
ID 295	2	2	2	1	1	2	2	1	2	1	2	2	2	2	2	26	More positive
ID 296	2	2	2	0	2	2	2	1	1	0	1	1	2	2	1	21	More positive
ID 297	0	2	2	1	2	2	2	1	1	0	2	2	2	2	1	22	More positive
ID 298	2	2	2	0	2	2	1	2	2	2	1	1	2	2	2	25	More positive
ID 299	2	2	2	2	2	2	2	2	2	2	2	2	2	2	2	30	More positive
ID 300	2	2	2	1	2	2	2	1	2	0	2	2	2	2	2	26	More positive
ID 301	0	2	2	1	2	2	2	2	2	0	2	2	2	2	2	25	More positive
ID 302	2	2	2	0	2	2	2	0	2	2	2	2	2	2	2	26	More positive
ID 303	2	2	2	1	1	2	1	1	2	1	2	2	2	2	1	24	More positive
ID 304	0	2	2	1	2	2	2	2	2	1	2	2	2	2	2	26	More positive
ID 305	0	2	2	1	2	2	2	2	2	1	1	1	2	2	1	23	More positive
ID 306	2	2	2	1	2	2	2	2	2	0	2	2	2	2	2	27	More positive
ID 307	2	2	2	2	0	2	2	1	1	1	2	2	2	2	0	23	More positive
ID 308	2	2	2	1	1	2	1	2	2	2	1	2	2	2	0	24	More positive
ID 309	2	2	2	2	2	2	0	2	2	1	0	0	2	2	2	23	More positive
ID 310	2	2	2	0	2	2	2	2	2	0	2	2	2	2	2	26	More positive
ID 311	2	2	2	1	1	2	1	2	2	1	2	2	2	2	2	26	More positive
ID 312	2	2	2	0	0	2	1	2	2	0	2	2	2	2	2	23	More positive
ID 313	2	2	2	2	2	2	2	2	2	1	2	2	2	2	2	29	More positive
ID 314	2	2	2	0	1	2	2	2	2	1	2	2	2	2	2	26	More positive
ID 315	2	2	2	1	1	2	2	2	1	1	2	2	2	2	2	26	More positive
ID 316	2	2	2	2	2	2	2	2	2	2	2	2	2	2	2	30	More positive
ID 317	0	0	0	0	2	0	0	0	0	0	0	0	1	0	0	3	Less positive
ID 318	2	2	2	0	2	2	1	1	2	0	2	2	2	2	1	23	More positive
ID 319	2	2	2	0	2	2	2	1	2	0	2	2	2	2	1	24	More positive
ID 320	2	2	2	1	2	2	0	2	2	0	2	2	2	2	2	25	More positive
ID 321	2	2	2	0	2	2	1	2	2	2	2	2	2	2	2	27	More positive
ID 322	2	2	2	1	2	2	2	2	2	2	1	1	2	2	1	26	More positive
ID 323	2	2	2	1	2	2	2	2	2	1	2	2	2	2	2	28	More positive
ID 324	2	2	2	1	2	2	2	2	2	0	2	2	2	2	2	27	More positive
ID 325	2	2	2	2	2	2	2	2	2	1	0	0	2	2	0	23	More positive
ID 326	2	0	0	2	2	2	2	2	2	0	2	2	2	2	2	24	More positive
ID 327	2	2	2	2	2	2	2	2	2	0	2	2	2	2	2	28	More positive
ID 328	2	2	2	1	2	2	2	1	1	2	2	2	2	2	1	26	More positive
ID 329	2	2	2	0	2	2	2	2	0	0	2	2	2	2	0	22	More positive
ID 330	2	2	2	1	2	2	1	2	2	2	0	0	2	2	1	23	More positive
ID 331	2	2	2	1	2	2	2	2	2	2	2	2	2	2	2	29	More positive
ID 332	2	2	2	0	2	2	2	2	2	1	1	1	2	2	1	24	More positive
ID 333	2	2	2	0	2	2	1	1	2	2	0	0	2	2	2	22	More positive
ID 334	2	2	2	1	2	2	2	2	2	2	1	1	2	2	1	26	More positive
ID 335	2	2	2	1	2	2	2	1	1	1	2	2	2	2	2	26	More positive
ID 336	2	2	2	0	2	2	2	1	1	1	2	2	2	2	1	24	More positive
ID 337	2	2	2	1	1	1	2	1	1	1	2	2	2	2	2	24	More positive
ID 338	2	2	0	1	2	2	2	2	2	2	2	2	0	2	2	25	More positive
ID 339	2	2	2	0	1	2	2	1	1	1	2	2	2	2	1	23	More positive
ID 340	2	2	2	1	2	2	2	2	2	2	2	2	2	2	2	29	More positive
ID 341	2	2	2	1	2	2	2	2	2	2	2	2	2	2	2	29	More positive
ID 342	0	0	2	2	0	1	1	2	2	0	0	0	1	2	1	14	Moderate
ID 343	2	2	2	0	2	2	2	2	2	2	2	2	2	2	1	27	More positive
ID 344	2	2	2	0	2	2	2	2	2	0	2	2	2	2	1	25	More positive
ID 345	2	2	2	0	2	2	2	2	2	0	2	2	2	2	2	26	More positive
ID 346	2	2	2	2	2	2	2	2	2	0	2	1	1	1	1	24	More positive
ID 347	2	2	2	0	2	2	2	2	2	1	2	2	2	2	2	27	More positive
ID 348	2	2	2	0	2	2	2	2	2	0	2	2	2	2	2	26	More positive
ID 349	2	2	2	0	2	2	2	1	2	1	2	2	2	2	1	25	More positive
ID 350	2	2	2	1	1	2	0	1	1	1	2	2	1	2	2	22	More positive
ID 351	1	2	2	2	2	2	1	2	2	1	2	2	2	2	2	27	More positive
ID 352	2	2	0	0	2	2	1	0	2	0	2	2	2	2	2	21	More positive
ID 353	2	2	2	2	2	2	2	2	2	1	2	2	2	2	1	28	More positive
ID 354	2	1	1	1	1	1	1	1	1	1	1	1	1	1	1	16	Moderate
ID 355	2	2	2	1	2	2	2	2	2	2	2	2	2	2	2	29	More positive
ID 356	2	2	2	0	2	2	2	2	2	0	2	2	2	2	2	26	More positive
ID 357	2	2	1	1	2	2	2	2	2	1	2	2	2	2	2	27	More positive
ID 358	2	2	2	1	2	2	2	2	2	2	1	1	2	2	2	27	More positive
ID 359	2	2	2	0	2	0	2	2	2	2	0	0	2	1	2	21	More positive
ID 360	2	2	2	1	2	2	2	2	2	2	0	0	2	2	2	25	More positive
ID 361	2	2	2	1	2	2	2	2	2	0	2	2	2	2	2	27	More positive
ID 362	2	2	2	2	2	2	0	0	2	2	2	2	2	2	2	26	More positive
ID 363	2	2	2	0	2	2	2	2	2	0	2	2	2	2	2	26	More positive
ID 364	2	2	2	0	2	2	2	2	2	0	1	1	2	2	2	24	More positive
ID 365	2	2	2	2	2	2	2	0	2	0	2	2	2	2	2	26	More positive
ID 366	2	2	2	0	2	2	2	2	2	0	2	2	2	2	2	26	More positive
ID 367	1	2	2	1	1	2	2	1	1	1	0	0	2	2	2	20	Moderate
ID 368	2	2	2	1	2	2	2	2	2	2	2	2	2	2	2	29	More positive
ID 369	2	2	2	1	2	1	2	2	2	1	2	2	2	2	2	27	More positive
ID 370	2	2	2	2	2	2	2	2	2	2	2	2	2	2	2	30	More positive
ID 371	0	0	0	0	2	2	0	0	2	2	2	2	0	2	2	16	Moderate
ID 372	1	1	1	0	1	1	2	1	2	1	2	2	2	2	2	21	More positive
ID 373	2	2	2	0	2	2	2	2	2	0	2	2	2	2	2	26	More positive
ID 374	0	0	0	1	2	2	2	0	1	0	2	2	2	2	2	18	Moderate
ID 375	2	2	2	0	2	2	2	0	2	0	2	2	2	2	2	24	More positive
ID 376	0	2	2	1	2	2	2	0	2	0	2	2	2	2	2	23	More positive
ID 377	2	2	2	1	2	2	2	0	2	0	2	2	2	2	2	25	More positive
ID 378	0	0	0	0	2	2	2	2	0	0	2	2	2	2	2	18	Moderate
ID 379	2	2	2	1	1	2	2	1	1	1	1	1	2	2	2	23	More positive
ID 380	2	2	2	1	1	1	1	1	1	1	1	1	2	2	2	21	More positive
ID 381	2	2	2	1	1	2	2	1	1	1	1	1	1	2	2	22	More positive
ID 382	2	2	2	1	1	2	1	1	1	0	1	1	2	2	2	21	More positive
ID 383	2	2	2	2	2	2	2	2	1	1	2	2	2	2	1	27	More positive
ID 384	0	0	0	2	2	2	2	0	2	2	2	2	2	2	2	22	More positive
ID 385	2	2	2	1	2	2	2	2	2	0	2	2	2	2	2	27	More positive
ID 386	1	2	1	1	2	2	2	2	2	1	2	2	2	2	2	26	More positive
ID 387	2	1	1	1	2	2	2	0	2	2	2	2	2	2	2	25	More positive
ID 388	2	2	2	1	2	2	2	0	2	2	2	2	2	2	2	27	More positive
ID 389	2	2	2	0	1	2	2	2	2	1	2	2	2	2	1	25	More positive
ID 390	2	2	0	2	2	2	2	2	2	0	2	2	2	2	1	25	More positive
ID 391	2	2	2	0	2	2	2	2	1	2	0	0	2	2	1	22	More positive
ID 392	2	2	2	0	2	2	2	2	0	0	2	2	2	2	2	24	More positive
ID 393	2	2	2	0	2	2	2	2	2	1	2	2	2	2	2	27	More positive
ID 394	2	1	1	1	2	2	2	0	2	2	2	2	2	2	2	25	More positive
ID 395	2	2	2	1	2	2	2	0	2	1	2	2	2	2	2	26	More positive
ID 396	2	2	2	1	2	2	2	2	2	2	2	2	2	2	2	29	More positive
ID 397	0	2	2	1	2	2	2	0	2	2	2	2	2	2	2	25	More positive
ID 398	2	2	2	1	2	2	2	2	2	2	2	2	2	2	2	29	More positive
ID 399	2	2	0	1	2	2	2	0	2	1	2	2	2	2	2	24	More positive
ID 400	2	2	2	1	2	2	2	0	2	2	2	2	2	2	2	27	More positive
ID 401	0	2	2	0	2	2	2	2	2	1	2	2	2	2	2	25	More positive
ID 402	0	0	2	2	2	2	2	0	2	1	2	2	2	2	2	23	More positive
ID 403	0	2	2	2	2	2	2	0	0	2	2	2	2	2	2	24	More positive
ID 404	2	2	2	1	2	2	2	0	2	1	2	2	2	2	2	26	More positive
ID 405	0	0	1	1	2	2	2	0	2	1	2	2	2	2	2	21	More positive
ID 406	0	2	2	1	2	2	2	2	2	1	2	2	2	2	2	26	More positive
ID 407	0	2	2	0	2	2	2	0	2	1	2	2	2	2	2	23	More positive
ID 408	2	2	2	2	2	2	2	2	2	2	2	2	2	2	2	30	More positive
ID 409	2	0	2	2	0	2	0	2	2	2	0	0	0	0	0	14	Moderate
ID 410	2	2	2	2	2	2	2	2	2	0	0	2	2	2	2	26	More positive
ID 411	2	2	2	0	0	2	2	2	2	2	2	2	2	2	2	26	More positive
ID 412	2	2	2	0	0	2	2	2	2	0	2	2	2	2	2	24	More positive
ID 413	2	2	2	2	0	2	2	2	0	2	2	2	2	2	2	26	More positive
ID 414	1	2	2	1	2	2	2	2	2	1	2	2	2	2	2	27	More positive
ID 415	2	2	2	1	1	2	2	2	2	2	2	2	2	2	2	28	More positive

## Sheet: Practice
						PRACTICE
					Yes=2, Sometimes=1, No=0
					Total=11 (Range 0-22)
				Interpret: More frequent >14, Moderate 8-14, Less frequent <8
ID No	P1. Do you buy dried fish from a trusted seller/processor?	P2. Do you consider the price of dried fish instead of quality while purchasing?	P3. Do you verify the presence of hazards before buying by asking sellers?	P4. Do you buy dried fish which are free of flies, insects, or rodents?	P5. Do you buy dried fishes that are free of microbial spoilage?	P6. Do you ask the seller about drying technique and choosing mechanically dried fishes over sun dried fish?	P7. Do you ask the shelf life of dried fish before buying?	P8. Do you store dried fish at home after airtight packaging?	P9. Do you preserve dried fish in a dry and clean place?	P10. To prevent moisture reabsorption, do you occasionally re-dry fishes in the sun that are stored at home?	P11. Do you wash dry fishes with hot water before cooking?	Score	Interpretation
ID 1	2	2	2	2	2	0	2	2	2	0	2	18	More frequent
ID 2	2	2	2	2	2	0	0	2	2	2	2	18	More frequent
ID 3	0	0	0	2	0	0	0	0	2	0	2	6	Less frequent
ID 4	2	2	0	0	0	0	0	2	2	0	2	10	Moderate
ID 5	2	0	1	0	2	0	0	2	2	0	2	11	Moderate
ID 6	0	1	1	0	0	2	2	2	2	2	2	14	Moderate
ID 7	1	2	0	1	2	0	0	0	2	0	2	10	Moderate
ID 8	2	0	1	0	0	0	2	2	2	0	2	11	Moderate
ID 9	0	0	0	2	1	0	0	1	2	2	2	10	Moderate
ID 10	2	0	0	2	2	0	2	2	2	1	2	15	More frequent
ID 11	1	0	2	0	2	1	0	2	2	1	2	13	Moderate
ID 12	0	0	1	0	2	0	1	2	2	2	2	12	Moderate
ID 13	1	1	2	2	2	0	1	2	2	1	2	16	More frequent
ID 14	1	2	2	0	0	0	0	2	2	1	2	12	Moderate
ID 15	1	1	0	2	2	0	0	0	2	0	2	10	Moderate
ID 16	2	2	2	0	0	0	1	0	0	1	1	9	Moderate
ID 17	1	1	0	2	2	0	0	0	2	0	2	10	Moderate
ID 18	1	1	2	0	2	0	0	2	2	2	2	14	Moderate
ID 19	1	0	0	0	2	1	0	2	2	0	2	10	Moderate
ID 20	1	0	1	2	2	0	1	0	2	0	2	11	Moderate
ID 21	0	1	2	0	2	1	2	2	2	2	2	16	More frequent
ID 22	2	1	2	0	0	1	0	1	2	1	2	12	Moderate
ID 23	2	2	0	2	2	2	2	2	0	0	0	14	Moderate
ID 24	0	0	0	2	1	0	2	0	2	0	0	7	Less frequent
ID 25	0	0	0	0	1	1	1	1	0	1	1	6	Less frequent
ID 26	2	0	1	0	2	2	0	2	2	2	2	15	More frequent
ID 27	1	0	0	0	1	0	0	2	2	0	2	8	Moderate
ID 28	0	0	1	0	0	0	1	2	2	2	2	10	Moderate
ID 29	0	0	0	2	0	0	0	0	2	2	1	7	Less frequent
ID 30	2	0	2	2	2	2	2	2	2	2	2	20	More frequent
ID 31	0	0	1	1	2	1	0	0	0	1	2	8	Moderate
ID 32	2	2	2	2	2	2	2	2	2	2	2	22	More frequent
ID 33	1	1	1	0	1	0	0	1	2	0	2	9	Moderate
[truncated: 382 more rows]

## Sheet: Cronbach's alpha
KNOWLEDGE				ATTITUDE				PRACTICE				OVERALL
[truncated: 3 more rows]
